# Supplementary material for: PRDM8 reveals aberrant DNA methylation in aging syndromes and is relevant for hematopoietic and neuronal differentiation
Source: Clin Epigenetics. 2020 Aug 20;12:125. doi: 10.1186/s13148-020-00914-5 (PMC7439574; doi:10.1186/s13148-020-00914-5)
Supplement: Supplementary file 2 — Additional file 2: Tab. S1: Differentially expressed genes in PRDM8-/- versus control. Genes that are either four-fold downregulated (1280 CpG sites) or upregulated (1769 CpG sites; log2 fold change <-2 or > 2) in PRDM8-/- compared to control iPSCs with ENSEMBL ID, reads per million (RPM) of the knockout and control cells, and log2 fold change of knockout and control. [file 13148_2020_914_MOESM2_ESM.xlsx]

## Sheet: log2 fold change <-2
1280 genes are more than four-fold downregulated in PRDM8-/- compared to control
Ensembl ID	RPM control	RPM PRDM8-/-	log2 fold change
ENSG00000198105	36.8816	0.168074	-7.77766
ENSG00000106153	630.255	3.02533	-7.7027
ENSG00000165588	33.458	0.168074	-7.63711
ENSG00000137571	25.2102	0.168074	-7.22877
ENSG00000140067	22.0978	0.168074	-7.03867
ENSG00000196581	21.0085	0.168074	-6.96573
ENSG00000256463	58.9794	0.504222	-6.87001
ENSG00000006128	183.63	1.68074	-6.77156
ENSG00000162761	16.1843	0.168074	-6.58936
ENSG00000103723	22.4091	0.336148	-6.05884
ENSG00000187889	11.0489	0.168074	-6.03867
ENSG00000187902	10.5821	0.168074	-5.97638
ENSG00000280870	8.87025	0.168074	-5.72181
ENSG00000130226	17.5849	0.336148	-5.7091
ENSG00000183807	82.011	1.68074	-5.60865
ENSG00000182870	23.8096	0.504222	-5.56134
ENSG00000255794	15.7175	0.336148	-5.54713
ENSG00000153976	7.46969	0.168074	-5.47388
ENSG00000152467	7.15845	0.168074	-5.41248
ENSG00000122254	55.5558	1.34459	-5.3687
ENSG00000132872	353.721	8.57177	-5.36687
ENSG00000106689	26.7664	0.672296	-5.31518
ENSG00000227115	46.5299	1.17652	-5.30556
ENSG00000169116	97.7284	2.52111	-5.27665
ENSG00000196767	17.8961	0.504222	-5.14945
ENSG00000272301	5.9135	0.168074	-5.13685
ENSG00000183662	5.75788	0.168074	-5.09837
ENSG00000168917	5.60227	0.168074	-5.05884
ENSG00000162722	5.29103	0.168074	-4.97638
ENSG00000259207	5.13541	0.168074	-4.93331
ENSG00000168421	10.1152	0.336148	-4.91129
ENSG00000145721	105.821	3.52955	-4.90599
ENSG00000231064	4.82417	0.168074	-4.84311
ENSG00000170893	28.6338	1.00844	-4.82752
ENSG00000184709	4.66856	0.168074	-4.79581
ENSG00000272121	4.51294	0.168074	-4.7469
ENSG00000154975	156.241	5.88259	-4.73118
ENSG00000254377	17.5849	0.672296	-4.7091
ENSG00000178171	16.9624	0.672296	-4.6571
ENSG00000188766	16.9624	0.672296	-4.6571
ENSG00000273032	4.2017	0.168074	-4.64381
ENSG00000176399	12.6051	0.504222	-4.64381
ENSG00000101958	25.0546	1.00844	-4.63487
ENSG00000144583	24.899	1.00844	-4.62588
ENSG00000236279	12.1382	0.504222	-4.58936
ENSG00000188958	47.7749	2.01689	-4.56605
ENSG00000140057	3.89046	0.168074	-4.53277
ENSG00000196353	3.89046	0.168074	-4.53277
ENSG00000102313	7.78093	0.336148	-4.53277
ENSG00000117069	19.4523	0.840369	-4.53277
ENSG00000007372	22.4091	1.00844	-4.47388
ENSG00000113555	3.73484	0.168074	-4.47388
ENSG00000262484	7.15845	0.336148	-4.41248
ENSG00000157856	3.57923	0.168074	-4.41248
ENSG00000175445	477.438	22.5219	-4.40591
ENSG00000111249	14.1613	0.672296	-4.39671
ENSG00000165810	38.5934	1.84881	-4.38368
ENSG00000274253	24.4321	1.17652	-4.37618
ENSG00000164398	10.2708	0.504222	-4.34835
ENSG00000144481	3.42361	0.168074	-4.34835
ENSG00000179935	3.42361	0.168074	-4.34835
ENSG00000272375	3.42361	0.168074	-4.34835
ENSG00000072182	6.84721	0.336148	-4.34835
ENSG00000181541	125.273	6.21873	-4.33231
ENSG00000184486	114.691	5.71451	-4.32698
ENSG00000204525	39.994	2.01689	-4.30958
ENSG00000175175	19.7636	1.00844	-4.29264
ENSG00000104044	3.26799	0.168074	-4.28124
ENSG00000162618	3.26799	0.168074	-4.28124
ENSG00000224697	6.53598	0.336148	-4.28124
ENSG00000235447	9.64835	0.504222	-4.25815
ENSG00000266524	15.8731	0.840369	-4.23942
ENSG00000160716	18.9855	1.00844	-4.23469
ENSG00000171714	25.2102	1.34459	-4.22877
ENSG00000164283	9.33711	0.504222	-4.21085
ENSG00000279673	9.33711	0.504222	-4.21085
ENSG00000163568	6.22474	0.336148	-4.21085
ENSG00000136286	3.11237	0.168074	-4.21085
ENSG00000205277	3.11237	0.168074	-4.21085
ENSG00000262873	3.11237	0.168074	-4.21085
ENSG00000204681	149.549	8.40369	-4.15345
ENSG00000226088	2.95675	0.168074	-4.13685
ENSG00000163075	5.9135	0.336148	-4.13685
ENSG00000272899	5.9135	0.336148	-4.13685
ENSG00000143171	73.7632	4.20185	-4.13381
ENSG00000105605	110.645	6.38681	-4.1147
ENSG00000154678	52.1322	3.02533	-4.10701
ENSG00000197921	28.7894	1.68074	-4.09837
ENSG00000234224	19.7636	1.17652	-4.07025
ENSG00000134121	79.0542	4.70607	-4.07025
ENSG00000128285	25.3658	1.51267	-4.06772
ENSG00000063015	2.80113	0.168074	-4.05884
ENSG00000155849	2.80113	0.168074	-4.05884
ENSG00000178162	2.80113	0.168074	-4.05884
ENSG00000181652	2.80113	0.168074	-4.05884
ENSG00000188732	8.4034	0.504222	-4.05884
ENSG00000204347	71.5845	4.36992	-4.03397
ENSG00000171587	8.24778	0.504222	-4.03188
ENSG00000151117	5.44665	0.336148	-4.0182
ENSG00000260838	18.9855	1.17652	-4.0123
ENSG00000156395	35.1698	2.18496	-4.00866
ENSG00000213760	56.8008	3.52955	-4.00835
ENSG00000205929	8.09216	0.504222	-4.0044
ENSG00000264151	2.64551	0.168074	-3.97638
ENSG00000104967	79.0542	5.04222	-3.97071
ENSG00000029534	21.0085	1.34459	-3.96573
ENSG00000113361	122.316	7.89947	-3.95271
ENSG00000170558	748.058	48.5734	-3.94491
ENSG00000205922	312.793	20.3369	-3.94303
ENSG00000101441	5.13541	0.336148	-3.93331
ENSG00000144230	73.9188	4.87414	-3.92272
ENSG00000261594	7.62531	0.504222	-3.91867
ENSG00000268230	7.62531	0.504222	-3.91867
ENSG00000118160	40.6164	2.68918	-3.91682
ENSG00000162706	86.057	5.71451	-3.91259
ENSG00000091010	2.4899	0.168074	-3.88892
ENSG00000105825	2.4899	0.168074	-3.88892
ENSG00000127329	2.4899	0.168074	-3.88892
ENSG00000204428	2.4899	0.168074	-3.88892
ENSG00000260583	2.4899	0.168074	-3.88892
ENSG00000266904	2.4899	0.168074	-3.88892
ENSG00000268129	2.4899	0.168074	-3.88892
ENSG00000279821	2.4899	0.168074	-3.88892
ENSG00000165694	4.97979	0.336148	-3.88892
ENSG00000280079	4.97979	0.336148	-3.88892
ENSG00000116254	24.4321	1.68074	-3.86161
ENSG00000115266	173.359	11.9332	-3.8607
ENSG00000185585	884.847	61.1789	-3.85432
ENSG00000152932	60.2244	4.20185	-3.84125
ENSG00000182968	11.9826	0.840369	-3.83378
ENSG00000280237	66.916	4.70607	-3.82976
ENSG00000070886	7.15845	0.504222	-3.82752
ENSG00000095932	7.15845	0.504222	-3.82752
ENSG00000177453	7.15845	0.504222	-3.82752
ENSG00000260196	7.15845	0.504222	-3.82752
ENSG00000101638	21.4754	1.51267	-3.82752
ENSG00000172137	126.362	8.90792	-3.82633
ENSG00000145934	73.4519	5.21029	-3.81736
ENSG00000148123	97.1059	6.89103	-3.81677
ENSG00000124785	493.155	35.1274	-3.81137
ENSG00000165023	49.4867	3.52955	-3.80948
ENSG00000196376	442.112	31.5979	-3.80651
ENSG00000167654	110.489	7.89947	-3.806
ENSG00000101180	2.33428	0.168074	-3.79581
ENSG00000169427	2.33428	0.168074	-3.79581
ENSG00000204071	2.33428	0.168074	-3.79581
ENSG00000238276	2.33428	0.168074	-3.79581
ENSG00000272986	2.33428	0.168074	-3.79581
ENSG00000180539	9.33711	0.672296	-3.79581
ENSG00000167992	4.66856	0.336148	-3.79581
ENSG00000173621	4.66856	0.336148	-3.79581
ENSG00000171246	60.0687	4.36992	-3.78094
ENSG00000162989	43.2619	3.1934	-3.75993
ENSG00000152954	42.9507	3.1934	-3.74951
ENSG00000179242	112.668	8.40369	-3.74491
ENSG00000114646	33.6136	2.52111	-3.73691
ENSG00000183715	46.6856	3.52955	-3.72542
ENSG00000146374	130.875	9.91636	-3.72224
ENSG00000135824	8.87025	0.672296	-3.72181
ENSG00000186369	11.0489	0.840369	-3.71674
ENSG00000141433	39.3715	3.02533	-3.70199
ENSG00000149972	4.35732	0.336148	-3.69627
ENSG00000004139	2.17866	0.168074	-3.69627
ENSG00000227603	2.17866	0.168074	-3.69627
ENSG00000244041	2.17866	0.168074	-3.69627
ENSG00000274588	2.17866	0.168074	-3.69627
ENSG00000278376	2.17866	0.168074	-3.69627
ENSG00000066032	116.558	9.07599	-3.68285
ENSG00000100433	47.4636	3.69763	-3.68215
ENSG00000166924	25.8327	2.01689	-3.67899
ENSG00000262001	10.7377	0.840369	-3.67551
ENSG00000250616	21.4754	1.68074	-3.67551
ENSG00000221866	250.39	19.6646	-3.6705
ENSG00000183831	8.55902	0.672296	-3.67028
ENSG00000164619	14.7838	1.17652	-3.65142
ENSG00000101204	44.3513	3.52955	-3.65142
ENSG00000206579	166.356	13.2778	-3.64718
ENSG00000227019	8.4034	0.672296	-3.64381
ENSG00000159556	23.0315	1.84881	-3.63894
ENSG00000179292	10.4264	0.840369	-3.63308
ENSG00000163462	10.2708	0.840369	-3.61138
ENSG00000255330	12.2939	1.00844	-3.60774
ENSG00000182674	14.3169	1.17652	-3.60513
ENSG00000279204	6.06912	0.504222	-3.58936
ENSG00000147481	8.09216	0.672296	-3.58936
ENSG00000030304	2.02304	0.168074	-3.58936
ENSG00000085465	2.02304	0.168074	-3.58936
ENSG00000168491	2.02304	0.168074	-3.58936
ENSG00000178403	2.02304	0.168074	-3.58936
ENSG00000199377	2.02304	0.168074	-3.58936
ENSG00000225792	2.02304	0.168074	-3.58936
ENSG00000233396	2.02304	0.168074	-3.58936
ENSG00000243422	2.02304	0.168074	-3.58936
ENSG00000164853	4.04608	0.336148	-3.58936
ENSG00000119547	243.854	20.3369	-3.58384
ENSG00000196358	74.3856	6.21873	-3.58033
ENSG00000141668	72.207	6.05066	-3.57697
ENSG00000185518	51.5097	4.36992	-3.55917
ENSG00000183307	19.7636	1.68074	-3.55567
ENSG00000142408	76.8755	6.55488	-3.55188
ENSG00000120049	15.7175	1.34459	-3.54713
ENSG00000213088	9.80397	0.840369	-3.54427
ENSG00000116147	25.3658	2.18496	-3.53721
ENSG00000130054	7.78093	0.672296	-3.53277
ENSG00000180537	7.78093	0.672296	-3.53277
ENSG00000151952	23.1872	2.01689	-3.52312
ENSG00000099365	7.62531	0.672296	-3.50363
ENSG00000177133	7.62531	0.672296	-3.50363
ENSG00000105737	17.118	1.51267	-3.50035
ENSG00000128564	168.69	14.9586	-3.49533
ENSG00000151572	15.095	1.34459	-3.48883
ENSG00000196361	352.009	31.5979	-3.47771
ENSG00000122733	28.0113	2.52111	-3.47388
ENSG00000103044	1.86742	0.168074	-3.47388
ENSG00000132429	1.86742	0.168074	-3.47388
ENSG00000152822	1.86742	0.168074	-3.47388
ENSG00000160877	1.86742	0.168074	-3.47388
ENSG00000169258	1.86742	0.168074	-3.47388
ENSG00000238754	1.86742	0.168074	-3.47388
ENSG00000241418	1.86742	0.168074	-3.47388
ENSG00000255618	1.86742	0.168074	-3.47388
ENSG00000272576	1.86742	0.168074	-3.47388
ENSG00000272922	1.86742	0.168074	-3.47388
ENSG00000274667	1.86742	0.168074	-3.47388
ENSG00000276550	1.86742	0.168074	-3.47388
ENSG00000087303	3.73484	0.336148	-3.47388
ENSG00000139155	3.73484	0.336148	-3.47388
ENSG00000235381	3.73484	0.336148	-3.47388
ENSG00000151615	9.33711	0.840369	-3.47388
ENSG00000163449	44.6625	4.03377	-3.46886
ENSG00000176204	29.7231	2.68918	-3.46635
ENSG00000102003	126.207	11.429	-3.46501
ENSG00000157851	96.3279	8.73984	-3.46227
ENSG00000231764	12.9163	1.17652	-3.4566
ENSG00000253457	11.0489	1.00844	-3.4537
ENSG00000119283	51.5097	4.70607	-3.45225
ENSG00000183150	9.18149	0.840369	-3.44963
ENSG00000166664	16.4956	1.51267	-3.44691
ENSG00000260903	14.6281	1.34459	-3.44351
ENSG00000146038	5.44665	0.504222	-3.43324
ENSG00000173825	5.44665	0.504222	-3.43324
ENSG00000145920	41.5501	3.8657	-3.42605
ENSG00000230316	9.02587	0.840369	-3.42497
ENSG00000152092	19.7636	1.84881	-3.41817
ENSG00000188641	3.57923	0.336148	-3.41248
ENSG00000104722	9254.94	869.614	-3.41178
ENSG00000198910	92.593	8.73984	-3.40522
ENSG00000138083	12.4495	1.17652	-3.40349
ENSG00000148082	58.6682	5.54644	-3.40294
ENSG00000187678	28.3226	2.68918	-3.39671
ENSG00000067842	24.7433	2.35303	-3.39445
ENSG00000147571	5.29103	0.504222	-3.39142
ENSG00000260912	5.29103	0.504222	-3.39142
ENSG00000095713	28.1669	2.68918	-3.38876
ENSG00000167371	84.3452	8.06755	-3.3861
ENSG00000075043	57.8901	5.54644	-3.38368
ENSG00000139352	43.4176	4.20185	-3.36918
ENSG00000174939	12.1382	1.17652	-3.36697
ENSG00000181291	66.916	6.55488	-3.35171
ENSG00000136928	150.794	14.7905	-3.34984
ENSG00000156564	1.7118	0.168074	-3.34835
ENSG00000232973	1.7118	0.168074	-3.34835
ENSG00000237863	1.7118	0.168074	-3.34835
ENSG00000261529	1.7118	0.168074	-3.34835
ENSG00000273069	1.7118	0.168074	-3.34835
ENSG00000285212	1.7118	0.168074	-3.34835
ENSG00000181215	3.42361	0.336148	-3.34835
ENSG00000188488	3.42361	0.336148	-3.34835
ENSG00000224281	3.42361	0.336148	-3.34835
ENSG00000255545	3.42361	0.336148	-3.34835
ENSG00000283196	3.42361	0.336148	-3.34835
ENSG00000135363	41.0833	4.03377	-3.34835
ENSG00000181072	18.8298	1.84881	-3.34835
ENSG00000158856	47.7749	4.70607	-3.34366
ENSG00000183145	27.2332	2.68918	-3.34013
ENSG00000111728	86.6795	8.57177	-3.33803
ENSG00000103056	40.772	4.03377	-3.33738
ENSG00000123901	27.0776	2.68918	-3.33186
ENSG00000077080	21.9422	2.18496	-3.32803
ENSG00000177108	8.4034	0.840369	-3.32188
ENSG00000237819	6.6916	0.672296	-3.31518
ENSG00000183783	16.6512	1.68074	-3.30846
ENSG00000005249	347.341	35.1274	-3.30568
ENSG00000215217	4.97979	0.504222	-3.30396
ENSG00000187122	74.6969	7.56333	-3.30396
ENSG00000162873	28.1669	2.85726	-3.3013
ENSG00000089199	103.953	10.5887	-3.29534
ENSG00000204624	11.5158	1.17652	-3.29102
ENSG00000130287	113.446	11.5971	-3.29017
ENSG00000161082	114.846	11.7652	-3.28711
ENSG00000182108	3.26799	0.336148	-3.28124
ENSG00000136546	9.80397	1.00844	-3.28124
ENSG00000143355	9.80397	1.00844	-3.28124
ENSG00000230910	6.53598	0.672296	-3.28124
ENSG00000139767	106.132	10.9248	-3.28018
ENSG00000186868	795.522	82.1881	-3.2749
ENSG00000100218	8.09216	0.840369	-3.26743
ENSG00000147889	8.09216	0.840369	-3.26743
ENSG00000163531	64.7373	6.72296	-3.26743
ENSG00000125355	88.7025	9.24406	-3.26238
ENSG00000127585	22.5647	2.35303	-3.26147
ENSG00000107147	9.64835	1.00844	-3.25815
ENSG00000105409	73.9188	7.7314	-3.25714
ENSG00000183837	32.0574	3.36148	-3.25349
ENSG00000010319	70.3396	7.39525	-3.24967
ENSG00000169856	35.0142	3.69763	-3.24327
ENSG00000114200	154.062	16.3032	-3.24029
ENSG00000166257	161.221	17.1435	-3.2333
ENSG00000115844	34.7029	3.69763	-3.23039
ENSG00000198822	12.6051	1.34459	-3.22877
ENSG00000175874	34.5473	3.69763	-3.2239
ENSG00000159409	73.6076	7.89947	-3.22003
ENSG00000146013	134.61	14.4544	-3.21921
ENSG00000161544	34.3917	3.69763	-3.21739
ENSG00000074803	1.55619	0.168074	-3.21085
ENSG00000122584	1.55619	0.168074	-3.21085
ENSG00000204929	1.55619	0.168074	-3.21085
ENSG00000210194	1.55619	0.168074	-3.21085
ENSG00000223722	1.55619	0.168074	-3.21085
ENSG00000234297	1.55619	0.168074	-3.21085
ENSG00000234585	1.55619	0.168074	-3.21085
ENSG00000250420	1.55619	0.168074	-3.21085
ENSG00000260422	1.55619	0.168074	-3.21085
ENSG00000264112	1.55619	0.168074	-3.21085
ENSG00000277938	1.55619	0.168074	-3.21085
ENSG00000279565	1.55619	0.168074	-3.21085
ENSG00000088992	3.11237	0.336148	-3.21085
ENSG00000203667	3.11237	0.336148	-3.21085
ENSG00000279113	3.11237	0.336148	-3.21085
ENSG00000125851	372.862	40.3377	-3.20844
ENSG00000144355	82.3222	8.90792	-3.20812
ENSG00000170396	43.4176	4.70607	-3.20568
ENSG00000177679	47.9305	5.21029	-3.20151
ENSG00000125462	44.8181	4.87414	-3.20086
ENSG00000153012	95.7054	10.4206	-3.19916
ENSG00000129159	33.7692	3.69763	-3.19104
ENSG00000139970	1132.28	124.543	-3.18452
ENSG00000129990	58.0457	6.38681	-3.18402
ENSG00000159239	7.62531	0.840369	-3.1817
ENSG00000163380	7.62531	0.840369	-3.1817
ENSG00000237732	7.62531	0.840369	-3.1817
ENSG00000235034	21.1641	2.35303	-3.16903
ENSG00000083454	19.6079	2.18496	-3.16576
ENSG00000147655	61.7805	6.89103	-3.16436
ENSG00000184307	4.51294	0.504222	-3.16194
ENSG00000054356	39.0602	4.36992	-3.16002
ENSG00000172159	113.913	12.7736	-3.15669
ENSG00000186862	7.46969	0.840369	-3.15195
ENSG00000148408	25.3658	2.85726	-3.15018
ENSG00000198513	40.1496	4.538	-3.14526
ENSG00000104112	335.825	37.9847	-3.14422
ENSG00000155265	16.3399	1.84881	-3.14373
ENSG00000177875	99.2846	11.261	-3.14024
ENSG00000084628	45.9075	5.21029	-3.13929
ENSG00000116035	2.95675	0.336148	-3.13685
ENSG00000160284	2.95675	0.336148	-3.13685
ENSG00000161681	2.95675	0.336148	-3.13685
ENSG00000244701	2.95675	0.336148	-3.13685
ENSG00000254960	2.95675	0.336148	-3.13685
ENSG00000186479	8.87025	1.00844	-3.13685
ENSG00000135636	30.9681	3.52955	-3.13323
ENSG00000135439	25.0546	2.85726	-3.13237
ENSG00000270059	19.1411	2.18496	-3.13099
ENSG00000277363	48.553	5.54644	-3.12993
ENSG00000107105	583.569	66.8934	-3.12497
ENSG00000117152	84.9677	9.74829	-3.12369
ENSG00000155093	36.5703	4.20185	-3.12158
ENSG00000187416	4.35732	0.504222	-3.11131
ENSG00000272277	4.35732	0.504222	-3.11131
ENSG00000146216	8.71464	1.00844	-3.11131
ENSG00000182132	13.072	1.51267	-3.11131
ENSG00000105290	276.534	32.1021	-3.10672
ENSG00000148677	21.631	2.52111	-3.10097
ENSG00000187957	207.284	24.2026	-3.09837
ENSG00000112309	18.6742	2.18496	-3.09537
ENSG00000184524	54.4665	6.38681	-3.0922
ENSG00000166923	7.15845	0.840369	-3.09055
ENSG00000235314	7.15845	0.840369	-3.09055
ENSG00000072657	31.1237	3.69763	-3.07334
ENSG00000162374	544.354	64.8765	-3.06878
ENSG00000124194	76.0974	9.07599	-3.06772
ENSG00000133124	4.2017	0.504222	-3.05884
ENSG00000186952	4.2017	0.504222	-3.05884
ENSG00000226508	4.2017	0.504222	-3.05884
ENSG00000006071	2.80113	0.336148	-3.05884
ENSG00000133101	2.80113	0.336148	-3.05884
ENSG00000228659	2.80113	0.336148	-3.05884
ENSG00000233822	2.80113	0.336148	-3.05884
ENSG00000158258	51.821	6.21873	-3.05884
ENSG00000101203	148.46	17.8158	-3.05884
ENSG00000145794	96.6391	11.5971	-3.05884
ENSG00000126246	1.40057	0.168074	-3.05884
ENSG00000225173	1.40057	0.168074	-3.05884
ENSG00000233012	1.40057	0.168074	-3.05884
ENSG00000255062	1.40057	0.168074	-3.05884
ENSG00000257252	1.40057	0.168074	-3.05884
ENSG00000260495	1.40057	0.168074	-3.05884
ENSG00000261135	1.40057	0.168074	-3.05884
ENSG00000267649	1.40057	0.168074	-3.05884
ENSG00000267920	1.40057	0.168074	-3.05884
ENSG00000270062	1.40057	0.168074	-3.05884
ENSG00000272871	1.40057	0.168074	-3.05884
ENSG00000274833	1.40057	0.168074	-3.05884
ENSG00000284906	1.40057	0.168074	-3.05884
ENSG00000080031	19.6079	2.35303	-3.05884
ENSG00000165443	19.6079	2.35303	-3.05884
ENSG00000139318	318.395	38.3208	-3.05462
ENSG00000105613	32.0574	3.8657	-3.05186
ENSG00000170091	227.514	27.5641	-3.04509
ENSG00000183775	68.6278	8.40369	-3.0297
ENSG00000132639	289.45	35.4636	-3.02891
ENSG00000187140	75.3194	9.24406	-3.02642
ENSG00000206052	79.3654	9.74829	-3.02529
ENSG00000108018	46.3743	5.71451	-3.02062
ENSG00000067715	549.645	67.7338	-3.02055
ENSG00000146094	5.44665	0.672296	-3.0182
ENSG00000166862	5.44665	0.672296	-3.0182
ENSG00000205363	10.8933	1.34459	-3.0182
ENSG00000130035	21.7866	2.68918	-3.0182
ENSG00000103034	390.602	48.2372	-3.01748
ENSG00000184905	120.293	14.9586	-3.00751
ENSG00000155542	4.04608	0.504222	-3.0044
ENSG00000265800	4.04608	0.504222	-3.0044
ENSG00000171450	111.734	13.9501	-3.00172
ENSG00000155511	26.922	3.36148	-3.00162
ENSG00000182667	166.512	20.8412	-2.99812
ENSG00000131187	10.7377	1.34459	-2.99744
ENSG00000197959	213.042	26.7237	-2.99494
ENSG00000147588	80.2991	10.0844	-2.99325
ENSG00000107807	29.4119	3.69763	-2.99173
ENSG00000109991	11.9826	1.51267	-2.98578
ENSG00000187323	61.1581	7.7314	-2.98374
ENSG00000155980	228.604	28.9087	-2.98327
ENSG00000148798	549.956	69.5826	-2.98252
ENSG00000168993	60.8468	7.7314	-2.97638
ENSG00000224675	2.64551	0.336148	-2.97638
ENSG00000241749	2.64551	0.336148	-2.97638
ENSG00000152192	122.783	15.6309	-2.97364
ENSG00000277954	68.6278	8.73984	-2.97311
ENSG00000087085	32.9911	4.20185	-2.97298
ENSG00000077279	1789.92	228.412	-2.97019
ENSG00000175785	67.0716	8.57177	-2.96804
ENSG00000112280	52.5991	6.72296	-2.96787
ENSG00000133169	579.99	74.2887	-2.96481
ENSG00000169432	208.218	26.7237	-2.9619
ENSG00000182901	10.4264	1.34459	-2.95501
ENSG00000279692	10.4264	1.34459	-2.95501
ENSG00000148848	716.156	92.4406	-2.95368
ENSG00000065609	71.5845	9.24406	-2.95305
ENSG00000072832	375.663	48.5734	-2.9512
ENSG00000130540	138.967	17.9839	-2.94997
ENSG00000181449	298.476	38.657	-2.94881
ENSG00000165730	3.89046	0.504222	-2.94781
ENSG00000144285	24.5877	3.1934	-2.94477
ENSG00000121871	12.9163	1.68074	-2.94203
ENSG00000215612	118.737	15.4628	-2.9409
ENSG00000128510	9.02587	1.17652	-2.93954
ENSG00000168280	873.642	113.954	-2.93859
ENSG00000140323	47.4636	6.21873	-2.93213
ENSG00000073670	62.7143	8.23562	-2.92884
ENSG00000260807	23.0315	3.02533	-2.92845
ENSG00000236333	6.38036	0.840369	-2.92454
ENSG00000154310	228.137	30.0852	-2.92277
ENSG00000152969	20.386	2.68918	-2.92234
ENSG00000174938	291.318	38.4889	-2.92008
ENSG00000163013	16.4956	2.18496	-2.9164
ENSG00000164076	16.4956	2.18496	-2.9164
ENSG00000152128	40.4608	5.37836	-2.91129
ENSG00000245526	69.2502	9.24406	-2.90522
ENSG00000169213	308.436	41.1781	-2.90502
ENSG00000166682	18.8298	2.52111	-2.90089
ENSG00000135406	193.123	25.8834	-2.89942
ENSG00000151892	354.343	47.5649	-2.89718
ENSG00000213949	82.6334	11.0929	-2.89709
ENSG00000064218	3.73484	0.504222	-2.88892
ENSG00000124134	3.73484	0.504222	-2.88892
ENSG00000167011	3.73484	0.504222	-2.88892
ENSG00000154553	6.22474	0.840369	-2.88892
ENSG00000173404	6.22474	0.840369	-2.88892
ENSG00000074410	53.5328	7.22718	-2.88892
ENSG00000154493	16.1843	2.18496	-2.88892
ENSG00000100346	1.24495	0.168074	-2.88892
ENSG00000136881	1.24495	0.168074	-2.88892
ENSG00000147488	1.24495	0.168074	-2.88892
ENSG00000214654	1.24495	0.168074	-2.88892
ENSG00000215007	1.24495	0.168074	-2.88892
ENSG00000224888	1.24495	0.168074	-2.88892
ENSG00000227028	1.24495	0.168074	-2.88892
ENSG00000237742	1.24495	0.168074	-2.88892
ENSG00000263006	1.24495	0.168074	-2.88892
ENSG00000264596	1.24495	0.168074	-2.88892
ENSG00000269903	1.24495	0.168074	-2.88892
ENSG00000272148	1.24495	0.168074	-2.88892
ENSG00000272695	1.24495	0.168074	-2.88892
ENSG00000066056	2.4899	0.336148	-2.88892
ENSG00000131969	2.4899	0.336148	-2.88892
ENSG00000138622	2.4899	0.336148	-2.88892
ENSG00000188269	2.4899	0.336148	-2.88892
ENSG00000242220	2.4899	0.336148	-2.88892
ENSG00000245067	2.4899	0.336148	-2.88892
ENSG00000247934	2.4899	0.336148	-2.88892
ENSG00000271776	9.95958	1.34459	-2.88892
ENSG00000267890	12.4495	1.68074	-2.88892
ENSG00000104435	3844.4	519.18	-2.88845
ENSG00000277586	4356.23	588.595	-2.88773
ENSG00000159164	243.699	32.9425	-2.88708
ENSG00000109956	57.112	7.7314	-2.88499
ENSG00000078018	988.178	133.955	-2.88302
ENSG00000091664	153.595	20.8412	-2.88163
ENSG00000072163	160.91	21.8496	-2.88057
ENSG00000182103	142.235	19.3285	-2.87948
ENSG00000152503	35.6366	4.87414	-2.87014
ENSG00000163485	11.0489	1.51267	-2.86874
ENSG00000188130	20.8529	2.85726	-2.86754
ENSG00000130477	61.1581	8.40369	-2.86345
ENSG00000135424	8.55902	1.17652	-2.86292
ENSG00000272841	79.3654	10.9248	-2.8609
ENSG00000119782	69.5615	9.58021	-2.86016
ENSG00000186487	21.9422	3.02533	-2.85854
ENSG00000071991	280.891	38.8251	-2.85495
ENSG00000164330	258.638	35.7997	-2.85291
ENSG00000279690	6.06912	0.840369	-2.85239
ENSG00000068831	16.9624	2.35303	-2.84975
ENSG00000101670	4.82417	0.672296	-2.84311
ENSG00000113100	4.82417	0.672296	-2.84311
ENSG00000168918	4.82417	0.672296	-2.84311
ENSG00000153266	14.4725	2.01689	-2.84311
ENSG00000005513	54.1552	7.56333	-2.84001
ENSG00000087258	389.824	54.4559	-2.83966
ENSG00000016082	478.838	66.8934	-2.8396
ENSG00000110076	315.594	44.2034	-2.83584
ENSG00000167619	27.3889	3.8657	-2.82479
ENSG00000176049	128.23	18.152	-2.82053
ENSG00000167703	24.899	3.52955	-2.81853
ENSG00000144199	15.4062	2.18496	-2.81783
ENSG00000176697	5.9135	0.840369	-2.81492
ENSG00000174521	41.3945	5.88259	-2.81492
ENSG00000078549	28.3226	4.03377	-2.81175
ENSG00000133519	32.9911	4.70607	-2.80948
ENSG00000053524	8.24778	1.17652	-2.80948
ENSG00000257935	8.24778	1.17652	-2.80948
ENSG00000172201	209.618	29.9172	-2.80872
ENSG00000284735	17.5849	2.52111	-2.80221
ENSG00000168546	161.688	23.1942	-2.80137
ENSG00000184144	62.0918	8.90792	-2.80124
ENSG00000084710	53.844	7.7314	-2.79998
ENSG00000188596	2.33428	0.336148	-2.79581
ENSG00000235838	2.33428	0.336148	-2.79581
ENSG00000266378	2.33428	0.336148	-2.79581
ENSG00000272824	2.33428	0.336148	-2.79581
ENSG00000146352	9.33711	1.34459	-2.79581
ENSG00000149531	7.00283	1.00844	-2.79581
ENSG00000136531	159.509	23.0261	-2.79229
ENSG00000169436	31.4349	4.538	-2.79224
ENSG00000163873	29.1007	4.20185	-2.79196
ENSG00000204248	19.7636	2.85726	-2.79014
ENSG00000261115	72.0514	10.4206	-2.78959
ENSG00000164438	18.5186	2.68918	-2.78374
ENSG00000169218	13.85	2.01689	-2.77969
ENSG00000221818	13.85	2.01689	-2.77969
ENSG00000122012	64.5817	9.41214	-2.77853
ENSG00000134595	56.4895	8.23562	-2.77803
ENSG00000171224	20.6973	3.02533	-2.77428
ENSG00000002746	41.3945	6.05066	-2.77428
ENSG00000011332	61.7805	9.07599	-2.76703
ENSG00000082293	22.8759	3.36148	-2.76666
ENSG00000173406	33.1467	4.87414	-2.76565
ENSG00000153234	172.581	25.3792	-2.76556
ENSG00000174871	70.8064	10.4206	-2.76444
ENSG00000101331	3.42361	0.504222	-2.76339
ENSG00000173171	3.42361	0.504222	-2.76339
ENSG00000246985	3.42361	0.504222	-2.76339
ENSG00000250241	3.42361	0.504222	-2.76339
ENSG00000166111	30.8125	4.538	-2.76339
ENSG00000184515	210.863	31.0937	-2.76161
ENSG00000135447	165.111	24.3707	-2.76022
ENSG00000110697	7.93654	1.17652	-2.75399
ENSG00000167105	7.93654	1.17652	-2.75399
ENSG00000168779	294.586	43.8673	-2.74747
ENSG00000157423	9.02587	1.34459	-2.7469
ENSG00000144278	32.6799	4.87414	-2.74518
ENSG00000153233	51.821	7.7314	-2.74473
ENSG00000138653	15.7175	2.35303	-2.73977
ENSG00000078328	154.685	23.1942	-2.7375
ENSG00000215397	11.2045	1.68074	-2.73691
ENSG00000171864	5.60227	0.840369	-2.73691
ENSG00000198797	5.60227	0.840369	-2.73691
ENSG00000116852	56.8008	8.57177	-2.72825
ENSG00000187672	94.6161	14.2863	-2.72745
ENSG00000106366	15.5619	2.35303	-2.72542
ENSG00000221946	32.213	4.87414	-2.72442
ENSG00000259663	47.6193	7.22718	-2.72004
ENSG00000128872	150.483	22.858	-2.71883
ENSG00000165731	89.0138	13.614	-2.70894
ENSG00000008056	21.9422	3.36148	-2.70654
ENSG00000139200	43.8844	6.72296	-2.70654
ENSG00000171533	183.163	28.0683	-2.70611
ENSG00000008735	55.867	8.57177	-2.70433
ENSG00000130558	173.048	26.5557	-2.70408
ENSG00000108309	60.2244	9.24406	-2.70375
ENSG00000198794	140.835	21.6815	-2.69946
ENSG00000015592	218.177	33.6148	-2.69833
ENSG00000125257	16.3399	2.52111	-2.69627
ENSG00000063438	23.9652	3.69763	-2.69627
ENSG00000102468	5.44665	0.840369	-2.69627
ENSG00000255372	5.44665	0.840369	-2.69627
ENSG00000265179	5.44665	0.840369	-2.69627
ENSG00000148704	8.71464	1.34459	-2.69627
ENSG00000171488	11.9826	1.84881	-2.69627
ENSG00000007312	1.08933	0.168074	-2.69627
ENSG00000110169	1.08933	0.168074	-2.69627
ENSG00000133937	1.08933	0.168074	-2.69627
ENSG00000136750	1.08933	0.168074	-2.69627
ENSG00000138823	1.08933	0.168074	-2.69627
ENSG00000160593	1.08933	0.168074	-2.69627
ENSG00000170629	1.08933	0.168074	-2.69627
ENSG00000174899	1.08933	0.168074	-2.69627
ENSG00000212128	1.08933	0.168074	-2.69627
ENSG00000213886	1.08933	0.168074	-2.69627
ENSG00000215866	1.08933	0.168074	-2.69627
ENSG00000230699	1.08933	0.168074	-2.69627
ENSG00000231119	1.08933	0.168074	-2.69627
ENSG00000231460	1.08933	0.168074	-2.69627
ENSG00000232692	1.08933	0.168074	-2.69627
ENSG00000233859	1.08933	0.168074	-2.69627
ENSG00000234106	1.08933	0.168074	-2.69627
ENSG00000237640	1.08933	0.168074	-2.69627
ENSG00000242574	1.08933	0.168074	-2.69627
ENSG00000243753	1.08933	0.168074	-2.69627
ENSG00000250705	1.08933	0.168074	-2.69627
ENSG00000259436	1.08933	0.168074	-2.69627
ENSG00000260253	1.08933	0.168074	-2.69627
ENSG00000268894	1.08933	0.168074	-2.69627
ENSG00000271833	1.08933	0.168074	-2.69627
ENSG00000278937	1.08933	0.168074	-2.69627
ENSG00000279249	1.08933	0.168074	-2.69627
ENSG00000279416	1.08933	0.168074	-2.69627
ENSG00000282872	1.08933	0.168074	-2.69627
ENSG00000284882	1.08933	0.168074	-2.69627
ENSG00000285091	1.08933	0.168074	-2.69627
ENSG00000151812	7.62531	1.17652	-2.69627
ENSG00000186377	7.62531	1.17652	-2.69627
ENSG00000185885	6.53598	1.00844	-2.69627
ENSG00000197586	6.53598	1.00844	-2.69627
ENSG00000109819	15.2506	2.35303	-2.69627
ENSG00000101282	2.17866	0.336148	-2.69627
ENSG00000138311	2.17866	0.336148	-2.69627
ENSG00000157343	2.17866	0.336148	-2.69627
ENSG00000185736	2.17866	0.336148	-2.69627
ENSG00000204482	2.17866	0.336148	-2.69627
ENSG00000238835	2.17866	0.336148	-2.69627
ENSG00000272159	2.17866	0.336148	-2.69627
ENSG00000280780	2.17866	0.336148	-2.69627
ENSG00000153253	182.852	28.2364	-2.69505
ENSG00000146090	37.8153	5.88259	-2.68445
ENSG00000132821	55.089	8.57177	-2.6841
ENSG00000175161	80.766	12.6055	-2.67969
ENSG00000005379	20.386	3.1934	-2.67441
ENSG00000186462	40.6164	6.38681	-2.6689
ENSG00000147231	6.38036	1.00844	-2.66151
ENSG00000179314	33.9248	5.37836	-2.6571
ENSG00000008300	16.9624	2.68918	-2.6571
ENSG00000162188	22.2534	3.52955	-2.65647
ENSG00000136535	5.29103	0.840369	-2.65445
ENSG00000177839	5.29103	0.840369	-2.65445
ENSG00000196338	37.0372	5.88259	-2.65445
ENSG00000105255	33.7692	5.37836	-2.65047
ENSG00000249853	18.9855	3.02533	-2.64973
ENSG00000100604	117.803	18.8243	-2.64571
ENSG00000127903	4.2017	0.672296	-2.64381
ENSG00000274956	83.8784	13.4459	-2.64113
ENSG00000276644	199.192	31.934	-2.64099
ENSG00000123119	79.6767	12.7736	-2.64099
ENSG00000139364	54.4665	8.73984	-2.63969
ENSG00000102109	112.045	17.9839	-2.6393
ENSG00000177511	23.0315	3.69763	-2.63894
ENSG00000267280	11.5158	1.84881	-2.63894
ENSG00000213420	120.293	19.3285	-2.63775
ENSG00000162415	21.9422	3.52955	-2.63615
ENSG00000142700	20.8529	3.36148	-2.63308
ENSG00000164929	41.7058	6.72296	-2.63308
ENSG00000143195	40.6164	6.55488	-2.63142
ENSG00000160469	13.5388	2.18496	-2.63142
ENSG00000166922	152.039	24.5388	-2.63131
ENSG00000116183	231.093	37.3124	-2.63075
ENSG00000213654	6.22474	1.00844	-2.62588
ENSG00000095539	3.11237	0.504222	-2.62588
ENSG00000256124	3.11237	0.504222	-2.62588
ENSG00000233593	30.9681	5.04222	-2.61865
ENSG00000185352	148.46	24.2026	-2.61684
ENSG00000198133	29.8788	4.87414	-2.6159
ENSG00000169894	10.2708	1.68074	-2.61138
ENSG00000150627	5.13541	0.840369	-2.61138
ENSG00000084764	41.0833	6.72296	-2.61138
ENSG00000141449	63.648	10.4206	-2.61068
ENSG00000101695	19.4523	3.1934	-2.60677
ENSG00000168135	21.4754	3.52955	-2.60513
ENSG00000101210	240.897	39.6654	-2.60246
ENSG00000166676	18.363	3.02533	-2.60164
ENSG00000141404	143.791	23.6984	-2.60112
ENSG00000144810	49.7979	8.23562	-2.59614
ENSG00000106511	20.2304	3.36148	-2.58936
ENSG00000142798	2.02304	0.336148	-2.58936
ENSG00000228057	2.02304	0.336148	-2.58936
ENSG00000267102	2.02304	0.336148	-2.58936
ENSG00000100003	14.1613	2.35303	-2.58936
ENSG00000261786	18.2074	3.02533	-2.58936
ENSG00000139973	12.1382	2.01689	-2.58936
ENSG00000153902	177.872	29.581	-2.5881
ENSG00000068976	9.02587	1.51267	-2.57697
ENSG00000105767	114.224	19.1604	-2.57566
ENSG00000260412	114.224	19.1604	-2.57566
ENSG00000137941	132.12	22.1858	-2.57414
ENSG00000136014	7.00283	1.17652	-2.57342
ENSG00000100095	14.0057	2.35303	-2.57342
ENSG00000149571	37.9709	6.38681	-2.57173
ENSG00000132718	479.461	80.6755	-2.57121
ENSG00000270885	21.9422	3.69763	-2.56904
ENSG00000184470	4.97979	0.840369	-2.56699
ENSG00000253230	9.95958	1.68074	-2.56699
ENSG00000176749	147.215	24.8749	-2.56516
ENSG00000178773	7.93654	1.34459	-2.56134
ENSG00000165606	51.5097	8.73984	-2.55917
ENSG00000132932	369.283	62.6916	-2.55838
ENSG00000104888	16.8068	2.85726	-2.55634
ENSG00000100473	23.654	4.03377	-2.55188
ENSG00000099994	2.95675	0.504222	-2.55188
ENSG00000226644	2.95675	0.504222	-2.55188
ENSG00000242242	2.95675	0.504222	-2.55188
ENSG00000261292	2.95675	0.504222	-2.55188
ENSG00000268798	2.95675	0.504222	-2.55188
ENSG00000151834	14.7838	2.52111	-2.55188
ENSG00000128610	8.87025	1.51267	-2.55188
ENSG00000104327	5.9135	1.00844	-2.55188
ENSG00000280852	11.827	2.01689	-2.55188
ENSG00000135454	15.7175	2.68918	-2.54713
ENSG00000277531	12.7607	2.18496	-2.54603
ENSG00000130822	32.3686	5.54644	-2.54496
ENSG00000196104	49.9535	8.57177	-2.54292
ENSG00000154556	102.397	17.6478	-2.53662
ENSG00000185386	26.2995	4.538	-2.53491
ENSG00000172350	3.89046	0.672296	-2.53277
ENSG00000089169	7.78093	1.34459	-2.53277
ENSG00000156218	15.5619	2.68918	-2.53277
ENSG00000050438	56.1783	9.74829	-2.52679
ENSG00000118733	26.1439	4.538	-2.52635
ENSG00000113248	4.82417	0.840369	-2.52119
ENSG00000125895	9.64835	1.68074	-2.52119
ENSG00000133958	19.2967	3.36148	-2.52119
ENSG00000167178	145.503	25.3792	-2.51934
ENSG00000111783	20.2304	3.52955	-2.51897
ENSG00000143324	260.505	45.548	-2.51585
ENSG00000116014	16.3399	2.85726	-2.5157
ENSG00000188859	49.7979	8.73984	-2.51041
ENSG00000144834	130.097	22.858	-2.50881
ENSG00000169908	63.9592	11.261	-2.50582
ENSG00000074317	22.8759	4.03377	-2.50363
ENSG00000165434	564.428	99.6678	-2.50159
ENSG00000165973	9.49273	1.68074	-2.49773
ENSG00000261188	9.49273	1.68074	-2.49773
ENSG00000164683	46.3743	8.23562	-2.49338
ENSG00000118432	68.939	12.2694	-2.49026
ENSG00000110446	32.9911	5.88259	-2.48756
ENSG00000284642	17.8961	3.1934	-2.48648
ENSG00000144406	22.5647	4.03377	-2.48386
ENSG00000150722	71.4289	12.7736	-2.48334
ENSG00000158887	247.122	44.2034	-2.48299
ENSG00000204442	77.9649	13.9501	-2.48255
ENSG00000058404	52.5991	9.41214	-2.48244
ENSG00000163659	28.0113	5.04222	-2.47388
ENSG00000162746	2.80113	0.504222	-2.47388
ENSG00000272056	2.80113	0.504222	-2.47388
ENSG00000280273	2.80113	0.504222	-2.47388
ENSG00000010310	1.86742	0.336148	-2.47388
ENSG00000115318	1.86742	0.336148	-2.47388
ENSG00000158458	1.86742	0.336148	-2.47388
ENSG00000177350	1.86742	0.336148	-2.47388
ENSG00000183569	1.86742	0.336148	-2.47388
ENSG00000188582	1.86742	0.336148	-2.47388
ENSG00000230457	1.86742	0.336148	-2.47388
ENSG00000239881	1.86742	0.336148	-2.47388
ENSG00000241570	1.86742	0.336148	-2.47388
ENSG00000252577	1.86742	0.336148	-2.47388
ENSG00000255384	1.86742	0.336148	-2.47388
ENSG00000272129	1.86742	0.336148	-2.47388
ENSG00000272990	1.86742	0.336148	-2.47388
ENSG00000279432	1.86742	0.336148	-2.47388
ENSG00000171956	3.73484	0.672296	-2.47388
ENSG00000197774	3.73484	0.672296	-2.47388
ENSG00000222041	18.6742	3.36148	-2.47388
ENSG00000060971	0.933711	0.168074	-2.47388
ENSG00000106013	0.933711	0.168074	-2.47388
ENSG00000115297	0.933711	0.168074	-2.47388
ENSG00000137033	0.933711	0.168074	-2.47388
ENSG00000143630	0.933711	0.168074	-2.47388
ENSG00000158815	0.933711	0.168074	-2.47388
ENSG00000160318	0.933711	0.168074	-2.47388
ENSG00000162951	0.933711	0.168074	-2.47388
ENSG00000172139	0.933711	0.168074	-2.47388
ENSG00000176986	0.933711	0.168074	-2.47388
ENSG00000185862	0.933711	0.168074	-2.47388
ENSG00000188015	0.933711	0.168074	-2.47388
ENSG00000196369	0.933711	0.168074	-2.47388
ENSG00000205022	0.933711	0.168074	-2.47388
ENSG00000213754	0.933711	0.168074	-2.47388
ENSG00000231185	0.933711	0.168074	-2.47388
ENSG00000231562	0.933711	0.168074	-2.47388
ENSG00000232162	0.933711	0.168074	-2.47388
ENSG00000235370	0.933711	0.168074	-2.47388
ENSG00000246526	0.933711	0.168074	-2.47388
ENSG00000248810	0.933711	0.168074	-2.47388
ENSG00000249695	0.933711	0.168074	-2.47388
ENSG00000253954	0.933711	0.168074	-2.47388
ENSG00000255135	0.933711	0.168074	-2.47388
ENSG00000257272	0.933711	0.168074	-2.47388
ENSG00000263724	0.933711	0.168074	-2.47388
ENSG00000267192	0.933711	0.168074	-2.47388
ENSG00000272076	0.933711	0.168074	-2.47388
ENSG00000272843	0.933711	0.168074	-2.47388
ENSG00000275769	0.933711	0.168074	-2.47388
ENSG00000278601	0.933711	0.168074	-2.47388
ENSG00000278746	0.933711	0.168074	-2.47388
ENSG00000281706	0.933711	0.168074	-2.47388
ENSG00000284681	0.933711	0.168074	-2.47388
ENSG00000234745	61.4693	11.0929	-2.47023
ENSG00000159784	46.5299	8.40369	-2.46906
ENSG00000176956	59.4463	10.7567	-2.46635
ENSG00000138769	15.7175	2.85726	-2.45967
ENSG00000163618	69.2502	12.6055	-2.45776
ENSG00000154146	10.1152	1.84881	-2.45185
ENSG00000259953	7.31407	1.34459	-2.44351
ENSG00000157168	70.1839	12.9417	-2.43912
ENSG00000135472	57.4232	10.5887	-2.43912
ENSG00000147145	57.4232	10.5887	-2.43912
ENSG00000101115	12.7607	2.35303	-2.43912
ENSG00000225439	24.5877	4.538	-2.43781
ENSG00000127124	46.3743	8.57177	-2.43566
ENSG00000114948	49.9535	9.24406	-2.43399
ENSG00000134532	69.8727	12.9417	-2.4327
ENSG00000280128	68.0053	12.6055	-2.43159
ENSG00000265519	9.95958	1.84881	-2.42949
ENSG00000145362	481.484	89.4153	-2.42889
ENSG00000174469	325.865	60.6747	-2.42511
ENSG00000204520	4.51294	0.840369	-2.42497
ENSG00000152583	634.924	118.66	-2.41975
ENSG00000172209	8.09216	1.51267	-2.41943
ENSG00000082684	35.9479	6.72296	-2.41874
ENSG00000171033	218.333	40.842	-2.4184
ENSG00000026652	95.861	17.9839	-2.41424
ENSG00000188523	3.57923	0.672296	-2.41248
ENSG00000274383	3.57923	0.672296	-2.41248
ENSG00000177181	42.017	7.89947	-2.41114
ENSG00000188580	51.821	9.74829	-2.41032
ENSG00000110881	32.9911	6.21873	-2.40739
ENSG00000153820	19.6079	3.69763	-2.40677
ENSG00000109846	25.8327	4.87414	-2.40598
ENSG00000118473	36.2591	6.89103	-2.39555
ENSG00000242808	19.4523	3.69763	-2.39527
ENSG00000171724	139.434	26.5557	-2.39249
ENSG00000129991	5.29103	1.00844	-2.39142
ENSG00000268027	2.64551	0.504222	-2.39142
ENSG00000115232	32.5243	6.21873	-2.38682
ENSG00000075884	12.2939	2.35303	-2.38534
ENSG00000033627	122.005	23.3623	-2.38469
ENSG00000166206	107.066	20.505	-2.38445
ENSG00000100167	119.048	22.858	-2.38077
ENSG00000261678	7.00283	1.34459	-2.38077
ENSG00000131711	5903.7	1134.67	-2.37935
ENSG00000154928	197.324	37.9847	-2.37708
ENSG00000196381	4.35732	0.840369	-2.37434
ENSG00000172382	13.072	2.52111	-2.37434
ENSG00000183570	26.1439	5.04222	-2.37434
ENSG00000005108	459.386	88.9111	-2.36927
ENSG00000171130	121.538	23.5303	-2.36881
ENSG00000185942	102.397	19.8327	-2.36822
ENSG00000118307	6.06912	1.17652	-2.36697
ENSG00000173013	6.06912	1.17652	-2.36697
ENSG00000099889	12.1382	2.35303	-2.36697
ENSG00000120324	19.9192	3.8657	-2.36536
ENSG00000267060	15.5619	3.02533	-2.36285
ENSG00000019505	103.642	20.1689	-2.36141
ENSG00000160145	66.4491	12.9417	-2.36022
ENSG00000198785	11.2045	2.18496	-2.3584
ENSG00000164588	21.4754	4.20185	-2.35359
ENSG00000140945	23.9652	4.70607	-2.34835
ENSG00000076685	1.7118	0.336148	-2.34835
ENSG00000117245	1.7118	0.336148	-2.34835
ENSG00000130528	1.7118	0.336148	-2.34835
ENSG00000146070	1.7118	0.336148	-2.34835
ENSG00000149654	1.7118	0.336148	-2.34835
ENSG00000199872	1.7118	0.336148	-2.34835
ENSG00000228417	1.7118	0.336148	-2.34835
ENSG00000232284	1.7118	0.336148	-2.34835
ENSG00000253636	1.7118	0.336148	-2.34835
ENSG00000253877	1.7118	0.336148	-2.34835
ENSG00000257467	1.7118	0.336148	-2.34835
ENSG00000272440	1.7118	0.336148	-2.34835
ENSG00000273151	1.7118	0.336148	-2.34835
ENSG00000277831	1.7118	0.336148	-2.34835
ENSG00000109906	3.42361	0.672296	-2.34835
ENSG00000149328	3.42361	0.672296	-2.34835
ENSG00000279166	3.42361	0.672296	-2.34835
ENSG00000204444	6.84721	1.34459	-2.34835
ENSG00000140280	5.13541	1.00844	-2.34835
ENSG00000230006	5.13541	1.00844	-2.34835
ENSG00000261534	5.13541	1.00844	-2.34835
ENSG00000104369	19.6079	3.8657	-2.34264
ENSG00000266916	19.6079	3.8657	-2.34264
ENSG00000136960	71.5845	14.1182	-2.34209
ENSG00000139219	211.174	41.6823	-2.34093
ENSG00000132535	281.825	55.6325	-2.3408
ENSG00000213023	9.33711	1.84881	-2.33638
ENSG00000178662	123.717	24.5388	-2.3339
ENSG00000151838	7.62531	1.51267	-2.3337
ENSG00000186648	7.62531	1.51267	-2.3337
ENSG00000139116	424.216	84.205	-2.33282
ENSG00000090932	37.1928	7.39525	-2.33035
ENSG00000164048	5.9135	1.17652	-2.32949
ENSG00000254338	5.9135	1.17652	-2.32949
ENSG00000144290	16.0287	3.1934	-2.32749
ENSG00000164176	270.776	53.9517	-2.32736
ENSG00000113657	917.682	182.864	-2.32722
ENSG00000104490	107.066	21.3454	-2.3265
ENSG00000101096	119.671	23.8665	-2.32601
ENSG00000153956	79.9879	15.967	-2.32469
ENSG00000135749	58.0457	11.5971	-2.32343
ENSG00000144485	81.5441	16.3032	-2.32243
ENSG00000173269	4.2017	0.840369	-2.32188
ENSG00000147459	48.7086	9.74829	-2.32096
ENSG00000116141	97.2616	19.4966	-2.31865
ENSG00000038295	6.6916	1.34459	-2.31518
ENSG00000107864	35.0142	7.0591	-2.31038
ENSG00000143858	39.994	8.06755	-2.30958
ENSG00000185634	156.552	31.5979	-2.30874
ENSG00000186472	188.61	38.1528	-2.30554
ENSG00000221890	22.4091	4.538	-2.30396
ENSG00000140090	2.4899	0.504222	-2.30396
ENSG00000147576	2.4899	0.504222	-2.30396
ENSG00000155367	2.4899	0.504222	-2.30396
ENSG00000234636	2.4899	0.504222	-2.30396
ENSG00000185507	7.46969	1.51267	-2.30396
ENSG00000154654	159.198	32.2702	-2.30255
ENSG00000162426	10.7377	2.18496	-2.297
ENSG00000198208	10.7377	2.18496	-2.297
ENSG00000142611	45.285	9.24406	-2.29243
ENSG00000196132	17.2737	3.52955	-2.29102
ENSG00000186867	5.75788	1.17652	-2.29102
ENSG00000204310	5.75788	1.17652	-2.29102
ENSG00000230615	5.75788	1.17652	-2.29102
ENSG00000156427	46.0631	9.41214	-2.29102
ENSG00000146151	11.5158	2.35303	-2.29102
ENSG00000273437	11.5158	2.35303	-2.29102
ENSG00000173267	225.336	46.0522	-2.29073
ENSG00000079689	59.135	12.1013	-2.28885
ENSG00000134917	38.5934	7.89947	-2.28853
ENSG00000166501	107.532	22.0177	-2.28804
ENSG00000080573	58.9794	12.1013	-2.28505
ENSG00000271976	15.5619	3.1934	-2.28485
ENSG00000183186	18.8298	3.8657	-2.28422
ENSG00000258768	3.26799	0.672296	-2.28124
ENSG00000187772	39.2159	8.06755	-2.28124
ENSG00000154645	22.8759	4.70607	-2.28124
ENSG00000013293	9.80397	2.01689	-2.28124
ENSG00000149294	792.254	163.368	-2.27784
ENSG00000185924	24.4321	5.04222	-2.27665
ENSG00000119946	7.31407	1.51267	-2.27358
ENSG00000171195	15.4062	3.1934	-2.27035
ENSG00000131389	4.04608	0.840369	-2.26743
ENSG00000168505	8.09216	1.68074	-2.26743
ENSG00000006016	61.4693	12.7736	-2.2667
ENSG00000273238	25.0546	5.21029	-2.26564
ENSG00000023171	12.9163	2.68918	-2.26396
ENSG00000165868	132.743	27.7322	-2.259
ENSG00000116745	4.82417	1.00844	-2.25815
ENSG00000174672	60.2244	12.6055	-2.25629
ENSG00000162630	32.8355	6.89103	-2.25247
ENSG00000084731	77.6536	16.3032	-2.2519
ENSG00000145087	5.60227	1.17652	-2.25149
ENSG00000130758	11.2045	2.35303	-2.25149
ENSG00000188760	23.9652	5.04222	-2.24881
ENSG00000180998	11.9826	2.52111	-2.24881
ENSG00000126950	230.627	48.5734	-2.24732
ENSG00000181019	38.2822	8.06755	-2.24647
ENSG00000118997	6.38036	1.34459	-2.24647
ENSG00000131914	6.38036	1.34459	-2.24647
ENSG00000154096	163.399	34.4551	-2.24561
ENSG00000160307	431.219	91.0961	-2.24296
ENSG00000075223	278.09	58.9939	-2.23691
ENSG00000128805	53.844	11.429	-2.23608
ENSG00000143862	9.49273	2.01689	-2.23469
ENSG00000196313	10.2708	2.18496	-2.23287
ENSG00000128266	75.7862	16.1351	-2.23173
ENSG00000175832	56.0227	11.9332	-2.23102
ENSG00000092051	43.2619	9.24406	-2.2265
ENSG00000124191	29.1007	6.21873	-2.22636
ENSG00000109832	16.4956	3.52955	-2.22452
ENSG00000004777	18.8298	4.03377	-2.22282
ENSG00000129951	26.6108	5.71451	-2.21931
ENSG00000150051	2.33428	0.504222	-2.21085
ENSG00000164675	2.33428	0.504222	-2.21085
ENSG00000175344	2.33428	0.504222	-2.21085
ENSG00000179603	2.33428	0.504222	-2.21085
ENSG00000197238	2.33428	0.504222	-2.21085
ENSG00000204257	2.33428	0.504222	-2.21085
ENSG00000204439	2.33428	0.504222	-2.21085
ENSG00000217801	2.33428	0.504222	-2.21085
ENSG00000247157	2.33428	0.504222	-2.21085
ENSG00000104381	88.7025	19.1604	-2.21085
ENSG00000091844	24.899	5.37836	-2.21085
ENSG00000188227	24.899	5.37836	-2.21085
ENSG00000267909	10.1152	2.18496	-2.21085
ENSG00000081842	0.778093	0.168074	-2.21085
ENSG00000082126	0.778093	0.168074	-2.21085
ENSG00000106031	0.778093	0.168074	-2.21085
ENSG00000108878	0.778093	0.168074	-2.21085
ENSG00000139445	0.778093	0.168074	-2.21085
ENSG00000155307	0.778093	0.168074	-2.21085
ENSG00000159708	0.778093	0.168074	-2.21085
ENSG00000164185	0.778093	0.168074	-2.21085
ENSG00000165695	0.778093	0.168074	-2.21085
ENSG00000169592	0.778093	0.168074	-2.21085
ENSG00000179058	0.778093	0.168074	-2.21085
ENSG00000180318	0.778093	0.168074	-2.21085
ENSG00000183615	0.778093	0.168074	-2.21085
ENSG00000185055	0.778093	0.168074	-2.21085
ENSG00000188937	0.778093	0.168074	-2.21085
ENSG00000197021	0.778093	0.168074	-2.21085
ENSG00000203865	0.778093	0.168074	-2.21085
ENSG00000206926	0.778093	0.168074	-2.21085
ENSG00000216624	0.778093	0.168074	-2.21085
ENSG00000223821	0.778093	0.168074	-2.21085
ENSG00000224505	0.778093	0.168074	-2.21085
ENSG00000229140	0.778093	0.168074	-2.21085
ENSG00000236676	0.778093	0.168074	-2.21085
ENSG00000240057	0.778093	0.168074	-2.21085
ENSG00000240137	0.778093	0.168074	-2.21085
ENSG00000241370	0.778093	0.168074	-2.21085
ENSG00000242276	0.778093	0.168074	-2.21085
ENSG00000248780	0.778093	0.168074	-2.21085
ENSG00000249876	0.778093	0.168074	-2.21085
ENSG00000254717	0.778093	0.168074	-2.21085
ENSG00000255092	0.778093	0.168074	-2.21085
ENSG00000256546	0.778093	0.168074	-2.21085
ENSG00000258813	0.778093	0.168074	-2.21085
ENSG00000259102	0.778093	0.168074	-2.21085
ENSG00000260279	0.778093	0.168074	-2.21085
ENSG00000260362	0.778093	0.168074	-2.21085
ENSG00000262712	0.778093	0.168074	-2.21085
ENSG00000266420	0.778093	0.168074	-2.21085
ENSG00000267852	0.778093	0.168074	-2.21085
ENSG00000268884	0.778093	0.168074	-2.21085
ENSG00000269916	0.778093	0.168074	-2.21085
ENSG00000270068	0.778093	0.168074	-2.21085
ENSG00000270083	0.778093	0.168074	-2.21085
ENSG00000270528	0.778093	0.168074	-2.21085
ENSG00000277968	0.778093	0.168074	-2.21085
ENSG00000278743	0.778093	0.168074	-2.21085
ENSG00000279161	0.778093	0.168074	-2.21085
ENSG00000280234	0.778093	0.168074	-2.21085
ENSG00000280388	0.778093	0.168074	-2.21085
ENSG00000037280	1.55619	0.336148	-2.21085
ENSG00000112276	1.55619	0.336148	-2.21085
ENSG00000131015	1.55619	0.336148	-2.21085
ENSG00000171234	1.55619	0.336148	-2.21085
ENSG00000227973	1.55619	0.336148	-2.21085
ENSG00000266385	1.55619	0.336148	-2.21085
ENSG00000267672	1.55619	0.336148	-2.21085
ENSG00000106701	45.1294	9.74829	-2.21085
ENSG00000146285	3.11237	0.672296	-2.21085
ENSG00000278952	4.66856	1.00844	-2.21085
ENSG00000229807	9.33711	2.01689	-2.21085
ENSG00000113269	116.247	25.2111	-2.20506
ENSG00000124406	41.7058	9.07599	-2.20012
ENSG00000215218	19.2967	4.20185	-2.19926
ENSG00000102678	34.7029	7.56333	-2.19796
ENSG00000128594	135.544	29.581	-2.19602
ENSG00000061337	79.8323	17.4797	-2.19129
ENSG00000188573	56.8008	12.4375	-2.19122
ENSG00000258986	33.7692	7.39525	-2.19104
ENSG00000105696	125.74	27.5641	-2.18958
ENSG00000184588	30.6568	6.72296	-2.18904
ENSG00000114631	19.9192	4.36992	-2.18848
ENSG00000134343	8.4034	1.84881	-2.18437
ENSG00000144229	7.62531	1.68074	-2.1817
ENSG00000249859	7.62531	1.68074	-2.1817
ENSG00000182809	101.308	22.3538	-2.18015
ENSG00000184545	92.9042	20.505	-2.17977
ENSG00000131979	6.84721	1.51267	-2.17842
ENSG00000148200	87.4576	19.3285	-2.17785
ENSG00000175985	6.06912	1.34459	-2.17432
ENSG00000164221	143.325	31.766	-2.17373
ENSG00000214595	5.29103	1.17652	-2.16903
ENSG00000171798	15.095	3.36148	-2.1669
ENSG00000135097	55.7114	12.4375	-2.16328
ENSG00000184611	4.51294	1.00844	-2.16194
ENSG00000272977	4.51294	1.00844	-2.16194
ENSG00000075407	60.8468	13.614	-2.16009
ENSG00000150551	34.5473	7.7314	-2.15977
ENSG00000116833	59.2907	13.2778	-2.15878
ENSG00000059915	29.2563	6.55488	-2.1581
ENSG00000171877	11.9826	2.68918	-2.1557
ENSG00000072041	19.4523	4.36992	-2.15426
ENSG00000107742	169.78	38.1528	-2.1538
ENSG00000123610	3.73484	0.840369	-2.15195
ENSG00000162344	3.73484	0.840369	-2.15195
ENSG00000165863	3.73484	0.840369	-2.15195
ENSG00000175697	3.73484	0.840369	-2.15195
ENSG00000204685	3.73484	0.840369	-2.15195
ENSG00000115896	14.9394	3.36148	-2.15195
ENSG00000197181	25.3658	5.71451	-2.15018
ENSG00000129675	21.631	4.87414	-2.14988
ENSG00000116983	17.8961	4.03377	-2.14945
ENSG00000073849	84.9677	19.1604	-2.14879
ENSG00000105784	68.4721	15.4628	-2.14672
ENSG00000165821	6.6916	1.51267	-2.14526
ENSG00000109339	106.287	24.0346	-2.14479
ENSG00000156298	72.8295	16.4712	-2.14457
ENSG00000139220	32.6799	7.39525	-2.14373
ENSG00000197948	9.64835	2.18496	-2.14267
ENSG00000233237	9.64835	2.18496	-2.14267
ENSG00000076864	34.8585	7.89947	-2.14168
ENSG00000154217	78.5873	17.8158	-2.14114
ENSG00000127578	2.95675	0.672296	-2.13685
ENSG00000203288	2.95675	0.672296	-2.13685
ENSG00000121417	5.9135	1.34459	-2.13685
ENSG00000276256	5.9135	1.34459	-2.13685
ENSG00000228835	8.87025	2.01689	-2.13685
ENSG00000137285	2112.83	482.036	-2.13197
ENSG00000157193	58.8238	13.4459	-2.12923
ENSG00000144339	80.1435	18.3201	-2.12916
ENSG00000198216	13.2276	3.02533	-2.12838
ENSG00000156486	5.13541	1.17652	-2.12596
ENSG00000165071	5.13541	1.17652	-2.12596
ENSG00000141526	110.645	25.3792	-2.12422
ENSG00000103449	12.4495	2.85726	-2.12338
ENSG00000177459	4.35732	1.00844	-2.11131
ENSG00000273783	4.35732	1.00844	-2.11131
ENSG00000109107	6.53598	1.51267	-2.11131
ENSG00000080644	2.17866	0.504222	-2.11131
ENSG00000179673	2.17866	0.504222	-2.11131
ENSG00000231841	2.17866	0.504222	-2.11131
ENSG00000235313	2.17866	0.504222	-2.11131
ENSG00000242715	2.17866	0.504222	-2.11131
ENSG00000259781	2.17866	0.504222	-2.11131
ENSG00000269246	2.17866	0.504222	-2.11131
ENSG00000272123	2.17866	0.504222	-2.11131
ENSG00000196123	25.3658	5.88259	-2.10836
ENSG00000182287	634.924	147.401	-2.10684
ENSG00000175229	14.4725	3.36148	-2.10615
ENSG00000131773	150.483	34.9594	-2.10585
ENSG00000106868	12.2939	2.85726	-2.10524
ENSG00000186205	10.1152	2.35303	-2.10393
ENSG00000106341	7.93654	1.84881	-2.10191
ENSG00000154479	13.6944	3.1934	-2.10042
ENSG00000160862	11.5158	2.68918	-2.09837
ENSG00000172348	95.7054	22.3538	-2.09808
ENSG00000079841	104.264	24.3707	-2.09703
ENSG00000253305	62.5586	14.6224	-2.09703
ENSG00000157680	44.5069	10.4206	-2.09459
ENSG00000100228	12.9163	3.02533	-2.09403
ENSG00000183023	36.5703	8.57177	-2.09301
ENSG00000100146	402.585	94.4575	-2.09156
ENSG00000144596	7.15845	1.68074	-2.09055
ENSG00000156219	15.7175	3.69763	-2.0877
ENSG00000177640	8.55902	2.01689	-2.08532
ENSG00000196083	13.5388	3.1934	-2.08393
ENSG00000113356	14.9394	3.52955	-2.08156
ENSG00000164778	4.97979	1.17652	-2.08156
ENSG00000156140	46.2187	10.9248	-2.08087
ENSG00000136274	90.2587	21.3454	-2.08014
ENSG00000279675	16.3399	3.8657	-2.0796
ENSG00000227036	17.7405	4.20185	-2.07795
ENSG00000237238	70.962	16.8074	-2.07795
ENSG00000137267	762.842	180.848	-2.07661
ENSG00000117407	6.38036	1.51267	-2.07654
ENSG00000135127	6.38036	1.51267	-2.07654
ENSG00000179954	6.38036	1.51267	-2.07654
ENSG00000114279	63.8036	15.1267	-2.07654
ENSG00000224982	12.7607	3.02533	-2.07654
ENSG00000149948	296.609	70.423	-2.07444
ENSG00000134769	86.9907	20.6731	-2.07311
ENSG00000155961	33.9248	8.06755	-2.07214
ENSG00000081189	169.469	40.3377	-2.07082
ENSG00000206503	125.584	29.9172	-2.06961
ENSG00000147642	43.7288	10.4206	-2.06915
ENSG00000182957	22.5647	5.37836	-2.06883
ENSG00000184368	248.056	59.162	-2.06792
ENSG00000108439	25.3658	6.05066	-2.06772
ENSG00000237289	14.7838	3.52955	-2.06646
ENSG00000069424	32.3686	7.7314	-2.0658
ENSG00000071282	33.7692	8.06755	-2.06551
ENSG00000151746	157.33	37.6486	-2.06313
ENSG00000135298	41.3945	9.91636	-2.06156
ENSG00000158062	2.80113	0.672296	-2.05884
ENSG00000198155	2.80113	0.672296	-2.05884
ENSG00000248550	2.80113	0.672296	-2.05884
ENSG00000273403	2.80113	0.672296	-2.05884
ENSG00000143942	4.2017	1.00844	-2.05884
ENSG00000253596	4.2017	1.00844	-2.05884
ENSG00000006534	1.40057	0.336148	-2.05884
ENSG00000022355	1.40057	0.336148	-2.05884
ENSG00000050730	1.40057	0.336148	-2.05884
ENSG00000102879	1.40057	0.336148	-2.05884
ENSG00000109063	1.40057	0.336148	-2.05884
ENSG00000128536	1.40057	0.336148	-2.05884
ENSG00000157470	1.40057	0.336148	-2.05884
ENSG00000175267	1.40057	0.336148	-2.05884
ENSG00000179097	1.40057	0.336148	-2.05884
ENSG00000232748	1.40057	0.336148	-2.05884
ENSG00000237188	1.40057	0.336148	-2.05884
ENSG00000239470	1.40057	0.336148	-2.05884
ENSG00000240541	1.40057	0.336148	-2.05884
ENSG00000250790	1.40057	0.336148	-2.05884
ENSG00000253515	1.40057	0.336148	-2.05884
ENSG00000254226	1.40057	0.336148	-2.05884
ENSG00000255503	1.40057	0.336148	-2.05884
ENSG00000256196	1.40057	0.336148	-2.05884
ENSG00000272240	1.40057	0.336148	-2.05884
ENSG00000272912	1.40057	0.336148	-2.05884
ENSG00000278023	1.40057	0.336148	-2.05884
ENSG00000204623	5.60227	1.34459	-2.05884
ENSG00000178531	139.59	33.6148	-2.05403
ENSG00000124302	41.8614	10.0844	-2.05349
ENSG00000137343	56.4895	13.614	-2.05289
ENSG00000003249	53.6884	12.9417	-2.05258
ENSG00000171786	13.2276	3.1934	-2.05038
ENSG00000135622	31.2793	7.56333	-2.04812
ENSG00000076344	9.02587	2.18496	-2.04646
ENSG00000153132	42.3282	10.2525	-2.04564
ENSG00000204815	7.62531	1.84881	-2.0442
ENSG00000108684	40.1496	9.74829	-2.04216
ENSG00000149295	6.22474	1.51267	-2.04092
ENSG00000156097	6.22474	1.51267	-2.04092
ENSG00000178752	6.22474	1.51267	-2.04092
ENSG00000168913	28.3226	6.89103	-2.03916
ENSG00000177301	9.64835	2.35303	-2.03576
ENSG00000067840	52.9103	12.9417	-2.03152
ENSG00000197410	19.9192	4.87414	-2.03094
ENSG00000154342	15.095	3.69763	-2.0294
ENSG00000176490	15.095	3.69763	-2.0294
ENSG00000128596	37.0372	9.07599	-2.02885
ENSG00000184113	3.42361	0.840369	-2.02642
ENSG00000251322	3.42361	0.840369	-2.02642
ENSG00000082556	6.84721	1.68074	-2.02642
ENSG00000100678	13.6944	3.36148	-2.02642
ENSG00000175264	13.6944	3.36148	-2.02642
ENSG00000122574	113.446	27.9003	-2.02365
ENSG00000021300	12.2939	3.02533	-2.02277
ENSG00000283366	8.87025	2.18496	-2.02137
ENSG00000103154	14.3169	3.52955	-2.02016
ENSG00000185818	28.6338	7.0591	-2.02016
ENSG00000129355	163.399	40.3377	-2.0182
ENSG00000132182	16.3399	4.03377	-2.0182
ENSG00000185274	74.6969	18.4881	-2.01445
ENSG00000099282	41.3945	10.2525	-2.01346
ENSG00000121068	52.9103	13.1098	-2.01291
ENSG00000179915	459.697	114.122	-2.0101
ENSG00000164742	29.1007	7.22718	-2.00955
ENSG00000068615	238.096	59.162	-2.0088
ENSG00000075340	112.668	28.0683	-2.00506
ENSG00000088320	2.02304	0.504222	-2.0044
ENSG00000112183	2.02304	0.504222	-2.0044
ENSG00000128578	2.02304	0.504222	-2.0044
ENSG00000159905	2.02304	0.504222	-2.0044
ENSG00000231908	2.02304	0.504222	-2.0044
ENSG00000238141	2.02304	0.504222	-2.0044
ENSG00000250397	2.02304	0.504222	-2.0044
ENSG00000254585	2.02304	0.504222	-2.0044
ENSG00000260089	2.02304	0.504222	-2.0044
ENSG00000280660	2.02304	0.504222	-2.0044
ENSG00000280739	2.02304	0.504222	-2.0044
ENSG00000176222	6.06912	1.51267	-2.0044
ENSG00000183208	6.06912	1.51267	-2.0044
ENSG00000281406	6.06912	1.51267	-2.0044
ENSG00000197358	4.04608	1.00844	-2.0044
ENSG00000154277	847.187	211.269	-2.0036
ENSG00000231074	57.2676	14.2863	-2.00309
ENSG00000011677	92.2818	23.0261	-2.00277
ENSG00000168843	20.8529	5.21029	-2.00081
ENSG00000169169	37.6597	9.41214	-2.00043

## Sheet: log2 fold change >2
1769 genes are more than four-fold upregulated in PRDM8-/- compared to control
Ensembl ID	RPM control	RPM PRDM8-/-	log2 fold change
ENSG00000144057	9.33711	37.4805	2.00509
ENSG00000081320	3.89046	15.6309	2.00638
ENSG00000279078	2.80113	11.261	2.00725
ENSG00000117280	14.6281	58.8259	2.0077
ENSG00000182379	6.38036	25.7153	2.01092
ENSG00000166685	2.33428	9.41214	2.01155
ENSG00000103061	0.622474	2.52111	2.01797
ENSG00000187650	0.622474	2.52111	2.01797
ENSG00000229587	0.622474	2.52111	2.01797
ENSG00000229666	0.622474	2.52111	2.01797
ENSG00000235245	0.622474	2.52111	2.01797
ENSG00000258302	0.622474	2.52111	2.01797
ENSG00000260751	0.622474	2.52111	2.01797
ENSG00000275367	0.622474	2.52111	2.01797
ENSG00000280069	0.622474	2.52111	2.01797
ENSG00000280303	0.622474	2.52111	2.01797
ENSG00000088756	25.5214	103.365	2.01797
ENSG00000177469	80.2991	325.223	2.01797
ENSG00000117643	5.13541	20.8412	2.02088
ENSG00000145779	7.93654	32.2702	2.02362
ENSG00000153214	8.71464	35.4636	2.02483
ENSG00000169715	4.04608	16.4712	2.02535
ENSG00000138821	2.02304	8.23562	2.02535
ENSG00000150054	4.82417	19.6646	2.02725
ENSG00000147676	23.4984	95.8021	2.0275
ENSG00000215845	16.6512	67.9019	2.02783
ENSG00000261578	4.2017	17.1435	2.02862
ENSG00000275481	1.40057	5.71451	2.02862
ENSG00000113739	17.2737	70.591	2.03091
ENSG00000199753	2.17866	8.90792	2.03165
ENSG00000120549	22.0978	90.4238	2.0328
ENSG00000101846	14.3169	58.6578	2.0346
ENSG00000113916	11.5158	47.2288	2.03605
ENSG00000140563	0.778093	3.1934	2.03708
ENSG00000185010	0.778093	3.1934	2.03708
ENSG00000213185	0.778093	3.1934	2.03708
ENSG00000230424	0.778093	3.1934	2.03708
ENSG00000248334	0.778093	3.1934	2.03708
ENSG00000188763	1.55619	6.38681	2.03708
ENSG00000147862	66.2935	272.448	2.03904
ENSG00000021826	3.26799	13.4459	2.04069
ENSG00000143416	7.46969	30.7575	2.04182
ENSG00000186918	32.5243	134.123	2.04397
ENSG00000256802	1.86742	7.7314	2.04968
ENSG00000160685	0.933711	3.8657	2.04968
ENSG00000241352	0.933711	3.8657	2.04968
ENSG00000255670	0.933711	3.8657	2.04968
ENSG00000120251	13.3832	55.4644	2.05114
ENSG00000020577	6.6916	27.7322	2.05114
ENSG00000187193	9.33711	38.8251	2.05594
ENSG00000228634	1.08933	4.538	2.05861
ENSG00000135063	2.17866	9.07599	2.05861
ENSG00000127666	1.24495	5.21029	2.06528
ENSG00000109610	1.40057	5.88259	2.07044
ENSG00000235175	1.55619	6.55488	2.07456
ENSG00000197879	20.2304	85.2135	2.07456
ENSG00000131944	1.7118	7.22718	2.07792
ENSG00000156675	41.8614	176.814	2.07854
ENSG00000132321	9.64835	40.842	2.0817
ENSG00000041353	3.89046	16.4712	2.08194
ENSG00000180447	19.6079	83.0285	2.08217
ENSG00000137693	16.9624	71.9356	2.08436
ENSG00000131981	38.1265	162.023	2.08733
ENSG00000134533	4.82417	20.505	2.08762
ENSG00000100802	2.4899	10.5887	2.08836
ENSG00000183386	11.0489	47.0607	2.09062
ENSG00000077092	2.80113	11.9332	2.0909
ENSG00000123427	2.80113	11.9332	2.0909
ENSG00000155313	22.8759	97.819	2.09629
ENSG00000116285	9.95958	42.6908	2.09977
ENSG00000072310	5.29103	22.69	2.10043
ENSG00000135047	16.1843	69.5826	2.10413
ENSG00000109861	54.3109	233.791	2.10591
ENSG00000051620	49.1754	211.773	2.10651
ENSG00000136068	36.5703	157.821	2.10955
ENSG00000250208	7.46969	32.2702	2.11108
ENSG00000247950	1.24495	5.37836	2.11108
ENSG00000261326	1.24495	5.37836	2.11108
ENSG00000170917	1.08933	4.70607	2.11108
ENSG00000224699	1.08933	4.70607	2.11108
ENSG00000230091	1.08933	4.70607	2.11108
ENSG00000278619	1.08933	4.70607	2.11108
ENSG00000280239	0.933711	4.03377	2.11108
ENSG00000148288	1.7118	7.39525	2.11108
ENSG00000243742	1.7118	7.39525	2.11108
ENSG00000241158	0.778093	3.36148	2.11108
ENSG00000055813	0.622474	2.68918	2.11108
ENSG00000108771	0.622474	2.68918	2.11108
ENSG00000213533	0.622474	2.68918	2.11108
ENSG00000237836	0.622474	2.68918	2.11108
ENSG00000244086	0.622474	2.68918	2.11108
ENSG00000259563	0.622474	2.68918	2.11108
ENSG00000000938	0.155619	0.672296	2.11108
ENSG00000003400	0.155619	0.672296	2.11108
ENSG00000090534	0.155619	0.672296	2.11108
ENSG00000103175	0.155619	0.672296	2.11108
ENSG00000106290	0.155619	0.672296	2.11108
ENSG00000124116	0.155619	0.672296	2.11108
ENSG00000135605	0.155619	0.672296	2.11108
ENSG00000139797	0.155619	0.672296	2.11108
ENSG00000142698	0.155619	0.672296	2.11108
ENSG00000144031	0.155619	0.672296	2.11108
ENSG00000148584	0.155619	0.672296	2.11108
ENSG00000158773	0.155619	0.672296	2.11108
ENSG00000162267	0.155619	0.672296	2.11108
ENSG00000163092	0.155619	0.672296	2.11108
ENSG00000166794	0.155619	0.672296	2.11108
ENSG00000168959	0.155619	0.672296	2.11108
ENSG00000171847	0.155619	0.672296	2.11108
ENSG00000171873	0.155619	0.672296	2.11108
ENSG00000175518	0.155619	0.672296	2.11108
ENSG00000183346	0.155619	0.672296	2.11108
ENSG00000185306	0.155619	0.672296	2.11108
ENSG00000188039	0.155619	0.672296	2.11108
ENSG00000197140	0.155619	0.672296	2.11108
ENSG00000197520	0.155619	0.672296	2.11108
ENSG00000199933	0.155619	0.672296	2.11108
ENSG00000202058	0.155619	0.672296	2.11108
ENSG00000205744	0.155619	0.672296	2.11108
ENSG00000212370	0.155619	0.672296	2.11108
ENSG00000213522	0.155619	0.672296	2.11108
ENSG00000213695	0.155619	0.672296	2.11108
ENSG00000213862	0.155619	0.672296	2.11108
ENSG00000214067	0.155619	0.672296	2.11108
ENSG00000214362	0.155619	0.672296	2.11108
ENSG00000216480	0.155619	0.672296	2.11108
ENSG00000225806	0.155619	0.672296	2.11108
ENSG00000226091	0.155619	0.672296	2.11108
ENSG00000226352	0.155619	0.672296	2.11108
ENSG00000226622	0.155619	0.672296	2.11108
ENSG00000226977	0.155619	0.672296	2.11108
ENSG00000227586	0.155619	0.672296	2.11108
ENSG00000228847	0.155619	0.672296	2.11108
ENSG00000230355	0.155619	0.672296	2.11108
ENSG00000230872	0.155619	0.672296	2.11108
ENSG00000230894	0.155619	0.672296	2.11108
ENSG00000231024	0.155619	0.672296	2.11108
ENSG00000231931	0.155619	0.672296	2.11108
ENSG00000232520	0.155619	0.672296	2.11108
ENSG00000234624	0.155619	0.672296	2.11108
ENSG00000235703	0.155619	0.672296	2.11108
ENSG00000236829	0.155619	0.672296	2.11108
ENSG00000240015	0.155619	0.672296	2.11108
ENSG00000240808	0.155619	0.672296	2.11108
ENSG00000241185	0.155619	0.672296	2.11108
ENSG00000241744	0.155619	0.672296	2.11108
ENSG00000241746	0.155619	0.672296	2.11108
ENSG00000242636	0.155619	0.672296	2.11108
ENSG00000248730	0.155619	0.672296	2.11108
ENSG00000248801	0.155619	0.672296	2.11108
ENSG00000250159	0.155619	0.672296	2.11108
ENSG00000253139	0.155619	0.672296	2.11108
ENSG00000253154	0.155619	0.672296	2.11108
ENSG00000253293	0.155619	0.672296	2.11108
ENSG00000254080	0.155619	0.672296	2.11108
ENSG00000254556	0.155619	0.672296	2.11108
ENSG00000254598	0.155619	0.672296	2.11108
ENSG00000258279	0.155619	0.672296	2.11108
ENSG00000258520	0.155619	0.672296	2.11108
ENSG00000259138	0.155619	0.672296	2.11108
ENSG00000259151	0.155619	0.672296	2.11108
ENSG00000260782	0.155619	0.672296	2.11108
ENSG00000260798	0.155619	0.672296	2.11108
ENSG00000261360	0.155619	0.672296	2.11108
ENSG00000262248	0.155619	0.672296	2.11108
ENSG00000267274	0.155619	0.672296	2.11108
ENSG00000268649	0.155619	0.672296	2.11108
ENSG00000271387	0.155619	0.672296	2.11108
ENSG00000271871	0.155619	0.672296	2.11108
ENSG00000272154	0.155619	0.672296	2.11108
ENSG00000272167	0.155619	0.672296	2.11108
ENSG00000272556	0.155619	0.672296	2.11108
ENSG00000272788	0.155619	0.672296	2.11108
ENSG00000275437	0.155619	0.672296	2.11108
ENSG00000277548	0.155619	0.672296	2.11108
ENSG00000280132	0.155619	0.672296	2.11108
ENSG00000280485	0.155619	0.672296	2.11108
ENSG00000281469	0.155619	0.672296	2.11108
ENSG00000270362	1.55619	6.72296	2.11108
ENSG00000133135	1.40057	6.05066	2.11108
ENSG00000009950	0.311237	1.34459	2.11108
ENSG00000088053	0.311237	1.34459	2.11108
ENSG00000105647	0.311237	1.34459	2.11108
ENSG00000130711	0.311237	1.34459	2.11108
ENSG00000138079	0.311237	1.34459	2.11108
ENSG00000162241	0.311237	1.34459	2.11108
ENSG00000163823	0.311237	1.34459	2.11108
ENSG00000165807	0.311237	1.34459	2.11108
ENSG00000207359	0.311237	1.34459	2.11108
ENSG00000207392	0.311237	1.34459	2.11108
ENSG00000213270	0.311237	1.34459	2.11108
ENSG00000223984	0.311237	1.34459	2.11108
ENSG00000226102	0.311237	1.34459	2.11108
ENSG00000226957	0.311237	1.34459	2.11108
ENSG00000227769	0.311237	1.34459	2.11108
ENSG00000230427	0.311237	1.34459	2.11108
ENSG00000230547	0.311237	1.34459	2.11108
ENSG00000234513	0.311237	1.34459	2.11108
ENSG00000234645	0.311237	1.34459	2.11108
ENSG00000237784	0.311237	1.34459	2.11108
ENSG00000247982	0.311237	1.34459	2.11108
ENSG00000251609	0.311237	1.34459	2.11108
ENSG00000254876	0.311237	1.34459	2.11108
ENSG00000255476	0.311237	1.34459	2.11108
ENSG00000258111	0.311237	1.34459	2.11108
ENSG00000258384	0.311237	1.34459	2.11108
ENSG00000260578	0.311237	1.34459	2.11108
ENSG00000261024	0.311237	1.34459	2.11108
ENSG00000279464	0.311237	1.34459	2.11108
ENSG00000002933	0.466856	2.01689	2.11108
ENSG00000103534	0.466856	2.01689	2.11108
ENSG00000116819	0.466856	2.01689	2.11108
ENSG00000175505	0.466856	2.01689	2.11108
ENSG00000182218	0.466856	2.01689	2.11108
ENSG00000198223	0.466856	2.01689	2.11108
ENSG00000200403	0.466856	2.01689	2.11108
ENSG00000202078	0.466856	2.01689	2.11108
ENSG00000214784	0.466856	2.01689	2.11108
ENSG00000235449	0.466856	2.01689	2.11108
ENSG00000235790	0.466856	2.01689	2.11108
ENSG00000244604	0.466856	2.01689	2.11108
ENSG00000260853	0.466856	2.01689	2.11108
ENSG00000262119	0.466856	2.01689	2.11108
ENSG00000271964	0.466856	2.01689	2.11108
ENSG00000275569	0.466856	2.01689	2.11108
ENSG00000099849	6.22474	27.0599	2.12007
ENSG00000196187	3.57923	15.6309	2.12668
ENSG00000146802	9.95958	43.5311	2.12789
ENSG00000227124	2.64551	11.5971	2.13214
ENSG00000144331	2.4899	10.9248	2.13345
ENSG00000198053	7.31407	32.1021	2.13392
ENSG00000147872	21.7866	95.634	2.13408
ENSG00000183111	2.17866	9.58021	2.13662
ENSG00000099377	2.02304	8.90792	2.13856
ENSG00000185499	2.02304	8.90792	2.13856
ENSG00000026508	13.6944	60.3385	2.13949
ENSG00000269190	10.5821	46.7245	2.14256
ENSG00000187554	1.7118	7.56333	2.1435
ENSG00000134463	1.55619	6.89103	2.14671
ENSG00000229816	1.55619	6.89103	2.14671
ENSG00000196628	177.561	787.426	2.14883
ENSG00000237945	5.44665	24.2026	2.15172
ENSG00000222724	2.4899	11.0929	2.15548
ENSG00000145365	3.57923	15.967	2.15738
ENSG00000118242	1.08933	4.87414	2.16171
ENSG00000165591	1.08933	4.87414	2.16171
ENSG00000249353	1.08933	4.87414	2.16171
ENSG00000267795	1.08933	4.87414	2.16171
ENSG00000099139	10.8933	48.7414	2.16171
ENSG00000186350	56.1783	252.783	2.16982
ENSG00000205414	0.933711	4.20185	2.16998
ENSG00000214485	0.933711	4.20185	2.16998
ENSG00000256682	0.933711	4.20185	2.16998
ENSG00000279598	0.933711	4.20185	2.16998
ENSG00000133131	34.3917	154.796	2.17024
ENSG00000144476	6.38036	28.7406	2.17138
ENSG00000106733	3.57923	16.1351	2.17248
ENSG00000136237	7.00283	31.5979	2.17382
ENSG00000226287	1.7118	7.7314	2.17521
ENSG00000225548	2.4899	11.261	2.17717
ENSG00000163235	1.55619	7.0591	2.18147
ENSG00000245532	37.8153	171.772	2.18345
ENSG00000159674	7.78093	35.4636	2.18833
ENSG00000140470	1.40057	6.38681	2.18908
ENSG00000132470	4.66856	21.3454	2.19288
ENSG00000095203	7.62531	34.9594	2.19681
ENSG00000099797	0.622474	2.85726	2.19854
ENSG00000111786	0.622474	2.85726	2.19854
ENSG00000119686	0.622474	2.85726	2.19854
ENSG00000132031	0.622474	2.85726	2.19854
ENSG00000137752	0.622474	2.85726	2.19854
ENSG00000159871	0.622474	2.85726	2.19854
ENSG00000178917	0.622474	2.85726	2.19854
ENSG00000184838	0.622474	2.85726	2.19854
ENSG00000185761	0.622474	2.85726	2.19854
ENSG00000197385	0.622474	2.85726	2.19854
ENSG00000241157	0.622474	2.85726	2.19854
ENSG00000254469	0.622474	2.85726	2.19854
ENSG00000259583	0.622474	2.85726	2.19854
ENSG00000180758	3.73484	17.1435	2.19854
ENSG00000181481	4.35732	20.0008	2.19854
ENSG00000198796	3.11237	14.2863	2.19854
ENSG00000226332	1.24495	5.71451	2.19854
ENSG00000117394	127.296	585.065	2.20041
ENSG00000270629	1.7118	7.89947	2.20624
ENSG00000124440	33.6136	155.468	2.2095
ENSG00000226179	1.08933	5.04222	2.21062
ENSG00000171056	0.933711	4.36992	2.22656
ENSG00000176909	0.933711	4.36992	2.22656
ENSG00000102572	1.40057	6.55488	2.22656
ENSG00000105707	0.466856	2.18496	2.22656
ENSG00000127530	0.466856	2.18496	2.22656
ENSG00000129451	0.466856	2.18496	2.22656
ENSG00000156509	0.466856	2.18496	2.22656
ENSG00000167208	0.466856	2.18496	2.22656
ENSG00000186417	0.466856	2.18496	2.22656
ENSG00000188033	0.466856	2.18496	2.22656
ENSG00000202382	0.466856	2.18496	2.22656
ENSG00000228073	0.466856	2.18496	2.22656
ENSG00000234253	0.466856	2.18496	2.22656
ENSG00000255014	0.466856	2.18496	2.22656
ENSG00000260276	0.466856	2.18496	2.22656
ENSG00000263343	0.466856	2.18496	2.22656
ENSG00000269486	0.466856	2.18496	2.22656
ENSG00000239282	3.11237	14.6224	2.2321
ENSG00000164309	2.17866	10.2525	2.23446
ENSG00000164007	1.7118	8.06755	2.23661
ENSG00000225224	2.95675	13.9501	2.23819
ENSG00000052850	1.24495	5.88259	2.24037
ENSG00000126803	4.97979	23.5303	2.24037
ENSG00000163406	4.51294	21.3454	2.24179
ENSG00000027001	6.38036	30.2533	2.24538
ENSG00000160801	20.8529	98.9955	2.24712
ENSG00000162496	5.44665	25.8834	2.24859
ENSG00000138356	0.778093	3.69763	2.24859
ENSG00000176387	0.778093	3.69763	2.24859
ENSG00000186056	0.778093	3.69763	2.24859
ENSG00000259118	0.778093	3.69763	2.24859
ENSG00000149131	42.6395	203.874	2.25741
ENSG00000122432	1.08933	5.21029	2.25792
ENSG00000235016	1.08933	5.21029	2.25792
ENSG00000166002	2.17866	10.4206	2.25792
ENSG00000220785	1.40057	6.72296	2.26309
ENSG00000189190	1.7118	8.23562	2.26636
ENSG00000131477	3.26799	15.7989	2.27335
ENSG00000153404	4.82417	23.3623	2.27583
ENSG00000151715	1.86742	9.07599	2.28101
ENSG00000105427	0.622474	3.02533	2.28101
ENSG00000132437	0.622474	3.02533	2.28101
ENSG00000189269	0.622474	3.02533	2.28101
ENSG00000201882	0.622474	3.02533	2.28101
ENSG00000202318	0.622474	3.02533	2.28101
ENSG00000236191	0.622474	3.02533	2.28101
ENSG00000198682	5.29103	25.7153	2.28101
ENSG00000258904	0.933711	4.538	2.28101
ENSG00000102575	0.311237	1.51267	2.28101
ENSG00000121281	0.311237	1.51267	2.28101
ENSG00000169031	0.311237	1.51267	2.28101
ENSG00000214688	0.311237	1.51267	2.28101
ENSG00000223812	0.311237	1.51267	2.28101
ENSG00000224600	0.311237	1.51267	2.28101
ENSG00000226889	0.311237	1.51267	2.28101
ENSG00000232821	0.311237	1.51267	2.28101
ENSG00000233554	0.311237	1.51267	2.28101
ENSG00000234913	0.311237	1.51267	2.28101
ENSG00000245552	0.311237	1.51267	2.28101
ENSG00000252568	0.311237	1.51267	2.28101
ENSG00000266405	0.311237	1.51267	2.28101
ENSG00000266865	0.311237	1.51267	2.28101
ENSG00000268034	0.311237	1.51267	2.28101
ENSG00000276488	0.311237	1.51267	2.28101
ENSG00000276850	0.311237	1.51267	2.28101
ENSG00000278873	0.311237	1.51267	2.28101
ENSG00000180263	7.46969	36.304	2.28101
ENSG00000197442	2.17866	10.5887	2.28101
ENSG00000154856	64.8929	315.979	2.2837
ENSG00000122359	27.5445	134.627	2.28913
ENSG00000112394	2.33428	11.429	2.29165
ENSG00000129038	17.8961	87.7346	2.2935
ENSG00000151651	1.7118	8.40369	2.29551
ENSG00000227533	1.40057	6.89103	2.29871
ENSG00000069974	2.4899	12.2694	2.30091
ENSG00000107954	5.75788	28.4045	2.30251
ENSG00000177465	1.08933	5.37836	2.30373
ENSG00000129194	4.04608	20.0008	2.30546
ENSG00000077713	1.86742	9.24406	2.30748
ENSG00000000460	0.778093	3.8657	2.31272
ENSG00000127528	0.778093	3.8657	2.31272
ENSG00000164142	0.778093	3.8657	2.31272
ENSG00000226674	0.778093	3.8657	2.31272
ENSG00000107554	8.24778	41.01	2.3139
ENSG00000123595	7.46969	37.1443	2.31402
ENSG00000126016	62.5586	311.273	2.3149
ENSG00000235865	4.35732	21.6815	2.31495
ENSG00000156925	3.57923	17.8158	2.31544
ENSG00000047365	6.38036	31.766	2.31577
ENSG00000073756	3.26799	16.3032	2.31868
ENSG00000251880	1.24495	6.21873	2.32054
ENSG00000271917	1.7118	8.57177	2.32408
ENSG00000188064	15.095	75.6333	2.32495
ENSG00000185442	6.84721	34.4551	2.33113
ENSG00000139044	0.933711	4.70607	2.33347
ENSG00000188868	0.933711	4.70607	2.33347
ENSG00000221083	0.933711	4.70607	2.33347
ENSG00000082196	0.466856	2.35303	2.33347
ENSG00000102802	0.466856	2.35303	2.33347
ENSG00000120910	0.466856	2.35303	2.33347
ENSG00000160712	0.466856	2.35303	2.33347
ENSG00000171928	0.466856	2.35303	2.33347
ENSG00000229237	0.466856	2.35303	2.33347
ENSG00000270681	0.466856	2.35303	2.33347
ENSG00000273375	0.466856	2.35303	2.33347
ENSG00000278291	0.466856	2.35303	2.33347
ENSG00000189184	9.18149	46.3884	2.33696
ENSG00000044446	10.7377	54.2879	2.33795
ENSG00000128294	6.84721	34.6232	2.33815
ENSG00000092820	76.2531	385.898	2.33935
ENSG00000053918	2.4899	12.6055	2.3399
ENSG00000130203	14.3169	72.6079	2.34241
ENSG00000179862	8.24778	42.0185	2.34895
ENSG00000129474	10.8933	55.6325	2.35249
ENSG00000105699	16.1843	82.6924	2.35316
ENSG00000137648	0.622474	3.1934	2.35901
ENSG00000214176	0.622474	3.1934	2.35901
ENSG00000225882	0.622474	3.1934	2.35901
ENSG00000234009	0.622474	3.1934	2.35901
ENSG00000234160	0.622474	3.1934	2.35901
ENSG00000234390	0.622474	3.1934	2.35901
ENSG00000251011	0.622474	3.1934	2.35901
ENSG00000273706	0.622474	3.1934	2.35901
ENSG00000281501	0.622474	3.1934	2.35901
ENSG00000119938	1.86742	9.58021	2.35901
ENSG00000105516	1.24495	6.38681	2.35901
ENSG00000244681	3.11237	15.967	2.35901
ENSG00000142173	55.5558	285.726	2.36262
ENSG00000100647	12.6051	64.8765	2.36369
ENSG00000272079	2.02304	10.4206	2.36484
ENSG00000139269	1.40057	7.22718	2.36742
ENSG00000152939	8.24778	42.6908	2.37185
ENSG00000111817	19.1411	99.1636	2.37314
ENSG00000180353	0.778093	4.03377	2.37412
ENSG00000260816	0.778093	4.03377	2.37412
ENSG00000279425	0.778093	4.03377	2.37412
ENSG00000163191	131.964	684.733	2.37539
ENSG00000139835	0.933711	4.87414	2.3841
ENSG00000149451	0.933711	4.87414	2.3841
ENSG00000166959	0.933711	4.87414	2.3841
ENSG00000226471	0.933711	4.87414	2.3841
ENSG00000183762	6.53598	34.119	2.3841
ENSG00000160796	5.44665	28.5726	2.39119
ENSG00000103335	6.22474	32.7744	2.39648
ENSG00000122641	15.2506	80.5074	2.40025
ENSG00000138080	4.51294	23.8665	2.40285
ENSG00000087510	16.6512	88.0707	2.40304
ENSG00000238297	1.55619	8.23562	2.40386
ENSG00000251095	1.7118	9.07599	2.40654
ENSG00000123609	3.73484	19.8327	2.40876
ENSG00000188508	2.02304	10.7567	2.41064
ENSG00000240695	2.33428	12.4375	2.41364
ENSG00000005243	2.64551	14.1182	2.41594
ENSG00000168952	12.2939	65.7169	2.41833
ENSG00000138772	4.66856	25.043	2.42336
ENSG00000013583	18.6742	100.676	2.4306
ENSG00000239388	0.933711	5.04222	2.43301
ENSG00000280067	0.933711	5.04222	2.43301
ENSG00000082074	0.622474	3.36148	2.43301
ENSG00000138646	0.622474	3.36148	2.43301
ENSG00000203897	0.622474	3.36148	2.43301
ENSG00000231646	0.622474	3.36148	2.43301
ENSG00000272308	0.622474	3.36148	2.43301
ENSG00000003137	1.7118	9.24406	2.43301
ENSG00000091536	0.155619	0.840369	2.43301
ENSG00000100129	0.155619	0.840369	2.43301
ENSG00000102043	0.155619	0.840369	2.43301
ENSG00000107593	0.155619	0.840369	2.43301
ENSG00000121454	0.155619	0.840369	2.43301
ENSG00000135960	0.155619	0.840369	2.43301
ENSG00000147168	0.155619	0.840369	2.43301
ENSG00000158482	0.155619	0.840369	2.43301
ENSG00000172828	0.155619	0.840369	2.43301
ENSG00000174145	0.155619	0.840369	2.43301
ENSG00000177173	0.155619	0.840369	2.43301
ENSG00000179057	0.155619	0.840369	2.43301
ENSG00000180438	0.155619	0.840369	2.43301
ENSG00000180806	0.155619	0.840369	2.43301
ENSG00000184163	0.155619	0.840369	2.43301
ENSG00000196155	0.155619	0.840369	2.43301
ENSG00000198286	0.155619	0.840369	2.43301
ENSG00000198805	0.155619	0.840369	2.43301
ENSG00000199460	0.155619	0.840369	2.43301
ENSG00000199530	0.155619	0.840369	2.43301
ENSG00000199990	0.155619	0.840369	2.43301
ENSG00000200114	0.155619	0.840369	2.43301
ENSG00000200385	0.155619	0.840369	2.43301
ENSG00000213089	0.155619	0.840369	2.43301
ENSG00000224415	0.155619	0.840369	2.43301
ENSG00000224479	0.155619	0.840369	2.43301
ENSG00000225794	0.155619	0.840369	2.43301
ENSG00000226945	0.155619	0.840369	2.43301
ENSG00000227388	0.155619	0.840369	2.43301
ENSG00000228824	0.155619	0.840369	2.43301
ENSG00000230453	0.155619	0.840369	2.43301
ENSG00000230555	0.155619	0.840369	2.43301
ENSG00000230829	0.155619	0.840369	2.43301
ENSG00000231705	0.155619	0.840369	2.43301
ENSG00000231920	0.155619	0.840369	2.43301
ENSG00000232455	0.155619	0.840369	2.43301
ENSG00000234186	0.155619	0.840369	2.43301
ENSG00000234290	0.155619	0.840369	2.43301
ENSG00000235828	0.155619	0.840369	2.43301
ENSG00000236241	0.155619	0.840369	2.43301
ENSG00000239291	0.155619	0.840369	2.43301
ENSG00000240086	0.155619	0.840369	2.43301
ENSG00000241159	0.155619	0.840369	2.43301
ENSG00000241680	0.155619	0.840369	2.43301
ENSG00000241935	0.155619	0.840369	2.43301
ENSG00000242100	0.155619	0.840369	2.43301
ENSG00000242318	0.155619	0.840369	2.43301
ENSG00000242474	0.155619	0.840369	2.43301
ENSG00000242737	0.155619	0.840369	2.43301
ENSG00000246339	0.155619	0.840369	2.43301
ENSG00000255807	0.155619	0.840369	2.43301
ENSG00000259397	0.155619	0.840369	2.43301
ENSG00000259556	0.155619	0.840369	2.43301
ENSG00000261669	0.155619	0.840369	2.43301
ENSG00000262312	0.155619	0.840369	2.43301
ENSG00000267213	0.155619	0.840369	2.43301
ENSG00000268744	0.155619	0.840369	2.43301
ENSG00000268947	0.155619	0.840369	2.43301
ENSG00000270772	0.155619	0.840369	2.43301
ENSG00000272275	0.155619	0.840369	2.43301
ENSG00000272468	0.155619	0.840369	2.43301
ENSG00000273402	0.155619	0.840369	2.43301
ENSG00000277863	0.155619	0.840369	2.43301
ENSG00000278177	0.155619	0.840369	2.43301
ENSG00000279175	0.155619	0.840369	2.43301
ENSG00000280007	0.155619	0.840369	2.43301
ENSG00000280399	0.155619	0.840369	2.43301
ENSG00000280404	0.155619	0.840369	2.43301
ENSG00000283689	0.155619	0.840369	2.43301
ENSG00000283761	0.155619	0.840369	2.43301
ENSG00000136059	1.08933	5.88259	2.43301
ENSG00000226647	1.08933	5.88259	2.43301
ENSG00000248559	1.08933	5.88259	2.43301
ENSG00000128274	0.466856	2.52111	2.43301
ENSG00000152689	0.466856	2.52111	2.43301
ENSG00000157368	0.466856	2.52111	2.43301
ENSG00000247081	0.466856	2.52111	2.43301
ENSG00000259345	0.466856	2.52111	2.43301
ENSG00000277734	0.466856	2.52111	2.43301
ENSG00000135185	1.24495	6.72296	2.43301
ENSG00000165905	1.24495	6.72296	2.43301
ENSG00000204839	1.24495	6.72296	2.43301
ENSG00000158125	0.778093	4.20185	2.43301
ENSG00000166736	0.778093	4.20185	2.43301
ENSG00000196754	0.778093	4.20185	2.43301
ENSG00000267169	0.778093	4.20185	2.43301
ENSG00000280216	0.778093	4.20185	2.43301
ENSG00000172819	9.02587	48.7414	2.43301
ENSG00000106100	1.40057	7.56333	2.43301
ENSG00000188878	1.40057	7.56333	2.43301
ENSG00000254653	1.40057	7.56333	2.43301
ENSG00000109205	0.311237	1.68074	2.43301
ENSG00000135697	0.311237	1.68074	2.43301
ENSG00000137975	0.311237	1.68074	2.43301
ENSG00000173262	0.311237	1.68074	2.43301
ENSG00000183671	0.311237	1.68074	2.43301
ENSG00000204779	0.311237	1.68074	2.43301
ENSG00000213935	0.311237	1.68074	2.43301
ENSG00000223584	0.311237	1.68074	2.43301
ENSG00000227311	0.311237	1.68074	2.43301
ENSG00000232871	0.311237	1.68074	2.43301
ENSG00000235978	0.311237	1.68074	2.43301
ENSG00000237152	0.311237	1.68074	2.43301
ENSG00000241313	0.311237	1.68074	2.43301
ENSG00000247131	0.311237	1.68074	2.43301
ENSG00000260774	0.311237	1.68074	2.43301
ENSG00000267986	0.311237	1.68074	2.43301
ENSG00000274799	0.311237	1.68074	2.43301
ENSG00000277324	0.311237	1.68074	2.43301
ENSG00000281404	0.311237	1.68074	2.43301
ENSG00000172594	2.17866	11.7652	2.43301
ENSG00000197461	35.3254	191.268	2.43682
ENSG00000115594	2.80113	15.2947	2.44895
ENSG00000132849	11.0489	60.6747	2.45719
ENSG00000214274	1.55619	8.57177	2.46158
ENSG00000099219	9.80397	54.1198	2.46472
ENSG00000196141	82.1666	453.8	2.46543
ENSG00000119866	46.3743	256.313	2.46651
ENSG00000183935	2.33428	12.9417	2.47098
ENSG00000135318	2.17866	12.1013	2.47365
ENSG00000180921	11.6714	65.0446	2.47845
ENSG00000102034	6.53598	36.6401	2.48695
ENSG00000107104	13.5388	75.9694	2.48832
ENSG00000023892	0.778093	4.36992	2.48959
ENSG00000106633	0.778093	4.36992	2.48959
ENSG00000187229	0.778093	4.36992	2.48959
ENSG00000175591	0.622474	3.52955	2.5034
ENSG00000196218	0.622474	3.52955	2.5034
ENSG00000272130	0.622474	3.52955	2.5034
ENSG00000272568	0.622474	3.52955	2.5034
ENSG00000118785	6.22474	35.2955	2.5034
ENSG00000162981	17.4293	99.8359	2.51805
ENSG00000106077	2.4899	14.2863	2.52047
ENSG00000153208	2.95675	16.9755	2.52137
ENSG00000130158	3.89046	22.3538	2.52251
ENSG00000164707	0.933711	5.37836	2.52612
ENSG00000169403	0.466856	2.68918	2.52612
ENSG00000188993	0.466856	2.68918	2.52612
ENSG00000207036	0.466856	2.68918	2.52612
ENSG00000228242	0.466856	2.68918	2.52612
ENSG00000232729	0.466856	2.68918	2.52612
ENSG00000233967	0.466856	2.68918	2.52612
ENSG00000260034	0.466856	2.68918	2.52612
ENSG00000150594	4.35732	25.2111	2.53255
ENSG00000189221	10.8933	63.0277	2.53255
ENSG00000104205	2.95675	17.1435	2.53558
ENSG00000075651	3.89046	22.69	2.54404
ENSG00000162444	0.778093	4.538	2.54404
ENSG00000214900	0.778093	4.538	2.54404
ENSG00000154175	1.55619	9.07599	2.54404
ENSG00000198483	1.08933	6.38681	2.55165
ENSG00000002587	7.15845	42.0185	2.5533
ENSG00000254535	2.4899	14.6224	2.55403
ENSG00000100625	2.02304	11.9332	2.56039
ENSG00000175567	11.9826	70.7591	2.56197
ENSG00000150961	11.0489	65.3807	2.56496
ENSG00000112343	9.02587	53.4475	2.56598
ENSG00000137145	7.00283	41.5143	2.5676
ENSG00000121361	0.622474	3.69763	2.57051
ENSG00000129910	0.622474	3.69763	2.57051
ENSG00000141194	0.622474	3.69763	2.57051
ENSG00000241399	0.622474	3.69763	2.57051
ENSG00000176438	2.4899	14.7905	2.57051
ENSG00000120328	0.311237	1.84881	2.57051
ENSG00000152049	0.311237	1.84881	2.57051
ENSG00000173626	0.311237	1.84881	2.57051
ENSG00000178075	0.311237	1.84881	2.57051
ENSG00000214711	0.311237	1.84881	2.57051
ENSG00000224157	0.311237	1.84881	2.57051
ENSG00000233913	0.311237	1.84881	2.57051
ENSG00000241923	0.311237	1.84881	2.57051
ENSG00000243836	0.311237	1.84881	2.57051
ENSG00000267421	0.311237	1.84881	2.57051
ENSG00000267752	0.311237	1.84881	2.57051
ENSG00000279529	0.311237	1.84881	2.57051
ENSG00000280160	0.311237	1.84881	2.57051
ENSG00000283045	0.311237	1.84881	2.57051
ENSG00000047648	3.11237	18.4881	2.57051
ENSG00000079215	13.2276	78.8267	2.57514
ENSG00000155363	8.09216	48.2372	2.57555
ENSG00000250722	2.95675	17.6478	2.5774
ENSG00000138738	1.08933	6.55488	2.58913
ENSG00000271133	1.08933	6.55488	2.58913
ENSG00000008196	95.7054	576.83	2.59147
ENSG00000218596	1.86742	11.261	2.59221
ENSG00000143995	6.53598	39.4974	2.59528
ENSG00000076944	0.778093	4.70607	2.59651
ENSG00000248890	0.778093	4.70607	2.59651
ENSG00000262265	0.778093	4.70607	2.59651
ENSG00000274428	0.778093	4.70607	2.59651
ENSG00000137501	2.33428	14.1182	2.59651
ENSG00000122644	17.2737	105.214	2.60669
ENSG00000077238	4.97979	30.4214	2.61093
ENSG00000130037	0.466856	2.85726	2.61358
ENSG00000171532	0.466856	2.85726	2.61358
ENSG00000184908	0.466856	2.85726	2.61358
ENSG00000185338	0.466856	2.85726	2.61358
ENSG00000198298	0.466856	2.85726	2.61358
ENSG00000213442	0.466856	2.85726	2.61358
ENSG00000228084	0.466856	2.85726	2.61358
ENSG00000235244	0.466856	2.85726	2.61358
ENSG00000248538	0.466856	2.85726	2.61358
ENSG00000010610	0.933711	5.71451	2.61358
ENSG00000028137	1.40057	8.57177	2.61358
ENSG00000196159	11.9826	73.6164	2.61908
ENSG00000178202	3.11237	19.1604	2.62204
ENSG00000204866	4.2017	25.8834	2.62298
ENSG00000102287	1.08933	6.72296	2.62566
ENSG00000163064	4.97979	30.7575	2.62678
ENSG00000170425	0.622474	3.8657	2.63464
ENSG00000196569	18.2074	113.114	2.63518
ENSG00000139263	5.9135	36.9763	2.64451
ENSG00000250899	0.778093	4.87414	2.64713
ENSG00000142552	3.26799	20.505	2.6495
ENSG00000215386	13.072	82.1881	2.65246
ENSG00000080503	91.3481	574.813	2.65365
ENSG00000166033	24.899	156.813	2.65489
ENSG00000005471	2.02304	12.7736	2.65857
ENSG00000173156	3.11237	19.6646	2.65952
ENSG00000135272	8.55902	54.2879	2.66511
ENSG00000197467	6.22474	39.4974	2.66567
ENSG00000070540	2.80113	17.8158	2.66908
ENSG00000198626	2.80113	17.8158	2.66908
ENSG00000128165	1.40057	8.90792	2.66908
ENSG00000228065	1.40057	8.90792	2.66908
ENSG00000077942	152.973	975.669	2.67311
ENSG00000169891	4.97979	31.766	2.67332
ENSG00000102007	8.4034	53.6156	2.67361
ENSG00000080493	6.53598	42.1865	2.69031
ENSG00000214106	0.778093	5.04222	2.69604
ENSG00000147394	4.35732	28.2364	2.69604
ENSG00000106823	0.622474	4.03377	2.69604
ENSG00000154065	0.622474	4.03377	2.69604
ENSG00000188522	0.622474	4.03377	2.69604
ENSG00000259163	0.622474	4.03377	2.69604
ENSG00000271646	0.622474	4.03377	2.69604
ENSG00000198354	3.26799	21.1773	2.69604
ENSG00000259820	0.933711	6.05066	2.69604
ENSG00000134757	1.08933	7.0591	2.69604
ENSG00000007171	0.155619	1.00844	2.69604
ENSG00000110799	0.155619	1.00844	2.69604
ENSG00000118520	0.155619	1.00844	2.69604
ENSG00000141314	0.155619	1.00844	2.69604
ENSG00000165192	0.155619	1.00844	2.69604
ENSG00000172578	0.155619	1.00844	2.69604
ENSG00000197859	0.155619	1.00844	2.69604
ENSG00000201221	0.155619	1.00844	2.69604
ENSG00000204959	0.155619	1.00844	2.69604
ENSG00000205212	0.155619	1.00844	2.69604
ENSG00000213703	0.155619	1.00844	2.69604
ENSG00000215788	0.155619	1.00844	2.69604
ENSG00000220305	0.155619	1.00844	2.69604
ENSG00000223575	0.155619	1.00844	2.69604
ENSG00000223583	0.155619	1.00844	2.69604
ENSG00000224245	0.155619	1.00844	2.69604
ENSG00000225171	0.155619	1.00844	2.69604
ENSG00000227825	0.155619	1.00844	2.69604
ENSG00000231327	0.155619	1.00844	2.69604
ENSG00000234936	0.155619	1.00844	2.69604
ENSG00000237424	0.155619	1.00844	2.69604
ENSG00000240531	0.155619	1.00844	2.69604
ENSG00000240889	0.155619	1.00844	2.69604
ENSG00000250546	0.155619	1.00844	2.69604
ENSG00000253197	0.155619	1.00844	2.69604
ENSG00000253704	0.155619	1.00844	2.69604
ENSG00000254676	0.155619	1.00844	2.69604
ENSG00000255219	0.155619	1.00844	2.69604
ENSG00000255780	0.155619	1.00844	2.69604
ENSG00000258815	0.155619	1.00844	2.69604
ENSG00000260572	0.155619	1.00844	2.69604
ENSG00000260910	0.155619	1.00844	2.69604
ENSG00000262050	0.155619	1.00844	2.69604
ENSG00000264860	0.155619	1.00844	2.69604
ENSG00000266111	0.155619	1.00844	2.69604
ENSG00000267422	0.155619	1.00844	2.69604
ENSG00000267500	0.155619	1.00844	2.69604
ENSG00000267587	0.155619	1.00844	2.69604
ENSG00000270021	0.155619	1.00844	2.69604
ENSG00000272746	0.155619	1.00844	2.69604
ENSG00000274024	0.155619	1.00844	2.69604
ENSG00000278811	0.155619	1.00844	2.69604
ENSG00000278997	0.155619	1.00844	2.69604
ENSG00000280369	0.155619	1.00844	2.69604
ENSG00000280828	0.155619	1.00844	2.69604
ENSG00000284631	0.155619	1.00844	2.69604
ENSG00000272944	1.55619	10.0844	2.69604
ENSG00000176732	0.466856	3.02533	2.69604
ENSG00000244265	0.466856	3.02533	2.69604
ENSG00000107014	0.311237	2.01689	2.69604
ENSG00000109674	0.311237	2.01689	2.69604
ENSG00000128016	0.311237	2.01689	2.69604
ENSG00000132554	0.311237	2.01689	2.69604
ENSG00000213228	0.311237	2.01689	2.69604
ENSG00000214140	0.311237	2.01689	2.69604
ENSG00000214629	0.311237	2.01689	2.69604
ENSG00000242338	0.311237	2.01689	2.69604
ENSG00000243181	0.311237	2.01689	2.69604
ENSG00000102359	2.33428	15.2947	2.71199
ENSG00000006453	4.35732	28.5726	2.71312
ENSG00000165124	1.55619	10.2525	2.71989
ENSG00000176531	1.40057	9.24406	2.72252
ENSG00000186493	4.2017	27.7322	2.72252
ENSG00000196352	5.29103	34.9594	2.72406
ENSG00000206538	25.0546	165.553	2.72415
ENSG00000039068	31.7462	210.26	2.72752
ENSG00000165617	2.02304	13.4459	2.73257
ENSG00000164237	11.3602	75.6333	2.73504
ENSG00000259485	0.933711	6.21873	2.73557
ENSG00000174125	0.778093	5.21029	2.74335
ENSG00000257298	0.778093	5.21029	2.74335
ENSG00000263812	0.778093	5.21029	2.74335
ENSG00000271208	0.778093	5.21029	2.74335
ENSG00000197594	3.11237	20.8412	2.74335
ENSG00000128849	5.9135	39.6654	2.7458
ENSG00000113083	11.827	79.3309	2.7458
ENSG00000181744	12.4495	83.5327	2.74626
ENSG00000153993	37.1928	250.43	2.75131
ENSG00000157404	4.82417	32.6063	2.7568
ENSG00000135744	1.08933	7.39525	2.76316
ENSG00000206147	1.08933	7.39525	2.76316
ENSG00000118985	4.04608	27.5641	2.76819
ENSG00000105643	0.466856	3.1934	2.77405
ENSG00000157992	0.466856	3.1934	2.77405
ENSG00000160867	0.466856	3.1934	2.77405
ENSG00000227855	0.466856	3.1934	2.77405
ENSG00000255200	0.466856	3.1934	2.77405
ENSG00000266075	0.466856	3.1934	2.77405
ENSG00000113721	18.5186	126.728	2.77468
ENSG00000168899	4.04608	27.7322	2.77696
ENSG00000069869	3.57923	24.5388	2.77734
ENSG00000102886	2.4899	17.1435	2.78351
ENSG00000238311	0.778093	5.37836	2.78915
ENSG00000134259	1.86742	12.9417	2.79291
ENSG00000245694	15.2506	105.718	2.79329
ENSG00000122870	9.95958	69.0784	2.79408
ENSG00000113805	2.95675	20.6731	2.80567
ENSG00000182584	0.622474	4.36992	2.81152
ENSG00000270562	0.622474	4.36992	2.81152
ENSG00000275895	0.622474	4.36992	2.81152
ENSG00000133321	0.933711	6.55488	2.81152
ENSG00000240750	0.933711	6.55488	2.81152
ENSG00000164932	2.80113	19.6646	2.81152
ENSG00000163673	0.311237	2.18496	2.81152
ENSG00000164181	0.311237	2.18496	2.81152
ENSG00000166396	0.311237	2.18496	2.81152
ENSG00000166535	0.311237	2.18496	2.81152
ENSG00000174130	0.311237	2.18496	2.81152
ENSG00000180257	0.311237	2.18496	2.81152
ENSG00000203711	0.311237	2.18496	2.81152
ENSG00000248663	0.311237	2.18496	2.81152
ENSG00000251363	0.311237	2.18496	2.81152
ENSG00000269887	0.311237	2.18496	2.81152
ENSG00000273551	0.311237	2.18496	2.81152
ENSG00000274001	0.311237	2.18496	2.81152
ENSG00000084453	3.73484	26.3876	2.82074
ENSG00000059804	119.826	847.933	2.82301
ENSG00000204103	42.3282	300.012	2.82533
ENSG00000158813	1.08933	7.7314	2.82729
ENSG00000235098	1.08933	7.7314	2.82729
ENSG00000169071	6.22474	44.3715	2.83355
ENSG00000102890	0.778093	5.54644	2.83355
ENSG00000231419	0.778093	5.54644	2.83355
ENSG00000270069	0.778093	5.54644	2.83355
ENSG00000273108	0.778093	5.54644	2.83355
ENSG00000184058	3.26799	23.3623	2.83771
ENSG00000001617	8.4034	60.5066	2.84805
ENSG00000080709	0.466856	3.36148	2.84805
ENSG00000115112	0.466856	3.36148	2.84805
ENSG00000164175	0.466856	3.36148	2.84805
ENSG00000187105	0.466856	3.36148	2.84805
ENSG00000196139	0.466856	3.36148	2.84805
ENSG00000249740	0.466856	3.36148	2.84805
ENSG00000159403	8.55902	61.8512	2.85328
ENSG00000166869	2.02304	14.6224	2.85359
ENSG00000188643	23.9652	173.452	2.85552
ENSG00000113209	2.64551	19.1604	2.85651
ENSG00000197375	2.95675	21.5135	2.86315
ENSG00000198774	2.4899	18.152	2.86597
ENSG00000182040	0.622474	4.538	2.86597
ENSG00000182255	0.622474	4.538	2.86597
ENSG00000145623	1.40057	10.2525	2.87189
ENSG00000116990	10.4264	76.4736	2.87472
ENSG00000130032	2.33428	17.1435	2.87662
ENSG00000165899	0.778093	5.71451	2.87662
ENSG00000148942	1.55619	11.429	2.87662
ENSG00000172986	15.2506	112.273	2.88008
ENSG00000125730	0.933711	6.89103	2.88367
ENSG00000206120	0.933711	6.89103	2.88367
ENSG00000252835	0.933711	6.89103	2.88367
ENSG00000075426	12.9163	95.466	2.88579
ENSG00000189134	1.08933	8.06755	2.88869
ENSG00000140937	27.3889	203.369	2.89244
ENSG00000076258	1.24495	9.24406	2.89244
ENSG00000115616	1.24495	9.24406	2.89244
ENSG00000123104	18.8298	139.837	2.89266
ENSG00000164692	603.177	4489.93	2.89604
ENSG00000171729	10.1152	75.2971	2.89607
ENSG00000151012	15.7175	117.148	2.89789
ENSG00000144802	3.26799	24.3707	2.89867
ENSG00000153721	5.29103	39.6654	2.90626
ENSG00000105976	6.53598	49.0776	2.90859
ENSG00000008441	16.4956	124.039	2.91064
ENSG00000082438	4.35732	32.7744	2.91106
ENSG00000065717	5.60227	42.1865	2.9127
ENSG00000042980	0.622474	4.70607	2.91844
ENSG00000142910	0.778093	5.88259	2.91844
ENSG00000232021	0.466856	3.52955	2.91844
ENSG00000143036	1.40057	10.5887	2.91844
ENSG00000078596	14.3169	108.24	2.91844
ENSG00000007516	0.155619	1.17652	2.91844
ENSG00000057468	0.155619	1.17652	2.91844
ENSG00000128709	0.155619	1.17652	2.91844
ENSG00000130038	0.155619	1.17652	2.91844
ENSG00000136698	0.155619	1.17652	2.91844
ENSG00000154764	0.155619	1.17652	2.91844
ENSG00000187185	0.155619	1.17652	2.91844
ENSG00000187510	0.155619	1.17652	2.91844
ENSG00000189045	0.155619	1.17652	2.91844
ENSG00000189419	0.155619	1.17652	2.91844
ENSG00000214248	0.155619	1.17652	2.91844
ENSG00000215467	0.155619	1.17652	2.91844
ENSG00000216854	0.155619	1.17652	2.91844
ENSG00000217325	0.155619	1.17652	2.91844
ENSG00000226312	0.155619	1.17652	2.91844
ENSG00000226380	0.155619	1.17652	2.91844
ENSG00000227256	0.155619	1.17652	2.91844
ENSG00000232228	0.155619	1.17652	2.91844
ENSG00000234380	0.155619	1.17652	2.91844
ENSG00000236197	0.155619	1.17652	2.91844
ENSG00000237628	0.155619	1.17652	2.91844
ENSG00000238133	0.155619	1.17652	2.91844
ENSG00000239005	0.155619	1.17652	2.91844
ENSG00000239794	0.155619	1.17652	2.91844
ENSG00000240032	0.155619	1.17652	2.91844
ENSG00000240775	0.155619	1.17652	2.91844
ENSG00000241907	0.155619	1.17652	2.91844
ENSG00000244480	0.155619	1.17652	2.91844
ENSG00000248697	0.155619	1.17652	2.91844
ENSG00000253284	0.155619	1.17652	2.91844
ENSG00000253731	0.155619	1.17652	2.91844
ENSG00000258957	0.155619	1.17652	2.91844
ENSG00000259420	0.155619	1.17652	2.91844
ENSG00000261519	0.155619	1.17652	2.91844
ENSG00000261996	0.155619	1.17652	2.91844
ENSG00000263412	0.155619	1.17652	2.91844
ENSG00000267199	0.155619	1.17652	2.91844
ENSG00000269984	0.155619	1.17652	2.91844
ENSG00000270553	0.155619	1.17652	2.91844
ENSG00000272817	0.155619	1.17652	2.91844
ENSG00000275139	0.155619	1.17652	2.91844
ENSG00000277369	0.155619	1.17652	2.91844
ENSG00000280321	0.155619	1.17652	2.91844
ENSG00000280420	0.155619	1.17652	2.91844
ENSG00000283236	0.155619	1.17652	2.91844
ENSG00000008517	0.933711	7.0591	2.91844
ENSG00000023839	0.311237	2.35303	2.91844
ENSG00000100249	0.311237	2.35303	2.91844
ENSG00000134765	0.311237	2.35303	2.91844
ENSG00000145113	0.311237	2.35303	2.91844
ENSG00000173212	0.311237	2.35303	2.91844
ENSG00000203489	0.311237	2.35303	2.91844
ENSG00000213075	0.311237	2.35303	2.91844
ENSG00000231114	0.311237	2.35303	2.91844
ENSG00000253540	0.311237	2.35303	2.91844
ENSG00000260000	0.311237	2.35303	2.91844
ENSG00000267278	0.311237	2.35303	2.91844
ENSG00000164379	2.33428	17.8158	2.93211
ENSG00000017483	1.86742	14.2863	2.93551
ENSG00000170421	10.4264	80.3393	2.94586
ENSG00000133477	1.08933	8.40369	2.94758
ENSG00000161249	2.95675	22.858	2.95062
ENSG00000152527	0.933711	7.22718	2.95238
ENSG00000167202	0.778093	6.05066	2.95908
ENSG00000085741	1.55619	12.1013	2.95908
ENSG00000167306	3.73484	29.0768	2.96075
ENSG00000145244	2.64551	20.6731	2.96613
ENSG00000178078	5.13541	40.1697	2.96755
ENSG00000164023	1.86742	14.6224	2.96906
ENSG00000121297	8.4034	66.2211	2.97825
ENSG00000100097	118.27	935.331	2.98339
ENSG00000005020	16.0287	126.896	2.98491
ENSG00000226243	0.933711	7.39525	2.98555
ENSG00000258548	0.933711	7.39525	2.98555
ENSG00000251442	0.466856	3.69763	2.98555
ENSG00000253475	0.466856	3.69763	2.98555
ENSG00000124942	81.0772	642.883	2.98719
ENSG00000170549	8.55902	68.238	2.99506
ENSG00000135926	16.4956	133.115	3.01252
ENSG00000175895	3.26799	26.3876	3.01339
ENSG00000137809	8.87025	71.7676	3.01628
ENSG00000144649	0.622474	5.04222	3.01797
ENSG00000151655	0.622474	5.04222	3.01797
ENSG00000167748	0.622474	5.04222	3.01797
ENSG00000229195	0.622474	5.04222	3.01797
ENSG00000262003	0.622474	5.04222	3.01797
ENSG00000056558	0.311237	2.52111	3.01797
ENSG00000091137	0.311237	2.52111	3.01797
ENSG00000130720	0.311237	2.52111	3.01797
ENSG00000140876	0.311237	2.52111	3.01797
ENSG00000141744	0.311237	2.52111	3.01797
ENSG00000223604	0.311237	2.52111	3.01797
ENSG00000250049	0.311237	2.52111	3.01797
ENSG00000251432	0.311237	2.52111	3.01797
ENSG00000257718	0.311237	2.52111	3.01797
ENSG00000151882	1.24495	10.0844	3.01797
ENSG00000228956	0.933711	7.56333	3.01797
ENSG00000172296	2.02304	16.4712	3.02535
ENSG00000151617	21.1641	172.444	3.02643
ENSG00000108375	2.80113	22.858	3.02862
ENSG00000101850	1.55619	12.7736	3.03708
ENSG00000132164	1.55619	12.7736	3.03708
ENSG00000234710	0.778093	6.38681	3.03708
ENSG00000183779	42.3282	349.93	3.04737
ENSG00000135750	1.86742	15.4628	3.04968
ENSG00000184988	0.933711	7.7314	3.04968
ENSG00000254560	0.933711	7.7314	3.04968
ENSG00000163701	2.33428	19.3285	3.04968
ENSG00000177694	7.46969	62.1873	3.0575
ENSG00000111885	3.42361	28.7406	3.0695
ENSG00000251348	0.778093	6.55488	3.07456
ENSG00000272293	0.778093	6.55488	3.07456
ENSG00000279179	0.778093	6.55488	3.07456
ENSG00000108379	4.66856	39.3293	3.07456
ENSG00000167191	13.072	111.265	3.08945
ENSG00000211448	3.11237	26.5557	3.09293
ENSG00000162878	2.64551	22.69	3.10043
ENSG00000143320	19.1411	164.712	3.10521
ENSG00000188060	0.622474	5.37836	3.11108
ENSG00000189223	0.622474	5.37836	3.11108
ENSG00000219607	0.622474	5.37836	3.11108
ENSG00000020633	0.933711	8.06755	3.11108
ENSG00000174473	0.778093	6.72296	3.11108
ENSG00000272734	0.778093	6.72296	3.11108
ENSG00000042832	0.155619	1.34459	3.11108
ENSG00000079313	0.155619	1.34459	3.11108
ENSG00000099998	0.155619	1.34459	3.11108
ENSG00000111339	0.155619	1.34459	3.11108
ENSG00000112761	0.155619	1.34459	3.11108
ENSG00000114812	0.155619	1.34459	3.11108
ENSG00000124091	0.155619	1.34459	3.11108
ENSG00000135902	0.155619	1.34459	3.11108
ENSG00000146215	0.155619	1.34459	3.11108
ENSG00000151702	0.155619	1.34459	3.11108
ENSG00000183784	0.155619	1.34459	3.11108
ENSG00000185900	0.155619	1.34459	3.11108
ENSG00000186529	0.155619	1.34459	3.11108
ENSG00000198650	0.155619	1.34459	3.11108
ENSG00000200502	0.155619	1.34459	3.11108
ENSG00000219355	0.155619	1.34459	3.11108
ENSG00000220472	0.155619	1.34459	3.11108
ENSG00000223884	0.155619	1.34459	3.11108
ENSG00000224272	0.155619	1.34459	3.11108
ENSG00000224635	0.155619	1.34459	3.11108
ENSG00000225643	0.155619	1.34459	3.11108
ENSG00000228339	0.155619	1.34459	3.11108
ENSG00000229373	0.155619	1.34459	3.11108
ENSG00000231240	0.155619	1.34459	3.11108
ENSG00000231744	0.155619	1.34459	3.11108
ENSG00000232940	0.155619	1.34459	3.11108
ENSG00000237356	0.155619	1.34459	3.11108
ENSG00000237588	0.155619	1.34459	3.11108
ENSG00000240661	0.155619	1.34459	3.11108
ENSG00000246366	0.155619	1.34459	3.11108
ENSG00000253621	0.155619	1.34459	3.11108
ENSG00000258850	0.155619	1.34459	3.11108
ENSG00000259146	0.155619	1.34459	3.11108
ENSG00000264290	0.155619	1.34459	3.11108
ENSG00000264727	0.155619	1.34459	3.11108
ENSG00000266714	0.155619	1.34459	3.11108
ENSG00000270210	0.155619	1.34459	3.11108
ENSG00000270277	0.155619	1.34459	3.11108
ENSG00000272909	0.155619	1.34459	3.11108
ENSG00000273691	0.155619	1.34459	3.11108
ENSG00000279796	0.155619	1.34459	3.11108
ENSG00000284196	0.155619	1.34459	3.11108
ENSG00000153064	0.466856	4.03377	3.11108
ENSG00000092929	0.311237	2.68918	3.11108
ENSG00000106565	0.311237	2.68918	3.11108
ENSG00000143674	0.311237	2.68918	3.11108
ENSG00000154760	0.311237	2.68918	3.11108
ENSG00000189229	0.311237	2.68918	3.11108
ENSG00000227914	0.311237	2.68918	3.11108
ENSG00000231249	0.311237	2.68918	3.11108
ENSG00000237406	0.311237	2.68918	3.11108
ENSG00000244538	0.311237	2.68918	3.11108
ENSG00000245648	0.311237	2.68918	3.11108
ENSG00000256616	0.311237	2.68918	3.11108
ENSG00000275234	0.311237	2.68918	3.11108
ENSG00000197321	58.9794	510.608	3.11393
ENSG00000186197	5.13541	44.5396	3.11654
ENSG00000112378	55.089	484.053	3.13533
ENSG00000181234	15.5619	136.98	3.13788
ENSG00000225614	2.02304	17.8158	3.13856
ENSG00000125740	7.00283	61.6831	3.13887
ENSG00000121316	3.89046	34.2871	3.13965
ENSG00000167994	3.73484	32.9425	3.14083
ENSG00000124491	1.40057	12.4375	3.15061
ENSG00000141052	0.622474	5.54644	3.15548
ENSG00000113580	44.1957	400.184	3.17869
ENSG00000280219	2.02304	18.3201	3.17883
ENSG00000057294	2.80113	25.3792	3.17956
ENSG00000168938	10.4264	94.6256	3.18198
ENSG00000003989	1.40057	12.7736	3.18908
ENSG00000070193	0.311237	2.85726	3.19854
ENSG00000123342	0.311237	2.85726	3.19854
ENSG00000128604	0.311237	2.85726	3.19854
ENSG00000253558	0.311237	2.85726	3.19854
ENSG00000221869	13.5388	124.375	3.19952
ENSG00000166415	1.40057	12.9417	3.20794
ENSG00000162998	17.118	158.662	3.21237
ENSG00000138061	86.6795	805.578	3.21626
ENSG00000171243	4.35732	40.5058	3.21662
ENSG00000128573	7.15845	66.5573	3.21688
ENSG00000180875	1.7118	15.967	3.22151
ENSG00000124145	16.3399	152.611	3.22338
ENSG00000169248	0.466856	4.36992	3.22656
ENSG00000259711	0.466856	4.36992	3.22656
ENSG00000280099	0.466856	4.36992	3.22656
ENSG00000167157	2.4899	23.3623	3.23002
ENSG00000066468	10.2708	96.8106	3.23661
ENSG00000186815	4.2017	39.6654	3.23884
ENSG00000169181	0.622474	5.88259	3.24037
ENSG00000172243	0.778093	7.39525	3.24859
ENSG00000187583	0.778093	7.39525	3.24859
ENSG00000143375	1.86742	17.8158	3.25404
ENSG00000130635	70.4952	680.363	3.27071
ENSG00000138119	9.64835	93.281	3.27323
ENSG00000112562	3.26799	31.5979	3.27335
ENSG00000100336	1.24495	12.1013	3.28101
ENSG00000069122	0.155619	1.51267	3.28101
ENSG00000105641	0.155619	1.51267	3.28101
ENSG00000142233	0.155619	1.51267	3.28101
ENSG00000151164	0.155619	1.51267	3.28101
ENSG00000170835	0.155619	1.51267	3.28101
ENSG00000185267	0.155619	1.51267	3.28101
ENSG00000186212	0.155619	1.51267	3.28101
ENSG00000213849	0.155619	1.51267	3.28101
ENSG00000214842	0.155619	1.51267	3.28101
ENSG00000219329	0.155619	1.51267	3.28101
ENSG00000228852	0.155619	1.51267	3.28101
ENSG00000250569	0.155619	1.51267	3.28101
ENSG00000253171	0.155619	1.51267	3.28101
ENSG00000254363	0.155619	1.51267	3.28101
ENSG00000257475	0.155619	1.51267	3.28101
ENSG00000259828	0.155619	1.51267	3.28101
ENSG00000260585	0.155619	1.51267	3.28101
ENSG00000272432	0.155619	1.51267	3.28101
ENSG00000272461	0.155619	1.51267	3.28101
ENSG00000283563	0.155619	1.51267	3.28101
ENSG00000139832	0.778093	7.56333	3.28101
ENSG00000159314	0.933711	9.07599	3.28101
ENSG00000174564	0.311237	3.02533	3.28101
ENSG00000200164	0.311237	3.02533	3.28101
ENSG00000228988	0.311237	3.02533	3.28101
ENSG00000253671	0.311237	3.02533	3.28101
ENSG00000277695	0.311237	3.02533	3.28101
ENSG00000001626	0.466856	4.538	3.28101
ENSG00000082497	7.93654	77.314	3.28415
ENSG00000132205	4.04608	39.8335	3.29939
ENSG00000163472	2.02304	20.0008	3.30546
ENSG00000178726	1.7118	16.9755	3.30986
ENSG00000067066	2.95675	29.4129	3.31437
ENSG00000176046	2.02304	20.1689	3.31753
ENSG00000172403	3.26799	32.7744	3.32609
ENSG00000006283	1.55619	15.6309	3.32831
ENSG00000165507	0.933711	9.41214	3.33347
ENSG00000172716	0.466856	4.70607	3.33347
ENSG00000188883	0.466856	4.70607	3.33347
ENSG00000177374	2.33428	23.5303	3.33347
ENSG00000154262	0.311237	3.1934	3.35901
ENSG00000160606	0.311237	3.1934	3.35901
ENSG00000176532	0.311237	3.1934	3.35901
ENSG00000196189	0.933711	9.58021	3.35901
ENSG00000265749	0.622474	6.38681	3.35901
ENSG00000204060	2.17866	22.3538	3.35901
ENSG00000156463	1.08933	11.261	3.36982
ENSG00000230148	0.778093	8.06755	3.37412
ENSG00000057657	0.466856	4.87414	3.3841
ENSG00000117479	1.08933	11.429	3.39119
ENSG00000056972	2.80113	29.4129	3.39237
ENSG00000187098	4.97979	52.6071	3.4011
ENSG00000157613	12.6051	133.283	3.40241
ENSG00000134215	1.7118	18.152	3.40654
ENSG00000140807	27.2332	290.768	3.41643
ENSG00000024422	5.60227	59.8343	3.41689
ENSG00000184697	5.9135	63.1958	3.41774
ENSG00000073331	2.64551	28.4045	3.4245
ENSG00000168077	11.6714	125.551	3.42723
ENSG00000099860	4.66856	50.2541	3.42819
ENSG00000162390	0.778093	8.40369	3.43301
ENSG00000111801	0.622474	6.72296	3.43301
ENSG00000197641	2.02304	21.8496	3.43301
ENSG00000110031	0.466856	5.04222	3.43301
ENSG00000182179	0.466856	5.04222	3.43301
ENSG00000267296	0.466856	5.04222	3.43301
ENSG00000134539	0.155619	1.68074	3.43301
ENSG00000152785	0.155619	1.68074	3.43301
ENSG00000154920	0.155619	1.68074	3.43301
ENSG00000172955	0.155619	1.68074	3.43301
ENSG00000173253	0.155619	1.68074	3.43301
ENSG00000188707	0.155619	1.68074	3.43301
ENSG00000214783	0.155619	1.68074	3.43301
ENSG00000219529	0.155619	1.68074	3.43301
ENSG00000221962	0.155619	1.68074	3.43301
ENSG00000226005	0.155619	1.68074	3.43301
ENSG00000226842	0.155619	1.68074	3.43301
ENSG00000229036	0.155619	1.68074	3.43301
ENSG00000230679	0.155619	1.68074	3.43301
ENSG00000231940	0.155619	1.68074	3.43301
ENSG00000232739	0.155619	1.68074	3.43301
ENSG00000234787	0.155619	1.68074	3.43301
ENSG00000256481	0.155619	1.68074	3.43301
ENSG00000256612	0.155619	1.68074	3.43301
ENSG00000261783	0.155619	1.68074	3.43301
ENSG00000268105	0.155619	1.68074	3.43301
ENSG00000274987	0.155619	1.68074	3.43301
ENSG00000278834	0.155619	1.68074	3.43301
ENSG00000168497	1.55619	16.8074	3.43301
ENSG00000085999	0.311237	3.36148	3.43301
ENSG00000135253	0.311237	3.36148	3.43301
ENSG00000141337	0.311237	3.36148	3.43301
ENSG00000177406	0.311237	3.36148	3.43301
ENSG00000221994	0.311237	3.36148	3.43301
ENSG00000225076	0.311237	3.36148	3.43301
ENSG00000232043	0.311237	3.36148	3.43301
ENSG00000232093	0.311237	3.36148	3.43301
ENSG00000253829	0.311237	3.36148	3.43301
ENSG00000115884	23.8096	258.834	3.44241
ENSG00000162576	8.71464	95.2979	3.45093
ENSG00000107731	6.6916	73.2802	3.453
ENSG00000173930	0.778093	8.57177	3.46158
ENSG00000189120	1.55619	17.1435	3.46158
ENSG00000128045	11.827	130.761	3.46678
ENSG00000064012	0.622474	6.89103	3.46863
ENSG00000185269	0.622474	6.89103	3.46863
ENSG00000202172	0.622474	6.89103	3.46863
ENSG00000152661	45.5962	505.734	3.47139
ENSG00000089356	9.95958	110.593	3.47303
ENSG00000147003	0.466856	5.21029	3.48032
ENSG00000178038	0.466856	5.21029	3.48032
ENSG00000019991	0.778093	8.73984	3.48959
ENSG00000090539	1.55619	17.4797	3.48959
ENSG00000046604	5.60227	63.3639	3.49958
ENSG00000131370	0.311237	3.52955	3.5034
ENSG00000233493	0.311237	3.52955	3.5034
ENSG00000240065	0.311237	3.52955	3.5034
ENSG00000243175	0.311237	3.52955	3.5034
ENSG00000256630	0.311237	3.52955	3.5034
ENSG00000267057	0.311237	3.52955	3.5034
ENSG00000105131	0.622474	7.0591	3.5034
ENSG00000153714	1.55619	17.6478	3.5034
ENSG00000164695	2.33428	26.5557	3.50797
ENSG00000223749	1.08933	12.4375	3.51318
ENSG00000251493	1.08933	12.4375	3.51318
ENSG00000112297	2.17866	24.8749	3.51318
ENSG00000163209	16.0287	183.032	3.51337
ENSG00000139292	0.778093	8.90792	3.51707
ENSG00000161921	0.778093	8.90792	3.51707
ENSG00000138449	2.17866	25.043	3.5229
ENSG00000196167	0.466856	5.37836	3.52612
ENSG00000265477	0.466856	5.37836	3.52612
ENSG00000119411	1.55619	17.9839	3.53062
ENSG00000135378	6.38036	73.7844	3.53161
ENSG00000126460	0.622474	7.22718	3.53735
ENSG00000177096	0.622474	7.22718	3.53735
ENSG00000158270	14.0057	163.2	3.54256
ENSG00000140873	1.7118	20.0008	3.54647
ENSG00000127399	1.86742	21.8496	3.54849
ENSG00000188176	2.95675	34.6232	3.54966
ENSG00000055955	0.155619	1.84881	3.57051
ENSG00000134321	0.155619	1.84881	3.57051
ENSG00000143199	0.155619	1.84881	3.57051
ENSG00000177483	0.155619	1.84881	3.57051
ENSG00000214402	0.155619	1.84881	3.57051
ENSG00000224094	0.155619	1.84881	3.57051
ENSG00000226498	0.155619	1.84881	3.57051
ENSG00000253159	0.155619	1.84881	3.57051
ENSG00000253767	0.155619	1.84881	3.57051
ENSG00000254042	0.155619	1.84881	3.57051
ENSG00000255081	0.155619	1.84881	3.57051
ENSG00000256274	0.155619	1.84881	3.57051
ENSG00000259705	0.155619	1.84881	3.57051
ENSG00000261235	0.155619	1.84881	3.57051
ENSG00000265091	0.155619	1.84881	3.57051
ENSG00000272112	0.155619	1.84881	3.57051
ENSG00000275897	0.155619	1.84881	3.57051
ENSG00000151623	1.55619	18.4881	3.57051
ENSG00000123146	0.311237	3.69763	3.57051
ENSG00000228857	0.311237	3.69763	3.57051
ENSG00000236274	0.311237	3.69763	3.57051
ENSG00000255468	0.311237	3.69763	3.57051
ENSG00000258920	0.466856	5.54644	3.57051
ENSG00000264859	0.466856	5.54644	3.57051
ENSG00000140092	6.84721	81.5158	3.57349
ENSG00000185432	7.31407	87.2304	3.57608
ENSG00000136153	16.3399	196.478	3.5879
ENSG00000259370	0.933711	11.261	3.59221
ENSG00000095383	0.778093	9.41214	3.59651
ENSG00000064692	6.22474	75.2971	3.59651
ENSG00000267325	0.622474	7.56333	3.60294
ENSG00000089060	1.24495	15.1267	3.60294
ENSG00000198759	2.4899	30.2533	3.60294
ENSG00000145506	2.80113	34.119	3.60649
ENSG00000154914	0.466856	5.71451	3.61358
ENSG00000156535	0.466856	5.71451	3.61358
ENSG00000180176	2.4899	30.7575	3.62678
ENSG00000089127	0.311237	3.8657	3.63464
ENSG00000125813	0.311237	3.8657	3.63464
ENSG00000170927	0.311237	3.8657	3.63464
ENSG00000102362	2.33428	29.0768	3.63882
ENSG00000145861	2.33428	29.0768	3.63882
ENSG00000128606	25.6771	321.021	3.64412
ENSG00000100767	1.55619	19.4966	3.64713
ENSG00000196975	2.64551	33.2786	3.65298
ENSG00000104881	3.73484	47.0607	3.6554
ENSG00000235597	0.466856	5.88259	3.6554
ENSG00000170293	3.42361	43.3631	3.66288
ENSG00000258998	0.622474	7.89947	3.66567
ENSG00000163293	2.02304	25.7153	3.66803
ENSG00000128422	51.1985	652.799	3.67247
ENSG00000014914	2.33428	30.2533	3.69604
ENSG00000081052	0.311237	4.03377	3.69604
ENSG00000122176	0.311237	4.03377	3.69604
ENSG00000224822	0.311237	4.03377	3.69604
ENSG00000233008	0.311237	4.03377	3.69604
ENSG00000278909	0.466856	6.05066	3.69604
ENSG00000118849	0.155619	2.01689	3.69604
ENSG00000179256	0.155619	2.01689	3.69604
ENSG00000189051	0.155619	2.01689	3.69604
ENSG00000200397	0.155619	2.01689	3.69604
ENSG00000204758	0.155619	2.01689	3.69604
ENSG00000207189	0.155619	2.01689	3.69604
ENSG00000215016	0.155619	2.01689	3.69604
ENSG00000235522	0.155619	2.01689	3.69604
ENSG00000265933	0.155619	2.01689	3.69604
ENSG00000276673	0.155619	2.01689	3.69604
ENSG00000276863	0.155619	2.01689	3.69604
ENSG00000278000	0.155619	2.01689	3.69604
ENSG00000163814	1.86742	24.5388	3.71594
ENSG00000108821	588.549	7770.56	3.72278
ENSG00000197971	5.75788	76.1375	3.725
ENSG00000164342	0.622474	8.23562	3.72579
ENSG00000065618	8.87025	117.988	3.73352
ENSG00000122585	1.86742	25.043	3.74529
ENSG00000185404	1.08933	14.6224	3.74667
ENSG00000117226	0.311237	4.20185	3.75494
ENSG00000163116	0.311237	4.20185	3.75494
ENSG00000163915	0.311237	4.20185	3.75494
ENSG00000164509	0.311237	4.20185	3.75494
ENSG00000226869	0.311237	4.20185	3.75494
ENSG00000162733	8.55902	115.971	3.76017
ENSG00000161381	2.80113	38.3208	3.77405
ENSG00000115221	2.95675	40.5058	3.77604
ENSG00000102554	20.6973	284.213	3.77946
ENSG00000162804	1.08933	14.9586	3.77946
ENSG00000137727	2.17866	29.9172	3.77946
ENSG00000108244	3.11237	42.8588	3.78351
ENSG00000175356	1.24495	17.1435	3.78351
ENSG00000198959	1.08933	15.1267	3.79558
ENSG00000183876	1.40057	19.4966	3.79914
ENSG00000103811	2.33428	32.7744	3.81152
ENSG00000081985	0.155619	2.18496	3.81152
ENSG00000088002	0.155619	2.18496	3.81152
ENSG00000174292	0.155619	2.18496	3.81152
ENSG00000174327	0.155619	2.18496	3.81152
ENSG00000188404	0.155619	2.18496	3.81152
ENSG00000206951	0.155619	2.18496	3.81152
ENSG00000225137	0.155619	2.18496	3.81152
ENSG00000234187	0.155619	2.18496	3.81152
ENSG00000235605	0.155619	2.18496	3.81152
ENSG00000244203	0.155619	2.18496	3.81152
ENSG00000258274	0.155619	2.18496	3.81152
ENSG00000258337	0.155619	2.18496	3.81152
ENSG00000277202	0.155619	2.18496	3.81152
ENSG00000088387	0.933711	13.1098	3.81152
ENSG00000184434	0.311237	4.36992	3.81152
ENSG00000253116	0.311237	4.36992	3.81152
ENSG00000086570	0.466856	6.55488	3.81152
ENSG00000170561	29.5675	416.991	3.81793
ENSG00000167768	20.8529	297.995	3.83697
ENSG00000111057	9.64835	137.989	3.83812
ENSG00000050327	1.86742	26.7237	3.839
ENSG00000127152	16.6512	238.329	3.83926
ENSG00000146648	17.5849	251.775	3.83972
ENSG00000185070	24.899	359.006	3.84985
ENSG00000096696	92.9042	1344.25	3.85492
ENSG00000111679	0.778093	11.261	3.85524
ENSG00000069431	0.622474	9.07599	3.86597
ENSG00000137819	0.622474	9.07599	3.86597
ENSG00000104892	0.311237	4.538	3.86597
ENSG00000137843	0.466856	6.89103	3.88367
ENSG00000176092	0.466856	6.89103	3.88367
ENSG00000186517	0.466856	6.89103	3.88367
ENSG00000201944	0.466856	6.89103	3.88367
ENSG00000197256	24.4321	360.687	3.8839
ENSG00000164756	1.08933	16.1351	3.88869
ENSG00000261040	0.622474	9.41214	3.91844
ENSG00000214944	0.933711	14.1182	3.91844
ENSG00000169594	0.155619	2.35303	3.91844
ENSG00000236576	0.155619	2.35303	3.91844
ENSG00000249641	0.155619	2.35303	3.91844
ENSG00000258100	0.155619	2.35303	3.91844
ENSG00000260744	0.155619	2.35303	3.91844
ENSG00000275413	0.155619	2.35303	3.91844
ENSG00000279141	0.155619	2.35303	3.91844
ENSG00000128918	1.08933	16.6393	3.93308
ENSG00000241772	0.466856	7.22718	3.95238
ENSG00000175793	11.6714	181.352	3.95774
ENSG00000154330	0.622474	9.74829	3.96906
ENSG00000111348	2.17866	34.119	3.96906
ENSG00000176076	0.466856	7.39525	3.98555
ENSG00000121900	1.08933	17.4797	4.00417
ENSG00000121310	2.17866	34.9594	4.00417
ENSG00000173281	7.78093	124.879	4.00444
ENSG00000074370	0.155619	2.52111	4.01797
ENSG00000078814	0.155619	2.52111	4.01797
ENSG00000099812	0.155619	2.52111	4.01797
ENSG00000164188	0.155619	2.52111	4.01797
ENSG00000170577	0.155619	2.52111	4.01797
ENSG00000183072	0.155619	2.52111	4.01797
ENSG00000224858	0.155619	2.52111	4.01797
ENSG00000235785	0.155619	2.52111	4.01797
ENSG00000261625	0.155619	2.52111	4.01797
ENSG00000268307	0.155619	2.52111	4.01797
ENSG00000272128	0.155619	2.52111	4.01797
ENSG00000275576	0.155619	2.52111	4.01797
ENSG00000280291	0.155619	2.52111	4.01797
ENSG00000198624	1.86742	30.2533	4.01797
ENSG00000163520	1.86742	30.4214	4.02597
ENSG00000260244	0.933711	15.2947	4.03391
ENSG00000151468	4.51294	74.4567	4.04426
ENSG00000129514	0.466856	7.7314	4.04968
ENSG00000233844	0.466856	7.7314	4.04968
ENSG00000087116	1.55619	25.8834	4.05594
ENSG00000148344	5.29103	88.0707	4.05704
ENSG00000026559	3.26799	54.624	4.06306
ENSG00000136869	0.311237	5.21029	4.06528
ENSG00000261150	2.4899	42.0185	4.07687
ENSG00000111321	1.40057	23.6984	4.08071
ENSG00000105289	0.778093	13.2778	4.09293
ENSG00000075213	16.8068	287.911	4.0985
ENSG00000185112	4.66856	80.5074	4.10807
ENSG00000221963	0.622474	10.7567	4.11108
ENSG00000256812	0.933711	16.1351	4.11108
ENSG00000163817	0.311237	5.37836	4.11108
ENSG00000130707	4.04608	69.9187	4.11108
ENSG00000080007	0.155619	2.68918	4.11108
ENSG00000149050	0.155619	2.68918	4.11108
ENSG00000152766	0.155619	2.68918	4.11108
ENSG00000259664	0.155619	2.68918	4.11108
ENSG00000262185	0.155619	2.68918	4.11108
ENSG00000125637	1.40057	24.3707	4.12107
ENSG00000185664	9.95958	173.62	4.12371
ENSG00000188112	2.17866	38.1528	4.13028
ENSG00000114638	0.622474	10.9248	4.13345
ENSG00000115380	2.95675	51.9348	4.13462
ENSG00000135374	0.778093	13.7821	4.14671
ENSG00000171812	0.622474	11.0929	4.15548
ENSG00000145708	0.311237	5.54644	4.15548
ENSG00000214290	0.311237	5.54644	4.15548
ENSG00000249307	0.311237	5.54644	4.15548
ENSG00000255968	0.311237	5.54644	4.15548
ENSG00000270640	0.311237	5.54644	4.15548
ENSG00000134317	1.40057	25.043	4.16033
ENSG00000137393	0.933711	16.8074	4.16998
ENSG00000203499	0.933711	16.8074	4.16998
ENSG00000130234	0.466856	8.40369	4.16998
ENSG00000249669	0.466856	8.40369	4.16998
ENSG00000062038	9.02587	163.032	4.17494
ENSG00000135046	40.1496	725.575	4.17567
ENSG00000120820	2.02304	36.8082	4.18543
ENSG00000134531	11.827	215.807	4.18958
ENSG00000134760	5.13541	93.9533	4.19339
ENSG00000111452	0.155619	2.85726	4.19854
ENSG00000166863	0.155619	2.85726	4.19854
ENSG00000185594	0.155619	2.85726	4.19854
ENSG00000238829	0.155619	2.85726	4.19854
ENSG00000283897	0.155619	2.85726	4.19854
ENSG00000137507	0.622474	11.429	4.19854
ENSG00000091128	0.466856	8.57177	4.19854
ENSG00000185652	0.311237	5.71451	4.19854
ENSG00000163623	0.933711	17.3116	4.21262
ENSG00000134755	15.095	281.02	4.21853
ENSG00000170545	3.57923	66.8934	4.22414
ENSG00000099869	1.40057	26.2195	4.22656
ENSG00000150048	0.311237	5.88259	4.24037
ENSG00000163364	0.311237	5.88259	4.24037
ENSG00000164591	0.311237	5.88259	4.24037
ENSG00000201649	0.311237	5.88259	4.24037
ENSG00000234869	0.311237	5.88259	4.24037
ENSG00000069482	0.466856	8.90792	4.25404
ENSG00000183287	2.33428	44.8757	4.26489
ENSG00000060558	0.155619	3.02533	4.28101
ENSG00000154529	0.155619	3.02533	4.28101
ENSG00000158955	0.155619	3.02533	4.28101
ENSG00000258490	0.155619	3.02533	4.28101
ENSG00000259826	0.155619	3.02533	4.28101
ENSG00000261997	0.155619	3.02533	4.28101
ENSG00000267272	0.155619	3.02533	4.28101
ENSG00000159166	1.40057	27.9003	4.3162
ENSG00000164120	0.311237	6.21873	4.32054
ENSG00000156711	2.33428	46.8926	4.32831
ENSG00000163141	1.55619	31.2617	4.32831
ENSG00000119699	3.89046	78.3224	4.33141
ENSG00000256417	0.466856	9.41214	4.33347
ENSG00000114698	1.08933	22.0177	4.33715
ENSG00000173376	0.933711	18.9923	4.3463
ENSG00000279400	1.86742	38.1528	4.35267
ENSG00000104413	5.13541	105.214	4.35671
ENSG00000171476	0.622474	12.7736	4.35901
ENSG00000174640	0.622474	12.7736	4.35901
ENSG00000137857	0.155619	3.1934	4.35901
ENSG00000156049	0.155619	3.1934	4.35901
ENSG00000213280	0.155619	3.1934	4.35901
ENSG00000214432	0.155619	3.1934	4.35901
ENSG00000248712	0.155619	3.1934	4.35901
ENSG00000266258	0.155619	3.1934	4.35901
ENSG00000138792	0.778093	15.967	4.35901
ENSG00000173917	0.311237	6.38681	4.35901
ENSG00000092529	1.55619	32.2702	4.37412
ENSG00000118640	4.04608	84.0369	4.37643
ENSG00000271334	0.622474	12.9417	4.37787
ENSG00000259113	0.311237	6.55488	4.39648
ENSG00000196371	1.24495	26.2195	4.39648
ENSG00000164236	0.933711	19.8327	4.40876
ENSG00000068078	3.89046	82.6924	4.40974
ENSG00000113494	0.778093	16.6393	4.41851
ENSG00000111816	0.622474	13.4459	4.43301
ENSG00000064989	0.155619	3.36148	4.43301
ENSG00000198353	0.155619	3.36148	4.43301
ENSG00000236830	0.155619	3.36148	4.43301
ENSG00000261118	0.155619	3.36148	4.43301
ENSG00000167608	0.311237	6.72296	4.43301
ENSG00000104140	4.51294	98.3232	4.44539
ENSG00000166292	1.55619	34.2871	4.46158
ENSG00000139209	0.311237	6.89103	4.46863
ENSG00000078401	3.57923	79.499	4.47322
ENSG00000115339	0.778093	17.3116	4.47565
ENSG00000101311	3.42361	77.1459	4.494
ENSG00000154655	0.155619	3.52955	4.5034
ENSG00000164406	0.155619	3.52955	4.5034
ENSG00000198771	0.155619	3.52955	4.5034
ENSG00000249236	0.155619	3.52955	4.5034
ENSG00000258752	0.155619	3.52955	4.5034
ENSG00000259038	0.155619	3.52955	4.5034
ENSG00000262468	0.155619	3.52955	4.5034
ENSG00000071909	0.622474	14.1182	4.5034
ENSG00000152779	0.466856	10.5887	4.5034
ENSG00000154258	0.466856	10.5887	4.5034
ENSG00000139629	2.17866	50.086	4.5229
ENSG00000120075	0.311237	7.22718	4.53735
ENSG00000175315	0.311237	7.22718	4.53735
ENSG00000254166	0.311237	7.22718	4.53735
ENSG00000137962	32.0574	748.097	4.5445
ENSG00000118898	6.84721	160.847	4.55403
ENSG00000106333	9.80397	231.774	4.56321
ENSG00000166183	0.155619	3.69763	4.57051
ENSG00000173083	0.155619	3.69763	4.57051
ENSG00000226237	0.155619	3.69763	4.57051
ENSG00000241484	0.155619	3.69763	4.57051
ENSG00000113396	0.466856	11.0929	4.57051
ENSG00000204219	1.08933	26.0515	4.57985
ENSG00000115648	0.466856	11.261	4.59221
ENSG00000116774	7.00283	170.091	4.60222
ENSG00000050555	0.778093	18.9923	4.60933
ENSG00000084636	1.24495	30.5894	4.61888
ENSG00000171631	0.622474	15.4628	4.63464
ENSG00000105997	0.466856	11.5971	4.63464
ENSG00000177508	12.9163	321.021	4.6354
ENSG00000013297	3.11237	77.4821	4.63778
ENSG00000140832	2.80113	70.2549	4.64852
ENSG00000158769	3.26799	82.0201	4.6495
ENSG00000101230	0.466856	11.7652	4.6554
ENSG00000131634	0.778093	19.6646	4.65952
ENSG00000153029	0.311237	7.89947	4.66567
ENSG00000179046	0.622474	15.967	4.68094
ENSG00000104213	0.622474	16.1351	4.69604
ENSG00000127084	0.155619	4.03377	4.69604
ENSG00000164266	0.155619	4.03377	4.69604
ENSG00000127507	0.311237	8.06755	4.69604
ENSG00000143127	0.311237	8.06755	4.69604
ENSG00000171219	0.311237	8.06755	4.69604
ENSG00000170190	0.466856	12.1013	4.69604
ENSG00000116132	23.654	616.495	4.70393
ENSG00000196549	1.40057	36.6401	4.70934
ENSG00000164116	5.44665	142.695	4.71142
ENSG00000118194	1.24495	32.7744	4.71841
ENSG00000124839	0.311237	8.23562	4.72579
ENSG00000132746	0.311237	8.23562	4.72579
ENSG00000153162	0.311237	8.23562	4.72579
ENSG00000150556	1.55619	41.3462	4.73167
ENSG00000043591	0.622474	16.6393	4.74044
ENSG00000172830	0.778093	21.0092	4.75494
ENSG00000012779	0.155619	4.20185	4.75494
ENSG00000132170	0.155619	4.20185	4.75494
ENSG00000189280	0.466856	12.6055	4.75494
ENSG00000083307	2.02304	54.7921	4.75937
ENSG00000174807	2.4899	68.5741	4.78351
ENSG00000170801	0.311237	8.57177	4.78351
ENSG00000146674	3.11237	86.2219	4.79197
ENSG00000125731	0.466856	12.9417	4.79291
ENSG00000101955	8.87025	246.06	4.79389
ENSG00000177363	2.33428	65.3807	4.80782
ENSG00000135835	0.155619	4.36992	4.81152
ENSG00000138316	0.155619	4.36992	4.81152
ENSG00000152784	0.155619	4.36992	4.81152
ENSG00000279110	0.155619	4.36992	4.81152
ENSG00000155066	0.311237	8.73984	4.81152
ENSG00000136235	3.73484	105.214	4.81614
ENSG00000123999	0.622474	17.6478	4.82533
ENSG00000108576	0.466856	13.2778	4.8299
ENSG00000156076	0.311237	8.90792	4.839
ENSG00000073350	1.24495	35.6317	4.839
ENSG00000186081	16.9624	487.078	4.84374
ENSG00000108924	0.622474	18.152	4.86597
ENSG00000254139	0.933711	27.228	4.86597
ENSG00000181885	1.08933	31.766	4.86597
ENSG00000184574	0.155619	4.538	4.86597
ENSG00000262714	0.155619	4.538	4.86597
ENSG00000149418	2.17866	63.7	4.86978
ENSG00000151090	2.4899	73.4483	4.88257
ENSG00000158055	0.466856	13.7821	4.88367
ENSG00000074527	0.311237	9.24406	4.89244
ENSG00000146904	0.311237	9.24406	4.89244
ENSG00000225950	0.311237	9.24406	4.89244
ENSG00000134258	3.42361	102.189	4.89958
ENSG00000165215	0.933711	28.0683	4.90982
ENSG00000118308	0.155619	4.87414	4.96906
ENSG00000243621	0.155619	4.87414	4.96906
ENSG00000253552	0.155619	4.87414	4.96906
ENSG00000129354	0.622474	19.8327	4.99373
ENSG00000170006	1.86742	59.4982	4.99373
ENSG00000178750	0.311237	9.91636	4.99373
ENSG00000235750	0.778093	24.8749	4.99861
ENSG00000150540	0.933711	30.0852	5.00994
ENSG00000138642	0.155619	5.04222	5.01797
ENSG00000182742	0.155619	5.04222	5.01797
ENSG00000233251	0.155619	5.04222	5.01797
ENSG00000274421	0.155619	5.04222	5.01797
ENSG00000010704	0.466856	15.2947	5.03391
ENSG00000169242	3.11237	102.021	5.03471
ENSG00000153246	2.4899	82.1881	5.04477
ENSG00000230630	1.24495	41.1781	5.04772
ENSG00000173198	0.155619	5.21029	5.06528
ENSG00000224259	0.155619	5.21029	5.06528
ENSG00000246430	0.155619	5.21029	5.06528
ENSG00000154227	0.311237	10.4206	5.06528
ENSG00000167880	1.40057	47.2288	5.07558
ENSG00000064655	1.24495	42.3546	5.08836
ENSG00000124466	4.04608	139.669	5.10935
ENSG00000175164	0.155619	5.37836	5.11108
ENSG00000178222	0.155619	5.37836	5.11108
ENSG00000005187	0.778093	26.8918	5.11108
ENSG00000104611	0.778093	26.8918	5.11108
ENSG00000167767	0.311237	10.7567	5.11108
ENSG00000168143	0.933711	32.4383	5.11858
ENSG00000132622	0.466856	16.3032	5.12603
ENSG00000137709	0.155619	5.54644	5.15548
ENSG00000103316	1.86742	66.7253	5.15911
ENSG00000223573	2.64551	95.466	5.17337
ENSG00000162542	0.311237	11.261	5.17717
ENSG00000175984	0.311237	11.261	5.17717
ENSG00000223561	0.311237	11.261	5.17717
ENSG00000124107	0.466856	16.9755	5.18433
ENSG00000147257	14.6281	533.298	5.18812
ENSG00000144452	0.933711	34.2871	5.19854
ENSG00000169174	1.7118	63.1958	5.20624
ENSG00000042493	2.80113	103.702	5.21028
ENSG00000176907	0.466856	17.3116	5.21262
ENSG00000117595	1.40057	52.4391	5.22656
ENSG00000137441	0.155619	5.88259	5.24037
ENSG00000164411	0.155619	5.88259	5.24037
ENSG00000137672	0.311237	11.7652	5.24037
ENSG00000123572	1.55619	59.3301	5.25268
ENSG00000157103	2.02304	78.4905	5.27792
ENSG00000165929	0.622474	24.2026	5.28101
ENSG00000107738	0.155619	6.05066	5.28101
ENSG00000069812	0.311237	12.1013	5.28101
ENSG00000197506	0.155619	6.21873	5.32054
ENSG00000153347	0.311237	12.4375	5.32054
ENSG00000088726	0.778093	31.0937	5.32054
ENSG00000132329	0.466856	18.8243	5.33347
ENSG00000176842	3.89046	160.174	5.36356
ENSG00000135373	0.311237	12.9417	5.37787
ENSG00000151962	0.155619	6.55488	5.39648
ENSG00000185559	13.3832	570.947	5.41486
ENSG00000133067	0.155619	6.72296	5.43301
ENSG00000218052	0.155619	6.72296	5.43301
ENSG00000256146	0.155619	6.72296	5.43301
ENSG00000119888	2.64551	117.82	5.47689
ENSG00000143387	1.55619	69.5826	5.48264
ENSG00000167779	1.40057	62.6916	5.48419
ENSG00000006747	0.466856	21.1773	5.5034
ENSG00000133106	0.466856	21.1773	5.5034
ENSG00000175287	0.155619	7.22718	5.53735
ENSG00000158022	0.155619	7.39525	5.57051
ENSG00000070190	0.622474	29.581	5.57051
ENSG00000168542	72.3626	3448.37	5.57453
ENSG00000061455	0.311237	14.9586	5.58682
ENSG00000136514	0.155619	7.56333	5.60294
ENSG00000163145	0.466856	23.0261	5.62415
ENSG00000149573	2.4899	126.392	5.66567
ENSG00000137699	1.08933	55.2963	5.66567
ENSG00000138271	1.08933	55.2963	5.66567
ENSG00000169744	1.24495	63.5319	5.67332
ENSG00000173714	0.778093	40.0016	5.68397
ENSG00000110723	1.55619	81.0116	5.70204
ENSG00000134762	3.89046	204.21	5.71397
ENSG00000182326	0.933711	49.2457	5.72088
ENSG00000164694	0.155619	8.23562	5.72579
ENSG00000141579	0.622474	33.4467	5.74771
ENSG00000182795	0.778093	41.8504	5.74916
ENSG00000183801	0.622474	33.9509	5.76929
ENSG00000116016	3.42361	190.26	5.79631
ENSG00000049540	1.40057	77.9863	5.79914
ENSG00000166145	1.24495	70.2549	5.81844
ENSG00000165140	0.311237	17.6478	5.82533
ENSG00000213937	0.311237	17.6478	5.82533
ENSG00000170423	0.155619	8.90792	5.839
ENSG00000064195	0.311237	17.8158	5.839
ENSG00000160180	0.155619	9.07599	5.86597
ENSG00000043039	0.311237	18.4881	5.89244
ENSG00000253414	0.155619	9.41214	5.91844
ENSG00000205221	0.622474	38.3208	5.94397
ENSG00000127129	0.311237	19.4966	5.96906
ENSG00000196954	0.466856	29.4129	5.97733
ENSG00000107485	4.2017	267.742	5.99373
ENSG00000108950	0.466856	29.7491	5.99373
ENSG00000120708	5.44665	348.921	6.00139
ENSG00000155622	0.155619	10.0844	6.01797
ENSG00000165757	0.933711	60.6747	6.02197
ENSG00000120215	1.7118	112.273	6.03535
ENSG00000230937	4.82417	321.693	6.05926
ENSG00000171401	0.311237	21.0092	6.07687
ENSG00000167600	0.155619	10.5887	6.08836
ENSG00000183055	0.155619	10.5887	6.08836
ENSG00000102174	0.311237	21.1773	6.08836
ENSG00000250742	0.466856	31.766	6.08836
ENSG00000260401	0.155619	10.7567	6.11108
ENSG00000181634	0.311237	21.5135	6.11108
ENSG00000107317	2.17866	151.435	6.11911
ENSG00000013588	3.11237	218.832	6.13567
ENSG00000131771	0.778093	54.7921	6.13788
ENSG00000132698	1.24495	87.7346	6.13899
ENSG00000110375	1.7118	120.845	6.1415
ENSG00000011465	25.0546	1778.22	6.14922
ENSG00000050628	0.155619	11.0929	6.15548
ENSG00000181195	0.933711	67.2296	6.16998
ENSG00000171345	25.9883	1898.39	6.19077
ENSG00000095585	0.155619	11.7652	6.24037
ENSG00000120093	0.155619	11.7652	6.24037
ENSG00000189334	3.26799	249.422	6.25404
ENSG00000094755	3.89046	298.163	6.26002
ENSG00000139329	7.62531	588.427	6.26992
ENSG00000092607	1.55619	120.677	6.27699
ENSG00000134627	0.155619	12.4375	6.32054
ENSG00000268104	0.155619	12.4375	6.32054
ENSG00000271811	0.311237	24.8749	6.32054
ENSG00000053438	12.4495	1022.56	6.35996
ENSG00000233608	1.40057	117.82	6.39443
ENSG00000102683	0.155619	13.1098	6.39648
ENSG00000112246	0.155619	13.1098	6.39648
ENSG00000268621	0.155619	13.1098	6.39648
ENSG00000166482	0.155619	13.9501	6.48612
ENSG00000167644	0.155619	13.9501	6.48612
ENSG00000122691	0.933711	83.8689	6.48902
ENSG00000113430	0.466856	42.5227	6.50911
ENSG00000189143	4.66856	425.563	6.51025
ENSG00000143217	0.778093	71.2633	6.51707
ENSG00000175707	0.311237	28.7406	6.52893
ENSG00000054598	8.24778	763.055	6.53164
ENSG00000163359	1.7118	159.166	6.53887
ENSG00000080166	2.02304	188.579	6.5425
ENSG00000101440	0.155619	15.1267	6.60294
ENSG00000103067	0.155619	15.1267	6.60294
ENSG00000142765	0.155619	15.2947	6.61888
ENSG00000179059	0.155619	15.6309	6.65024
ENSG00000162645	1.24495	125.887	6.6599
ENSG00000077274	0.311237	31.934	6.68094
ENSG00000129009	2.64551	279.339	6.72232
ENSG00000197632	0.933711	99.1636	6.73069
ENSG00000204136	0.155619	16.8074	6.75494
ENSG00000112837	0.155619	16.9755	6.76929
ENSG00000115596	1.40057	156.477	6.80379
ENSG00000166825	0.311237	34.7913	6.80457
ENSG00000145824	38.2822	4377.32	6.83723
ENSG00000179178	0.155619	18.152	6.86597
ENSG00000073282	0.155619	18.4881	6.89244
ENSG00000163435	0.778093	94.6256	6.92615
ENSG00000171346	4.82417	599.688	6.95779
ENSG00000197614	0.155619	20.1689	7.01797
ENSG00000124749	0.778093	105.718	7.08607
ENSG00000081923	0.155619	21.5135	7.11108
ENSG00000164920	0.155619	23.3623	7.23002
ENSG00000122420	0.155619	24.3707	7.29099
ENSG00000164035	0.155619	24.3707	7.29099
ENSG00000136695	0.311237	48.7414	7.29099
ENSG00000000005	0.311237	49.4137	7.31075
ENSG00000143867	0.155619	25.043	7.33025
ENSG00000251204	0.155619	25.7153	7.36847
ENSG00000183742	0.155619	26.0515	7.38721
ENSG00000081277	0.466856	82.5243	7.4657
ENSG00000141574	0.155619	32.6063	7.71099
ENSG00000181143	1.08933	230.093	7.72263
ENSG00000165474	0.311237	66.8934	7.74771
ENSG00000135925	0.311237	67.3976	7.75854
ENSG00000218416	0.311237	74.961	7.91198
ENSG00000134853	1.08933	272.952	7.96906
ENSG00000102243	0.155619	41.8504	8.07108
ENSG00000184363	0.311237	93.6172	8.23262
ENSG00000121742	0.466856	151.603	8.3431
ENSG00000184292	1.40057	468.926	8.38721
ENSG00000124429	0.155619	53.2794	8.41942
ENSG00000169550	0.155619	62.0193	8.63856
ENSG00000111341	1.40057	624.563	8.80069
ENSG00000106819	0.155619	97.3148	9.2885
ENSG00000106809	0.466856	534.307	10.1605
ENSG00000170477	0.155619	1405.43	13.1407
