# Supplementary material for: PRDM8 reveals aberrant DNA methylation in aging syndromes and is relevant for hematopoietic and neuronal differentiation
Source: Clin Epigenetics. 2020 Aug 20;12:125. doi: 10.1186/s13148-020-00914-5 (PMC7439574; doi:10.1186/s13148-020-00914-5)
Supplement: Supplementary file 3 — Additional file 3: Tab. S2: Differentially methylated CpG sites in PRDM8-/- versus control. CpG sites that are either hypermethylated (1511 CpG sites) or hypomethylated (1, 738 CpG sites; delta β-value >0.2 or < -0.2) in PRDM8-/- compared to control iPSCs with β-values of the knockout and control cells, and the difference in methylation between knockout and control. [file 13148_2020_914_MOESM3_ESM.xlsx]

## Sheet: Hypomethylated in PRDM8 KO
1738 CpG sites are at least 20% hypomethylated in PRDM8-/- compared to control
CpG site	Gene	Gene group	Relation to CpG island	Chromosome	Position	beta-value control	beta-value PRDM8-/-	Delta beta-value (PRDM8-/- - control)
cg25015436	LMNA	5'UTR	S_Shelf	chr1	156056101	0.411155	0.210971	-0.200184
cg03087937	MUC15;MUC15;ANO3;MUC15	5'UTR;5'UTR;Body;5'UTR	OpenSea	chr11	26593556	0.731705	0.531463	-0.200241
cg07079828	PLCL2	TSS1500	N_Shore	chr3	16925048	0.589373	0.389091	-0.200282
cg02542821	FAM3D	5'UTR	OpenSea	chr3	58643655	0.697719	0.497367	-0.200352
cg12075849	PARP4	5'UTR	OpenSea	chr13	25081063	0.908912	0.708549	-0.200363
cg25116191	SCN5A;SCN5A;SCN5A;SCN5A;SCN5A;SCN5A	TSS1500;TSS1500;TSS1500;TSS1500;TSS1500;TSS1500	Island	chr3	38691506	0.525112	0.324709	-0.200403
cg17868893	SPATS2L;SPATS2L;SPATS2L;SPATS2L	5'UTR;5'UTR;5'UTR;5'UTR	OpenSea	chr2	201217491	0.514532	0.314129	-0.200403
cg06834998	PF4	TSS200	Island	chr4	74847824	0.508202	0.307639	-0.200564
cg02928074	SLC6A12;SLC6A12;SLC6A12;SLC6A12	5'UTR;5'UTR;5'UTR;5'UTR	OpenSea	chr12	319962	0.745038	0.54443	-0.200608
cg03928961	PIGZ	5'UTR	Island	chr3	196693980	0.609318	0.408653	-0.200665
cg13935962	HAND2;NBLA00301	TSS200;TSS200	Island	chr4	174451443	0.30995	0.109129	-0.200821
cg06377543	PSMA8;PSMA8;PSMA8	TSS200;TSS200;TSS200	N_Shore	chr18	23713657	0.765689	0.564866	-0.200822
cg18878616	PCDHGA1;PCDHGA2;PCDHGA2	Body;TSS200;TSS200	N_Shore	chr5	140718317	0.845027	0.644157	-0.200869
cg26585560	FAM135B	TSS1500	Island	chr8	139509708	0.318393	0.117506	-0.200886
cg03235083	HEXB	TSS200	Island	chr5	73980966	0.224831	0.0238945	-0.200936
cg18283342	PCDHA6;PCDHA2;PCDHA1;PCDHA9;PCDHA7;PCDHA1;PCDHA6;PCDHA10;PCDHA5;PCDHA3;PCDHA4;PCDHA10;PCDHA10;PCDHA8	Body;Body;Body;Body;Body;Body;Body;TSS200;Body;Body;Body;TSS200;TSS200;Body	N_Shore	chr5	140235435	0.290031	0.0890929	-0.200938
cg03744954	CCDC126	5'UTR	Island	chr7	23637556	0.234387	0.0334376	-0.200949
cg18466965	FBXO21;FBXO21	TSS1500;TSS1500	S_Shore	chr12	117628589	0.54392	0.342868	-0.201051
cg10555070	USHBP1;USHBP1;BABAM1;BABAM1;BABAM1;BABAM1	TSS1500;TSS1500;TSS1500;TSS1500;TSS1500;TSS1500	OpenSea	chr19	17377012	0.771447	0.57039	-0.201057
cg24917037	NXNL2;NXNL2	TSS200;TSS200	N_Shore	chr9	91149871	0.403543	0.202432	-0.201111
cg02017417	IBA57;IBA57	TSS200;Body	N_Shore	chr1	228362233	0.284105	0.082945	-0.20116
cg14171986	TRIM68	TSS1500	S_Shore	chr11	4629749	0.59582	0.394635	-0.201186
cg15140703	STAG3;GPC2	TSS200;TSS1500	Island	chr7	99775532	0.334648	0.133367	-0.201281
cg15140774	WBP2NL	TSS200	Island	chr22	42394592	0.896457	0.695116	-0.201342
cg24678163	THSD1P	TSS1500	S_Shore	chr13	52769951	0.584582	0.383225	-0.201357
cg12832162	PTK2B;PTK2B;PTK2B;PTK2B	5'UTR;5'UTR;5'UTR;5'UTR	OpenSea	chr8	27207139	0.786076	0.584708	-0.201368
cg20902666	FUT9	5'UTR	OpenSea	chr6	96605114	0.735088	0.533674	-0.201414
cg12953985	CA10;CA10;CA10;CA10	5'UTR;TSS1500;TSS200;1stExon	S_Shore	chr17	50237355	0.377234	0.175753	-0.201481
cg08314660	PKP3	TSS200	N_Shore	chr11	394199	0.624829	0.423315	-0.201514
cg18960741	LINC00475	TSS200	Island	chr9	94903681	0.321435	0.119893	-0.201542
cg12427603	NRG1-IT1;NRG1-IT1;NRG1-IT1;NRG1	TSS200;TSS200;Body;Body	OpenSea	chr8	31883717	0.861472	0.659785	-0.201687
cg16391327	FAM98B;FAM98B	TSS1500;TSS1500	N_Shore	chr15	38746048	0.978736	0.776943	-0.201793
cg06961054	SETD9;SETD9	TSS1500;TSS1500	N_Shore	chr5	56204405	0.426783	0.224735	-0.202048
cg12234440	ELMO1;ELMO1;ELMO1;ELMO1;ELMO1;ELMO1	Body;Body;Body;Body;5'UTR;5'UTR	OpenSea	chr7	37011912	0.732671	0.530566	-0.202105
cg23688479	CCDC152	TSS200	OpenSea	chr5	42756851	0.439413	0.237257	-0.202156
cg01238343	NGDN;NGDN	TSS1500;TSS1500	OpenSea	chr14	23938207	0.746001	0.543797	-0.202203
cg25658411	CACNA1E;CACNA1E;CACNA1E	TSS1500;TSS1500;TSS1500	N_Shore	chr1	181451185	0.555444	0.353236	-0.202208
cg27593341	LOC101928100	TSS1500	OpenSea	chr12	10515470	0.839614	0.637389	-0.202225
cg19280206	PIGZ	5'UTR	N_Shore	chr3	196694932	0.851527	0.649293	-0.202234
cg02189477	CLUAP1	TSS1500	S_Shore	chr16	3550662	0.748033	0.545763	-0.20227
cg14073063	ZNF562;ZNF562;ZNF562	TSS200;TSS200;TSS200	S_Shore	chr19	9785906	0.799665	0.597336	-0.20233
cg03281018	MITF;MITF;MITF	Body;5'UTR;Body	OpenSea	chr3	69817760	0.79073	0.588398	-0.202332
cg09373148	ESYT3	TSS1500	N_Shore	chr3	138152837	0.71493	0.512569	-0.202361
cg07834743	ADAMTS16	TSS1500	Island	chr5	5139610	0.325481	0.122789	-0.202692
cg06574716	ZNF283	TSS1500	OpenSea	chr19	44331239	0.766788	0.564043	-0.202745
cg05006067	DOC2B	TSS200	Island	chr17	31545	0.388613	0.185831	-0.202782
cg21176629	SNHG6	TSS1500	S_Shore	chr8	67838106	0.693616	0.490759	-0.202857
cg22884082	C6orf162;GJB7;C6orf162	5'UTR;TSS200;5'UTR	OpenSea	chr6	88039023	0.74504	0.542161	-0.202879
cg06095777	CD160	5'UTR	Island	chr1	145714010	0.439863	0.236974	-0.202889
cg25368651	DNHD1;DNHD1	TSS1500;TSS1500	OpenSea	chr11	6518287	0.856799	0.653818	-0.202982
cg07211044	TOX	TSS1500	S_Shore	chr8	60032983	0.447504	0.244502	-0.203002
cg20192752	KLHL33;KLHL33	5'UTR;1stExon	Island	chr14	20903683	0.843684	0.640671	-0.203013
cg16918161	PDCL2	TSS200	OpenSea	chr4	56458511	0.857593	0.654533	-0.20306
cg24333469	SLC7A4	TSS200	Island	chr22	21386894	0.797232	0.594151	-0.203081
cg26707001	TMPRSS13;TMPRSS13	5'UTR;1stExon	OpenSea	chr11	117800062	0.574901	0.371684	-0.203216
cg10026389	ARPP21	TSS200	Island	chr3	35680545	0.72259	0.519211	-0.20338
cg15042370	AHCYL1;AHCYL1;AHCYL1	5'UTR;Body;TSS1500	OpenSea	chr1	110542788	0.967106	0.763632	-0.203474
cg02125910	PCDHB3	TSS1500	N_Shore	chr5	140479983	0.428263	0.224724	-0.20354
cg06961347	ZNF672	5'UTR	N_Shore	chr1	249141464	0.869437	0.665884	-0.203553
cg12425670	B3GNT2	TSS1500	N_Shore	chr2	62422030	0.88555	0.681951	-0.203599
cg17023770	PCDHB15	TSS1500	N_Shore	chr5	140624874	0.547015	0.343388	-0.203627
cg02521797	ST20-MTHFS;ST20;ST20;ST20-AS1;ST20;ST20	5'UTR;5'UTR;5'UTR;TSS200;Body;Body	N_Shore	chr15	80215004	0.475866	0.272093	-0.203774
cg02569138	SMARCAL1;SMARCAL1	TSS1500;TSS1500	N_Shore	chr2	217276821	0.935697	0.731915	-0.203782
cg06019639	SLC20A2;SLC20A2	5'UTR;5'UTR	OpenSea	chr8	42374506	0.758702	0.554892	-0.203809
cg24111175	PPP2R5E;PPP2R5E;PPP2R5E;PPP2R5E;PPP2R5E;PPP2R5E	Body;Body;Body;Body;5'UTR;5'UTR	OpenSea	chr14	63950921	0.745874	0.541989	-0.203885
cg02289791	NACC1;TRMT1;TRMT1;TRMT1	TSS1500;TSS1500;TSS1500;TSS1500	S_Shore	chr19	13228195	0.347007	0.143106	-0.203902
cg02987555	DNMBP	5'UTR	OpenSea	chr10	101757052	0.456686	0.252772	-0.203914
cg11784196	PCDHA6;PCDHA2;PCDHA1;PCDHA9;PCDHA7;PCDHA1;PCDHA6;PCDHA5;PCDHA10;PCDHA10;PCDHA10;PCDHA3;PCDHA4;PCDHA8	Body;Body;Body;Body;Body;Body;Body;Body;TSS1500;TSS1500;TSS1500;Body;Body;Body	N_Shore	chr5	140234919	0.538282	0.334272	-0.204009
cg19049152	THSD1P	TSS1500	N_Shore	chr13	52769289	0.503534	0.29947	-0.204064
cg02333555	SNX6;SNX6	TSS1500;TSS1500	S_Shore	chr14	35099662	0.509546	0.305334	-0.204211
cg09642347	C7orf63;C7orf63	TSS1500;TSS1500	N_Shore	chr7	89873891	0.337452	0.13321	-0.204242
cg15314696	PCDHGA3;PCDHGA3;PCDHGA1;PCDHGA2	TSS1500;TSS1500;Body;Body	N_Shore	chr5	140723350	0.776594	0.572255	-0.204338
cg07100532	ENOSF1;ENOSF1;ENOSF1	TSS1500;TSS1500;TSS1500	Island	chr18	713085	0.691324	0.48694	-0.204383
cg16391973	UBLCP1	TSS1500	N_Shore	chr5	158689566	0.707671	0.503173	-0.204498
cg15017411	FLJ36031	TSS200	S_Shore	chr7	106301767	0.431313	0.226695	-0.204618
cg09259772	ARL4A;ARL4A;ARL4A	TSS1500;TSS1500;TSS1500	N_Shore	chr7	12726089	0.361133	0.156495	-0.204637
cg10248878	GSX2	TSS1500	N_Shore	chr4	54965109	0.539671	0.334998	-0.204673
cg05214427	PKP3	TSS1500	N_Shore	chr11	393938	0.570522	0.365807	-0.204715
cg14389156	PGS1;PGS1;PGS1;PGS1	TSS1500;TSS1500;TSS1500;TSS1500	Island	chr17	76374466	0.468065	0.263269	-0.204796
cg11333007	TMOD3;TMOD3	5'UTR;1stExon	Island	chr15	52121944	0.323296	0.118486	-0.204809
cg02512656	CUEDC1;CUEDC1	5'UTR;5'UTR	OpenSea	chr17	55978872	0.691268	0.48633	-0.204938
cg01649773	FIBIN;FIBIN	5'UTR;1stExon	OpenSea	chr11	27015991	0.272384	0.0674455	-0.204938
cg00148464	DYM	TSS1500	S_Shore	chr18	46987550	0.824727	0.619783	-0.204944
cg24688942	FAM160A2;FAM160A2	TSS1500;TSS1500	S_Shore	chr11	6256787	0.370267	0.165288	-0.20498
cg02523880	AIM1L	TSS200	OpenSea	chr1	26680641	0.659025	0.45379	-0.205235
cg09637723	MON1A;MON1A	TSS1500;TSS1500	S_Shore	chr3	49967744	0.741738	0.536338	-0.2054
cg27517186	MOV10L1;MOV10L1;MOV10L1;MOV10L1;MOV10L1	5'UTR;5'UTR;1stExon;1stExon;TSS200	Island	chr22	50528510	0.855903	0.650298	-0.205606
cg09866888	FXYD3;FXYD3;FXYD3;FXYD3;FXYD3;FXYD3;FXYD3;FXYD3	5'UTR;5'UTR;5'UTR;5'UTR;5'UTR;5'UTR;5'UTR;5'UTR	OpenSea	chr19	35607023	0.652227	0.446486	-0.205741
cg17147121	ZNF836	TSS200	S_Shore	chr19	52674949	0.446485	0.240687	-0.205798
cg08684893	ZNF225	TSS1500	N_Shore	chr19	44616615	0.344104	0.138281	-0.205823
cg10027944	NCOA1;NCOA1;NCOA1	5'UTR;5'UTR;5'UTR	OpenSea	chr2	24843965	0.782323	0.576474	-0.205849
cg02666638	CNTD2	TSS1500	S_Shore	chr19	40732804	0.828829	0.622824	-0.206005
cg06349515	CRK;CRK	TSS1500;TSS1500	S_Shore	chr17	1360441	0.837562	0.631547	-0.206015
cg06054410	SLC44A1;SLC44A1	TSS1500;TSS1500	N_Shore	chr9	108005518	0.806667	0.600627	-0.20604
cg12661343	WDR82	TSS200	Island	chr3	52312684	0.424193	0.218069	-0.206124
cg10004653	ENOSF1;ENOSF1;ENOSF1	TSS1500;TSS1500;TSS1500	Island	chr18	713071	0.602987	0.396767	-0.20622
cg09500443	SCGB3A1;SCGB3A1	5'UTR;1stExon	Island	chr5	180018465	0.819981	0.613737	-0.206245
cg23932782	PCDHA10;PCDHA10;PCDHA10;PCDHA1;PCDHA1;PCDHA2;PCDHA3;PCDHA4;PCDHA5;PCDHA6;PCDHA6;PCDHA7;PCDHA8;PCDHA9	TSS200;TSS200;TSS200;Body;Body;Body;Body;Body;Body;Body;Body;Body;Body;Body	N_Shore	chr5	140235361	0.296846	0.0904581	-0.206388
cg00048759	STAG3;GPC2	TSS200;TSS1500	Island	chr7	99775422	0.323946	0.117534	-0.206412
cg18344652	CNN3	TSS1500	Island	chr1	95393096	0.296755	0.0903427	-0.206412
cg05471845	CCK	TSS200	Island	chr3	42306467	0.785519	0.579105	-0.206414
cg22334632	TMEM160	TSS1500	S_Shore	chr19	47552711	0.65219	0.445585	-0.206605
cg04184278	GYS2;GYS2	5'UTR;1stExon	OpenSea	chr12	21757759	0.709704	0.502954	-0.20675
cg15046693	CEBPG	TSS1500	N_Shore	chr19	33863876	0.894171	0.687379	-0.206793
cg07958192	TIGD2;TIGD2	1stExon;5'UTR	S_Shore	chr4	90033974	0.800424	0.593627	-0.206797
cg12705353	WDR66	5'UTR	Island	chr12	122356852	0.519611	0.312769	-0.206842
cg10546487	CLIC4	TSS1500	N_Shore	chr1	25070672	0.333662	0.126663	-0.206998
cg11637682	LOC729176;C6orf103	TSS200;Body	OpenSea	chr6	147124984	0.739724	0.532715	-0.207008
cg12858693	RAET1L	TSS1500	OpenSea	chr6	150346886	0.926799	0.719715	-0.207084
cg08154944	C15orf61	TSS1500	N_Shore	chr15	67813145	0.343926	0.136774	-0.207153
cg04831505	TBC1D15;TBC1D15;TBC1D15;TBC1D15	TSS1500;TSS1500;TSS1500;TSS1500	N_Shore	chr12	72233240	0.692891	0.485666	-0.207224
cg17956903	ADGRF2	5'UTR	OpenSea	chr6	47637611	0.56058	0.353058	-0.207522
cg20226154	RAET1L	TSS200	OpenSea	chr6	150346787	0.88444	0.676767	-0.207674
cg15713729	HDAC1	TSS1500	N_Shore	chr1	32757367	0.41595	0.208243	-0.207708
cg26129339	ELF5	TSS200	OpenSea	chr11	34535416	0.64091	0.433192	-0.207718
cg17190685	C11orf88;C11orf88	TSS1500;TSS1500	N_Shore	chr11	111385024	0.8348	0.62704	-0.20776
cg02611618	LIG1	5'UTR	N_Shore	chr19	48673117	0.486438	0.278647	-0.207791
cg02787120	IMMP2L	5'UTR	N_Shore	chr7	111200944	0.538922	0.331104	-0.207818
cg01360628	EPHA3;EPHA3	TSS1500;TSS1500	OpenSea	chr3	89156118	0.724498	0.516541	-0.207957
cg08878744	LCE1B	TSS1500	OpenSea	chr1	152783674	0.790917	0.582908	-0.208009
cg22349767	PPID	TSS1500	S_Shore	chr4	159645019	0.481633	0.27351	-0.208123
cg19292062	CSNK2A1;CSNK2A1;CSNK2A1;CSNK2A1;CSNK2A1;CSNK2A1	1stExon;5'UTR;1stExon;5'UTR;1stExon;5'UTR	Island	chr20	524344	0.427672	0.219547	-0.208125
cg13060480	CCDC152	5'UTR	OpenSea	chr5	42757023	0.360087	0.151934	-0.208152
cg15248592	UNC79	5'UTR	OpenSea	chr14	93803830	0.887463	0.679205	-0.208258
cg08852759	RASGRP3;RASGRP3	5'UTR;TSS200	OpenSea	chr2	33701319	0.557134	0.348859	-0.208276
cg11368643	PCDHB15	TSS200	N_Shore	chr5	140625059	0.54694	0.338645	-0.208295
cg09116468	FAM135B	5'UTR	OpenSea	chr8	139473421	0.606335	0.398026	-0.208309
cg05646467	BMPR2	TSS1500	N_Shore	chr2	203239707	0.344877	0.136546	-0.208331
cg02799466	PID1;PID1	TSS1500;TSS1500	S_Shore	chr2	230136411	0.6958	0.487462	-0.208338
cg26337998	PCDHGA4;PCDHGA2;PCDHGB2;PCDHGA1;PCDHGB3;PCDHGB3;PCDHGA5;PCDHGB1;PCDHGA3	Body;Body;Body;Body;TSS200;TSS200;Body;Body;Body	N_Shore	chr5	140749783	0.865277	0.656918	-0.208359
cg00606190	LMO3;LMO3;LMO3;LMO3;LMO3	TSS1500;TSS1500;TSS1500;TSS1500;TSS1500	OpenSea	chr12	16761702	0.763948	0.555556	-0.208392
cg06965122	GALNT7	TSS1500	N_Shore	chr4	174089515	0.293507	0.085097	-0.20841
cg22391421	ZNF562;ZNF562;ZNF562;ZNF562	TSS1500;TSS1500;TSS1500;TSS1500	S_Shore	chr19	9786029	0.665477	0.457066	-0.208412
cg26912636	PMEPA1;PMEPA1;PMEPA1;PMEPA1;PMEPA1	5'UTR;1stExon;TSS1500;TSS1500;TSS1500	S_Shore	chr20	56286391	0.667534	0.459116	-0.208418
cg15799267	ALOX15B;ALOX15B;ALOX15B;ALOX15B;ALOX15B;ALOX15B	5'UTR;5'UTR;1stExon;5'UTR;1stExon;1stExon	OpenSea	chr17	7942406	0.764006	0.555274	-0.208732
cg18474108	PABPC3;PABPC3	1stExon;5'UTR	Island	chr13	25670319	0.815322	0.606536	-0.208787
cg23356674	COMMD7;COMMD7	TSS1500;TSS1500	S_Shore	chr20	31333068	0.750791	0.541957	-0.208834
cg13778201	UNC45A	TSS200	Island	chr15	91473365	0.898871	0.690009	-0.208863
cg15018350	ARHGAP23	TSS1500	S_Shelf	chr17	36612484	0.695251	0.486382	-0.208869
cg16548780	KIAA0895L;EXOC3L	TSS1500;Body	Island	chr16	67218910	0.32365	0.114673	-0.208976
cg18388475	THRB;THRB;THRB;THRB	5'UTR;5'UTR;5'UTR;5'UTR	OpenSea	chr3	24417731	0.557391	0.348393	-0.208998
cg12214003	SH3BP4	TSS1500	N_Shore	chr2	235859792	0.570807	0.361775	-0.209032
cg14539900	CYP26A1;CYP26A1	TSS1500;TSS200	N_Shore	chr10	94833042	0.447214	0.238092	-0.209122
cg23879164	MYO18A;MYO18A	5'UTR;5'UTR	S_Shore	chr17	27504859	0.687517	0.478324	-0.209193
cg24474409	ACTR3C;LRRC61;LRRC61	TSS1500;5'UTR;5'UTR	S_Shore	chr7	150021518	0.703424	0.494207	-0.209217
cg04840930	PLAGL1;PLAGL1;PLAGL1;PLAGL1;PLAGL1;PLAGL1;PLAGL1;HYMAI;PLAGL1	TSS1500;TSS1500;5'UTR;TSS1500;TSS1500;TSS1500;5'UTR;TSS200;TSS1500	S_Shore	chr6	144329997	0.718406	0.509117	-0.209289
cg22747516	NLRP11;NLRP4	TSS1500;5'UTR	OpenSea	chr19	56348889	0.577254	0.367855	-0.209398
cg09565206	ITGA2;ITGA2;ITGA2;ITGA2;ITGA2;ITGA2	TSS1500;TSS1500;TSS1500;TSS1500;TSS1500;TSS1500	N_Shore	chr5	52283703	0.768805	0.559348	-0.209457
cg22804236	MEI1	TSS200	Island	chr22	42095443	0.753753	0.544194	-0.209559
cg11461959	C18orf63	5'UTR	S_Shore	chr18	71984173	0.708755	0.499166	-0.209589
cg23598132	DOCK2	TSS1500	N_Shore	chr5	169064038	0.367448	0.157615	-0.209832
cg22463097	TRIM26	5'UTR	OpenSea	chr6	30169069	0.854758	0.644696	-0.210061
cg07891064	CCND3;TAF8;CCND3	TSS1500;TSS1500;TSS1500	N_Shore	chr6	42017495	0.902106	0.692022	-0.210084
cg02498886	RHOBTB3	TSS1500	N_Shore	chr5	95066236	0.493265	0.283161	-0.210104
cg16319578	HSPA2;HSPA2	1stExon;5'UTR	Island	chr14	65007512	0.358427	0.148307	-0.21012
cg22235466	TET2;TET2	5'UTR;5'UTR	OpenSea	chr4	106080663	0.734548	0.524371	-0.210177
cg26503653	DOCK2	TSS1500	N_Shore	chr5	169064024	0.312537	0.10234	-0.210198
cg18693051	SBNO2	5'UTR	N_Shore	chr19	1161800	0.581253	0.371006	-0.210246
cg02101355	LOC399959;MIR125B1	Body;TSS200	OpenSea	chr11	121970694	0.732656	0.522403	-0.210253
cg05671386	CLUAP1	TSS1500	Island	chr16	3550239	0.925938	0.715641	-0.210297
cg13114095	HOXB3	TSS1500	N_Shore	chr17	46652532	0.510591	0.300194	-0.210397
cg12150457	PCDHA1;PCDHA1;PCDHA1	TSS200;TSS200;TSS200	N_Shore	chr5	140165687	0.297263	0.0868453	-0.210418
cg09315329	IFT88;IFT88	TSS200;TSS200	Island	chr13	21141066	0.347932	0.137506	-0.210426
cg18676053	STOM;STOM	TSS1500;TSS1500	Island	chr9	124133094	0.82288	0.612326	-0.210554
cg25719851	PTPN6	TSS1500	S_Shore	chr12	7055452	0.61813	0.407208	-0.210922
cg01436551	ZNF148	5'UTR	OpenSea	chr3	125037763	0.792186	0.581236	-0.21095
cg23819145	ITSN2;ITSN2;ITSN2	TSS1500;TSS1500;TSS1500	S_Shore	chr2	24583953	0.767307	0.5563	-0.211008
cg08057714	CSN1S2BP	TSS200	OpenSea	chr4	70999243	0.729347	0.51832	-0.211027
cg20083079	TEX101	5'UTR	N_Shore	chr19	43910493	0.9325	0.721418	-0.211082
cg06540697	MIR367;MIR302D;MIR302C;MIR302A;LARP7;LARP7;LARP7;LARP7	TSS1500;TSS1500;TSS200;TSS1500;Body;Body;Body;Body	OpenSea	chr4	113569609	0.630176	0.419089	-0.211088
cg10739386	RIMS1;RIMS1;RIMS1;RIMS1;RIMS1	TSS1500;TSS200;Body;Body;Body	OpenSea	chr6	72926139	0.581385	0.370248	-0.211137
cg04947157	TMC8;TMC6;TMC6	Body;5'UTR;1stExon	S_Shore	chr17	76128481	0.489629	0.278219	-0.211411
cg12126043	DEK;DEK	TSS1500;TSS1500	S_Shore	chr6	18265299	0.292848	0.081393	-0.211455
cg12561338	ZNF844	TSS200	Island	chr19	12175505	0.302877	0.0912564	-0.21162
cg05304543	MYF5	TSS200	N_Shore	chr12	81110641	0.940754	0.729096	-0.211658
cg20834773	NDST3	TSS1500	N_Shore	chr4	118954078	0.560428	0.34868	-0.211748
cg03139710	DGKH	TSS1500	N_Shore	chr13	42613630	0.756829	0.54502	-0.211808
cg14848772	HIST1H2AG	TSS1500	N_Shore	chr6	27099813	0.459622	0.247662	-0.211959
cg16899351	SYT2	5'UTR	Island	chr1	202679089	0.282556	0.070541	-0.212015
cg24724587	DDAH1	TSS200	S_Shore	chr1	86044103	0.451961	0.239799	-0.212163
cg07341934	GNAS;GNAS;GNAS;GNAS	3'UTR;3'UTR;TSS1500;Body	Island	chr20	57463711	0.353094	0.14091	-0.212184
cg21742430	ATG5;ATG5;ATG5;ATG5;ATG5	TSS1500;TSS1500;TSS1500;TSS1500;TSS1500	S_Shore	chr6	106774565	0.929608	0.717318	-0.212289
cg01786082	EIF4G3;EIF4G3;EIF4G3;EIF4G3	5'UTR;5'UTR;5'UTR;5'UTR	OpenSea	chr1	21390797	0.787837	0.575512	-0.212325
cg19494702	SEPSECS;SEPSECS-AS1	TSS1500;Body	S_Shore	chr4	25163066	0.754807	0.542465	-0.212342
cg12277666	TDRD5	TSS200	Island	chr1	179560870	0.388692	0.176278	-0.212415
cg21211730	CBLC;CBLC	TSS1500;TSS1500	N_Shore	chr19	45279770	0.750062	0.537562	-0.2125
cg20316949	EYS;EYS;EYS	5'UTR;5'UTR;5'UTR	OpenSea	chr6	66382341	0.822849	0.610297	-0.212552
cg15320168	PCDHA8;PCDHA8;PCDHA1;PCDHA1;PCDHA2;PCDHA3;PCDHA4;PCDHA5;PCDHA6;PCDHA6;PCDHA7	TSS200;TSS200;Body;Body;Body;Body;Body;Body;Body;Body;Body	N_Shore	chr5	140220895	0.553597	0.340718	-0.212879
cg10750730	FOXN3	5'UTR	OpenSea	chr14	90067476	0.785697	0.572809	-0.212889
cg14191244	SLCO1A2;SLCO1A2	5'UTR;1stExon	OpenSea	chr12	21547892	0.528672	0.315668	-0.213004
cg14707269	FRMD4B;FRMD4B	5'UTR;1stExon	Island	chr3	69435339	0.663032	0.449974	-0.213058
cg10470887	ENSA;ENSA;ENSA;ENSA;ENSA;ENSA;ENSA;ENSA	TSS1500;TSS1500;TSS1500;TSS1500;TSS1500;TSS1500;TSS1500;TSS1500	S_Shore	chr1	150602890	0.766231	0.553171	-0.21306
cg25824127	C10orf118	5'UTR	OpenSea	chr10	115926060	0.702238	0.489044	-0.213194
cg06115810	PDE4B;PDE4B;PDE4B;PDE4B	Body;TSS200;Body;Body	OpenSea	chr1	66797599	0.559511	0.346238	-0.213273
cg10856390	EPB41L3	5'UTR	OpenSea	chr18	5601581	0.79671	0.583433	-0.213276
cg17574930	FOXP1;FOXP1;FOXP1;FOXP1;FOXP1;FOXP1;FOXP1	5'UTR;5'UTR;5'UTR;5'UTR;5'UTR;5'UTR;5'UTR	OpenSea	chr3	71257783	0.599771	0.386452	-0.213319
cg02016771	ABCG2	5'UTR	OpenSea	chr4	89069031	0.745614	0.532104	-0.213509
cg10793307	TUSC1	TSS1500	S_Shore	chr9	25679190	0.683442	0.469915	-0.213528
cg24378392	FAM115A	TSS200	Island	chr7	143599357	0.281938	0.0683539	-0.213585
cg14454477	PLEKHH2;LOC728819	Body;TSS1500	OpenSea	chr2	43903900	0.741506	0.527918	-0.213588
cg18141115	KTN1;KTN1;KTN1;KTN1;KTN1;KTN1	5'UTR;5'UTR;5'UTR;5'UTR;Body;Body	OpenSea	chr14	56076483	0.586946	0.373319	-0.213628
cg09925283	APP;APP;APP;APP;APP;APP;APP;APP;APP;APP	5'UTR;Body;Body;Body;Body;Body;Body;Body;Body;Body	OpenSea	chr21	27497020	0.544964	0.331273	-0.21369
cg19299448	SLC35A5;ATG3;ATG3	5'UTR;TSS1500;TSS1500	S_Shore	chr3	112282204	0.581625	0.367905	-0.21372
cg25592513	PCDHGA2;PCDHGA1;PCDHGA3;PCDHGB1;PCDHGB1	Body;Body;Body;TSS1500;TSS1500	N_Shore	chr5	140729614	0.51258	0.298822	-0.213759
cg26133081	GJA3	TSS1500	S_Shore	chr13	20736342	0.708415	0.494625	-0.21379
cg10429957	PCDH1;PCDH1;PCDH1;PCDH1;PCDH1	5'UTR;1stExon;Body;Body;Body	OpenSea	chr5	141245719	0.622866	0.409043	-0.213823
cg23499543	SIAE;SPA17;SIAE	5'UTR;5'UTR;TSS1500	S_Shore	chr11	124544599	0.81574	0.601837	-0.213903
cg14408605	MAB21L1;NBEA;MIR548F5;NBEA	TSS1500;5'UTR;Body;Body	N_Shore	chr13	36052183	0.467259	0.253343	-0.213916
cg05490519	PRSS22	TSS1500	S_Shore	chr16	2908934	0.457658	0.243735	-0.213923
cg02899903	PITRM1	TSS1500	S_Shore	chr10	3216063	0.802768	0.588843	-0.213925
cg10901801	OR14C36	TSS200	OpenSea	chr1	248512026	0.902939	0.688946	-0.213993
cg23519769	UGGT2	TSS1500	S_Shore	chr13	96706663	0.857135	0.643133	-0.214002
cg13715502	PTPN3;PTPN3;PTPN3;PTPN3;PTPN3;PTPN3	5'UTR;Body;1stExon;5'UTR;Body;1stExon	OpenSea	chr9	112211847	0.68753	0.473394	-0.214136
cg22014972	DNHD1;DNHD1	TSS200;TSS200	OpenSea	chr11	6518347	0.780713	0.566545	-0.214168
cg19188572	GTF2A2	TSS1500	S_Shore	chr15	59950012	0.541841	0.327662	-0.214179
cg01895333	DPPA2	TSS200	OpenSea	chr3	109035405	0.567995	0.35378	-0.214215
cg21105875	KDM5B	TSS1500	N_Shore	chr1	202778869	0.794931	0.58068	-0.214252
cg19806182	ZNF615	TSS1500	S_Shore	chr19	52511900	0.466201	0.251862	-0.214339
cg13101072	FAM50B	5'UTR	Island	chr6	3849818	0.389594	0.175245	-0.214349
cg01202150	PCDHA7;PCDHA12;PCDHA6;PCDHA10;PCDHA4;PCDHA11;PCDHA8;PCDHA1;PCDHA2;PCDHA6;PCDHA1;PCDHA9;PCDHA5;PCDHA13;PCDHA3;PCDHA13;PCDHA10	Body;Body;Body;Body;Body;Body;Body;Body;Body;Body;Body;Body;Body;TSS200;Body;TSS200;Body	N_Shore	chr5	140261697	0.580193	0.365824	-0.214368
cg17301902	GNA14;GNA14	1stExon;5'UTR	Island	chr9	80263219	0.436733	0.222271	-0.214461
cg00925688	TRPC4;TRPC4;TRPC4;TRPC4;TRPC4;TRPC4	TSS1500;TSS1500;TSS1500;TSS1500;TSS1500;TSS1500	S_Shore	chr13	38444620	0.365858	0.15124	-0.214618
cg11445191	PCDHA6;PCDHA2;PCDHA1;PCDHA7;PCDHA1;PCDHA6;PCDHA5;PCDHA9;PCDHA9;PCDHA9;PCDHA3;PCDHA9;PCDHA4;PCDHA8	Body;Body;Body;Body;Body;Body;Body;1stExon;5'UTR;1stExon;Body;5'UTR;Body;Body	N_Shore	chr5	140227765	0.695483	0.480832	-0.214651
cg05827573	PCDHB12	TSS200	N_Shore	chr5	140588223	0.654147	0.439409	-0.214738
cg22277092	KCTD1	TSS1500	S_Shore	chr18	24237975	0.723561	0.508771	-0.21479
cg07216133	RREB1;RREB1;RREB1;RREB1	5'UTR;5'UTR;5'UTR;5'UTR	S_Shore	chr6	7142066	0.531784	0.316975	-0.214808
cg17307214	C1orf68	TSS1500	OpenSea	chr1	152691200	0.716733	0.501881	-0.214851
cg19878627	LOC100302652;GPR75	TSS200;TSS200	Island	chr2	54087184	0.439897	0.224985	-0.214912
cg02180545	C10orf2;C10orf2;C10orf2;MRPL43;MRPL43;MRPL43;C10orf2;MRPL43;C10orf2;C10orf2	1stExon;1stExon;5'UTR;TSS200;TSS200;TSS200;5'UTR;TSS200;5'UTR;5'UTR	Island	chr10	102747431	0.539225	0.324306	-0.214919
cg10782923	DGKA;DGKA;DGKA;DGKA	5'UTR;5'UTR;5'UTR;5'UTR	Island	chr12	56329731	0.699372	0.484405	-0.214967
cg19776344	MIR3150B	TSS200	N_Shore	chr8	96085249	0.579836	0.364844	-0.214992
cg26418147	RAB7L1;RAB7L1;RAB7L1;RAB7L1	Body;Body;Body;5'UTR	N_Shore	chr1	205743515	0.477769	0.262728	-0.215041
cg12043062	PCDHGB1;PCDHGB1;PCDHGA1;PCDHGA2;PCDHGA3	TSS200;TSS200;Body;Body;Body	N_Shore	chr5	140729723	0.899542	0.684498	-0.215044
cg08510096	LINC01585;CRTC3-AS1	TSS1500;Body	OpenSea	chr15	91202958	0.740987	0.52591	-0.215076
cg05170714	SMG8	TSS200	Island	chr17	57287363	0.349185	0.134104	-0.215081
cg04643626	PTPRF;PTPRF	TSS200;TSS200	N_Shore	chr1	43996430	0.35584	0.140729	-0.215111
cg16753621	SMG5;TMEM79;TMEM79	TSS1500;TSS200;Body	OpenSea	chr1	156254008	0.617948	0.40283	-0.215118
cg19949142	IL12RB2;IL12RB2;IL12RB2;IL12RB2;IL12RB2;IL12RB2	TSS1500;TSS1500;TSS1500;TSS1500;TSS1500;TSS1500	N_Shore	chr1	67772565	0.943696	0.728447	-0.215249
cg24339092	PCDHA8;PCDHA8;PCDHA1;PCDHA1;PCDHA2;PCDHA3;PCDHA4;PCDHA5;PCDHA6;PCDHA6;PCDHA7	TSS200;TSS200;Body;Body;Body;Body;Body;Body;Body;Body;Body	N_Shore	chr5	140220731	0.51148	0.296141	-0.215339
cg03447718	GNA14	TSS200	Island	chr9	80263310	0.338312	0.122925	-0.215388
cg11060892	AIM1L	TSS200	OpenSea	chr1	26680635	0.748402	0.53295	-0.215452
cg15386446	EYA2;EYA2	5'UTR;5'UTR	OpenSea	chr20	45530513	0.714323	0.498846	-0.215477
cg00064255	LRRC8C	5'UTR	S_Shore	chr1	90100012	0.358426	0.142936	-0.21549
cg24623434	RPP14;RPP14	TSS200;TSS200	Island	chr3	58291823	0.708179	0.4925	-0.215679
cg21921728	MON1A;MON1A	TSS1500;TSS1500	S_Shore	chr3	49967780	0.638405	0.422663	-0.215742
cg20769722	LINC00485	TSS200	Island	chr12	103218220	0.316722	0.100805	-0.215917
cg23145915	CDK4	TSS200	Island	chr12	58146234	0.257181	0.0411244	-0.216056
cg22240695	PCDHGB1;PCDHGB1;PCDHGA1;PCDHGA2;PCDHGA3	TSS200;TSS200;Body;Body;Body	N_Shore	chr5	140729700	0.685149	0.469009	-0.21614
cg07080864	PENK;PENK	TSS1500;TSS1500	Island	chr8	57359956	0.776031	0.559794	-0.216237
cg04025150	C1orf94;C1orf94;C1orf94	5'UTR;1stExon;5'UTR	Island	chr1	34642862	0.452224	0.235936	-0.216288
cg02217159	KHDRBS2	TSS1500	S_Shore	chr6	62996697	0.488081	0.271739	-0.216342
cg22266010	HLCS;HLCS;HLCS	5'UTR;5'UTR;5'UTR	OpenSea	chr21	38331806	0.884776	0.668304	-0.216472
cg05908371	LOC284798;LOC284798;LOC284798	TSS1500;TSS200;TSS200	Island	chr20	25129529	0.642639	0.425985	-0.216654
cg09704422	ZFAT	TSS1500	S_Shore	chr8	135725874	0.723224	0.506538	-0.216685
cg13540895	PNPLA8	TSS1500	S_Shelf	chr7	108169906	0.73457	0.517706	-0.216864
cg12132385	NCOA3;NCOA3;NCOA3;NCOA3	5'UTR;5'UTR;5'UTR;5'UTR	OpenSea	chr20	46175130	0.665994	0.448972	-0.217022
cg07449018	KANK1;KANK1;KANK1	TSS1500;TSS1500;5'UTR	N_Shore	chr9	503478	0.589188	0.372161	-0.217027
cg26939283	KPRP	5'UTR	N_Shore	chr1	152731117	0.850888	0.6338	-0.217088
cg10589310	PRDM9	TSS1500	OpenSea	chr5	23507030	0.343752	0.126561	-0.217192
cg07909402	GNAS;GNAS;GNAS;GNAS;GNAS;GNAS;GNAS;GNAS	3'UTR;TSS1500;TSS1500;Body;TSS1500;3'UTR;TSS1500;Body	Island	chr20	57465445	0.349103	0.131857	-0.217247
cg21936179	LGTN	TSS1500	S_Shore	chr1	206786180	0.574246	0.356967	-0.217279
cg19759212	TSACC;CCT3;CCT3;CCT3;CCT3	TSS1500;Body;Body;Body;Body	N_Shelf	chr1	156306160	0.783296	0.565956	-0.21734
cg03397185	ATP6V0A4;ATP6V0A4	5'UTR;5'UTR	OpenSea	chr7	138470981	0.49802	0.280398	-0.217621
cg22494377	GAB2;GAB2	5'UTR;Body	OpenSea	chr11	78023011	0.728579	0.510899	-0.21768
cg03798162	TRIM26	5'UTR	OpenSea	chr6	30169344	0.877964	0.660267	-0.217697
cg06599920	RPL10L	TSS200	Island	chr14	47121117	0.889467	0.671754	-0.217713
cg17578639	TBL1XR1	5'UTR	OpenSea	chr3	176862949	0.776554	0.55882	-0.217734
cg06056274	CACHD1;CACHD1	Body;5'UTR	OpenSea	chr1	65064036	0.766092	0.548245	-0.217847
cg10221501	CMTM1;CMTM1;CMTM1;CMTM1;CMTM1;CMTM1;CMTM1;CMTM1;CMTM1;CMTM1;CMTM1;CMTM1;CMTM1;CMTM1;CMTM1;CMTM1	5'UTR;1stExon;1stExon;5'UTR;1stExon;5'UTR;5'UTR;1stExon;1stExon;5'UTR;5'UTR;1stExon;1stExon;5'UTR;1stExon;5'UTR	Island	chr16	66600394	0.856421	0.638562	-0.217859
cg23137088	H2AFY	TSS1500	S_Shore	chr5	134736506	0.710229	0.492334	-0.217895
cg11076900	HPGD;HPGD;HPGD;HPGD;HPGD;HPGD	TSS1500;TSS1500;TSS1500;TSS1500;TSS1500;TSS1500	S_Shore	chr4	175444341	0.559491	0.341533	-0.217958
cg12112434	C14orf106	TSS1500	S_Shore	chr14	45722987	0.707607	0.489609	-0.217998
cg24077102	C11orf85;C11orf85	TSS200;TSS200	Island	chr11	64739749	0.528183	0.310147	-0.218036
cg09344984	VTCN1;VTCN1;VTCN1;VTCN1	TSS200;TSS200;TSS200;TSS200	OpenSea	chr1	117753678	0.66157	0.443453	-0.218117
cg26467949	SMYD5	TSS1500	N_Shore	chr2	73441162	0.55632	0.338144	-0.218176
cg19126420	RBFOX1;RBFOX1;RBFOX1	5'UTR;5'UTR;Body	N_Shore	chr16	6532643	0.918937	0.700726	-0.21821
cg17188169	DDX43;DDX43	1stExon;5'UTR	N_Shore	chr6	74104388	0.84551	0.627123	-0.218387
cg04565567	GLB1;GLB1;GLB1	Body;Body;5'UTR	OpenSea	chr3	33125765	0.62597	0.407496	-0.218473
cg17987968	GRIA1;GRIA1	TSS1500;TSS1500	OpenSea	chr5	152869882	0.585205	0.366722	-0.218483
cg04574034	PRAC;C17orf93	1stExon;TSS1500	N_Shore	chr17	46799745	0.5124	0.293906	-0.218494
cg24093411	TCF7	TSS1500	Island	chr5	133449651	0.409296	0.190779	-0.218516
cg07666882	NUDT12	5'UTR	OpenSea	chr5	102898223	0.348654	0.130081	-0.218572
cg07153665	CMTM2	TSS200	Island	chr16	66613206	0.762758	0.54415	-0.218608
cg20095834	SLC35F4;SLC35F4	TSS1500;TSS1500	S_Shore	chr14	58333384	0.476177	0.257413	-0.218764
cg07264025	MGAT4C	5'UTR	OpenSea	chr12	86658860	0.360961	0.142164	-0.218798
cg06302533	PCDHB18	TSS200	N_Shore	chr5	140613740	0.841362	0.622469	-0.218893
cg10815770	CCNY	5'UTR	OpenSea	chr10	35595927	0.706065	0.487033	-0.219032
cg06500079	VPS53;VPS53	TSS1500;TSS1500	S_Shore	chr17	619033	0.579902	0.360744	-0.219158
cg08081156	SNX31	TSS200	Island	chr8	101661976	0.395366	0.176105	-0.219261
cg22275570	ARID5B	TSS1500	N_Shelf	chr10	63659671	0.462039	0.242761	-0.219278
cg18669388	SLIT3	TSS1500	S_Shore	chr5	168729015	0.70456	0.485256	-0.219304
cg23003874	GAS8;GAS8;GAS8;GAS8	5'UTR;TSS200;TSS200;TSS200	N_Shore	chr16	90088822	0.577578	0.358247	-0.219331
cg11630554	TRIM61;C4orf39;C4orf39	Body;1stExon;5'UTR	Island	chr4	165878136	0.248417	0.0290595	-0.219357
cg07848409	GHSR;GHSR	TSS1500;TSS1500	N_Shore	chr3	172166987	0.617336	0.397906	-0.21943
cg23171871	DOCK2	TSS1500	N_Shore	chr5	169063935	0.32921	0.109763	-0.219447
cg12794224	AKAP12;AKAP12;AKAP12	5'UTR;1stExon;Body	Island	chr6	151646761	0.812602	0.592927	-0.219676
cg01781663	CTNNA2;CTNNA2;CTNNA2;CTNNA2;CTNNA2;CTNNA2	5'UTR;Body;Body;Body;Body;Body	OpenSea	chr2	80591054	0.529286	0.309455	-0.21983
cg20603260	C3orf62	TSS200	Island	chr3	49314539	0.413112	0.193268	-0.219843
cg01095518	EXOC2	5'UTR	N_Shore	chr6	655849	0.830645	0.6108	-0.219845
cg27086874	PCDHB18	TSS200	N_Shore	chr5	140613820	0.9047	0.684744	-0.219956
cg13480617	PRLR	TSS200	OpenSea	chr5	35230725	0.414324	0.194358	-0.219966
cg20113820	MIR596	TSS1500	Island	chr8	1765074	0.753251	0.533234	-0.220017
cg02260587	PCDHB2;PCDHB2	5'UTR;1stExon	N_Shore	chr5	140474248	0.329482	0.109435	-0.220047
cg02165330	SIAE;SPA17	Body;TSS1500	N_Shore	chr11	124542984	0.474251	0.25407	-0.220181
cg03562868	PLAGL1;PLAGL1;PLAGL1;PLAGL1;PLAGL1;PLAGL1;PLAGL1;HYMAI;PLAGL1	TSS1500;TSS1500;5'UTR;TSS1500;TSS1500;TSS1500;5'UTR;TSS200;TSS1500	S_Shore	chr6	144329922	0.480959	0.260663	-0.220296
cg12486913	CCDC19	TSS1500	S_Shore	chr1	159870915	0.637478	0.417162	-0.220316
cg04590730	FLI1;FLI1;FLI1;FLI1	5'UTR;5'UTR;5'UTR;Body	OpenSea	chr11	128608969	0.7506	0.53025	-0.22035
cg10610461	PLCL2	TSS1500	N_Shore	chr3	16925100	0.838731	0.618322	-0.220409
cg03165859	LSG1	TSS1500	S_Shore	chr3	194393536	0.353132	0.132712	-0.22042
cg00249974	TMEM79;TMEM79;TMEM79	1stExon;Body;5'UTR	OpenSea	chr1	156254149	0.721895	0.501469	-0.220426
cg13367647	GBA;GBA;GBA;GBA	5'UTR;5'UTR;5'UTR;5'UTR	OpenSea	chr1	155213714	0.575833	0.355026	-0.220807
cg17622040	ADGRL2	5'UTR	OpenSea	chr1	82170123	0.695338	0.474528	-0.22081
cg04286638	OTUD7B	5'UTR	OpenSea	chr1	149950572	0.744469	0.52361	-0.22086
cg04956306	MAPK12	TSS1500	S_Shore	chr22	50700563	0.773226	0.55233	-0.220896
cg20098244	KLF12	5'UTR	OpenSea	chr13	74702420	0.52361	0.302691	-0.220918
cg11724135	LOC284798;LOC284798;LOC284798	TSS1500;TSS200;TSS200	Island	chr20	25129507	0.746621	0.525686	-0.220935
cg21576525	TBCD;ZNF750	Body;5'UTR	OpenSea	chr17	80796712	0.785193	0.564249	-0.220944
cg05731122	RPAP3;RPAP3;RPAP3	TSS1500;TSS1500;TSS1500	S_Shore	chr12	48100286	0.672457	0.451492	-0.220965
cg14433151	EMC4;EMC4	TSS1500;TSS1500	OpenSea	chr15	34516561	0.685893	0.464858	-0.221036
cg20382172	TSPEAR;TSPEAR	Body;5'UTR	OpenSea	chr21	46041363	0.707092	0.48599	-0.221102
cg10441379	BTF3;BTF3	TSS1500;TSS1500	N_Shore	chr5	72793693	0.402086	0.180949	-0.221137
cg03162994	PSMA8;PSMA8;PSMA8	TSS200;TSS200;TSS200	Island	chr18	23713729	0.538226	0.316972	-0.221254
cg02051771	PCDHA7;PCDHA12;PCDHA6;PCDHA10;PCDHA4;PCDHA11;PCDHA8;PCDHA1;PCDHA2;PCDHA6;PCDHA1;PCDHA9;PCDHA5;PCDHA13;PCDHA3;PCDHA13;PCDHA10	Body;Body;Body;Body;Body;Body;Body;Body;Body;Body;Body;Body;Body;TSS200;Body;TSS200;Body	N_Shore	chr5	140261663	0.522859	0.301316	-0.221543
cg01729557	INPP5F;INPP5F	TSS200;Body	S_Shore	chr10	121578625	0.36682	0.145271	-0.221549
cg26013264	ITSN1;ITSN1	5'UTR;5'UTR	S_Shelf	chr21	35018244	0.6456	0.424044	-0.221556
cg16407255	GRIA1;GRIA1;GRIA1;GRIA1;GRIA1;GRIA1;GRIA1;GRIA1	5'UTR;TSS200;TSS200;5'UTR;Body;Body;Body;Body	OpenSea	chr5	152871582	0.881657	0.660067	-0.22159
cg08614416	LINC00475	TSS200	Island	chr9	94903689	0.301379	0.0797323	-0.221647
cg11011625	PCDHGA1;PCDHGA2;PCDHGA2	Body;TSS200;TSS200	N_Shore	chr5	140718283	0.546961	0.32513	-0.221831
cg12334869	LOC440982	TSS1500	S_Shore	chr3	147138493	0.300281	0.0784177	-0.221863
cg12944573	OPRM1;OPRM1;OPRM1	TSS1500;TSS1500;TSS1500	OpenSea	chr6	154330965	0.657206	0.435286	-0.221921
cg04355432	SLC30A8;SLC30A8;SLC30A8	5'UTR;5'UTR;5'UTR	OpenSea	chr8	118126774	0.665667	0.443686	-0.221981
cg22549335	FHIT;FHIT	5'UTR;5'UTR	OpenSea	chr3	61046430	0.704908	0.48281	-0.222099
cg04219320	VTCN1;VTCN1;VTCN1;VTCN1;VTCN1	Body;Body;Body;Body;5'UTR	OpenSea	chr1	117724578	0.568358	0.34608	-0.222278
cg09266979	ZBTB40;ZBTB40	TSS1500;TSS1500	N_Shore	chr1	22777744	0.803934	0.581655	-0.222279
cg14159790	C9orf142	TSS1500	Island	chr9	139886506	0.400141	0.177853	-0.222288
cg07387286	ADAM5P	TSS200	OpenSea	chr8	39172120	0.735104	0.51267	-0.222434
cg06465806	HOXA6;HOXA-AS3;HOXA-AS3	Body;TSS1500;Body	S_Shore	chr7	27185732	0.561422	0.338964	-0.222458
cg22702243	GNE;GNE	TSS200;TSS200	OpenSea	chr9	36277058	0.693432	0.470956	-0.222476
cg17717124	TCL1A;TCL1A	TSS1500;TSS1500	Island	chr14	96180847	0.621981	0.399301	-0.222679
cg09233204	CYP26C1	TSS1500	N_Shore	chr10	94819559	0.793677	0.570959	-0.222718
cg14622790	REC8;REC8;REC8;REC8	1stExon;5'UTR;5'UTR;1stExon	Island	chr14	24641433	0.413385	0.190652	-0.222733
cg19057001	ANXA6;ANXA6	TSS1500;TSS1500	S_Shore	chr5	150538165	0.322982	0.100019	-0.222964
cg24825262	C5orf52	TSS200	Island	chr5	157098421	0.37347	0.150497	-0.222974
cg04297105	SLC9A2	TSS1500	N_Shore	chr2	103235258	0.426372	0.203289	-0.223083
cg03155284	AGAP3;AGAP3;AGAP3;AGAP3;AGAP3	5'UTR;Body;Body;Body;Body	N_Shelf	chr7	150813196	0.819882	0.596762	-0.22312
cg15449049	MITF;MITF	TSS1500;Body	OpenSea	chr3	69812125	0.641532	0.41832	-0.223212
cg00041515	RHOBTB2	TSS1500	OpenSea	chr8	22844615	0.687621	0.46439	-0.223231
cg08992189	HK1;HK1;HK1;HK1	TSS1500;Body;Body;Body	N_Shelf	chr10	71075007	0.688882	0.465589	-0.223294
cg03307911	CYP24A1;CYP24A1	TSS200;TSS200	Island	chr20	52790601	0.313781	0.0904662	-0.223315
cg07635306	RPS6KC1;RPS6KC1;RPS6KC1;RPS6KC1;RPS6KC1;RPS6KC1	TSS200;TSS200;TSS200;TSS200;TSS200;TSS200	N_Shore	chr1	213224393	0.402251	0.178853	-0.223398
cg15226514	ATXN7;ATXN7	5'UTR;5'UTR	OpenSea	chr3	63856759	0.742432	0.519011	-0.223421
cg19323832	OR5V1;OR5V1	1stExon;5'UTR	OpenSea	chr6	29323978	0.961632	0.738127	-0.223504
cg03342084	ALKBH3	TSS200	Island	chr11	43902343	0.252102	0.0285567	-0.223546
cg26500709	ST3GAL4;ST3GAL4;ST3GAL4;ST3GAL4	5'UTR;TSS1500;5'UTR;5'UTR	OpenSea	chr11	126275531	0.655991	0.432296	-0.223695
cg25623524	NCRNA00181;A1BG	TSS1500;Body	Island	chr19	58862063	0.875263	0.651451	-0.223812
cg23067082	MIR141	TSS200	OpenSea	chr12	7073179	0.661444	0.437392	-0.224051
cg17952465	CPT1B;CPT1B;CPT1B;CPT1B;CPT1B;CPT1B;CPT1B;CPT1B;CHKB-CPT1B	5'UTR;5'UTR;5'UTR;5'UTR;5'UTR;TSS1500;1stExon;1stExon;Body	Island	chr22	51016839	0.67039	0.446302	-0.224088
cg21577356	ACTR3C;LRRC61;LRRC61	TSS1500;5'UTR;5'UTR	S_Shore	chr7	150021488	0.634011	0.409778	-0.224232
cg27645228	RTKN;RTKN;RTKN	Body;5'UTR;Body	Island	chr2	74663698	0.801476	0.577148	-0.224328
cg11935638	EHHADH;EHHADH	TSS1500;TSS1500	S_Shore	chr3	184972145	0.641827	0.417313	-0.224514
cg12097831	RNF148;CADPS2;CADPS2;CADPS2	TSS1500;Body;Body;Body	OpenSea	chr7	122344487	0.804266	0.579641	-0.224626
cg15066967	CXCR7	5'UTR	OpenSea	chr2	237487774	0.73616	0.511512	-0.224647
cg20282550	AKR1E2	TSS200	Island	chr10	4868331	0.29786	0.0731489	-0.224711
cg23204968	HOXA5	TSS1500	Island	chr7	27183816	0.407964	0.183161	-0.224802
cg17128475	FOXN3-AS2;FOXN3	TSS200;5'UTR	OpenSea	chr14	90042500	0.846286	0.621476	-0.22481
cg13602816	ARHGEF4;ARHGEF4	TSS200;TSS200	S_Shore	chr2	131674221	0.756767	0.53188	-0.224886
cg12510028	CALCR;CALCR	TSS1500;TSS1500	S_Shore	chr7	93205136	0.545806	0.320745	-0.225061
cg11258011	PPP1R8;PPP1R8;PPP1R8;SCARNA1	5'UTR;Body;5'UTR;TSS1500	S_Shore	chr1	28159642	0.901238	0.676029	-0.225209
cg17485965	EPHA3;EPHA3	TSS1500;TSS1500	OpenSea	chr3	89156176	0.766866	0.541645	-0.22522
cg08146621	ACVR1C;ACVR1C;ACVR1C;ACVR1C;ACVR1C	1stExon;Body;Body;5'UTR;Body	Island	chr2	158453928	0.73081	0.505519	-0.225291
cg08952497	PTCH1;PTCH1;PTCH1;PTCH1;PTCH1;PTCH1;PTCH1	Body;Body;Body;5'UTR;5'UTR;5'UTR;5'UTR	OpenSea	chr9	98262416	0.815642	0.5903	-0.225342
cg05055844	ST3GAL4	5'UTR	OpenSea	chr11	126275997	0.659304	0.433942	-0.225362
cg04886338	CDH12	5'UTR	OpenSea	chr5	22639217	0.759979	0.534424	-0.225554
cg12346673	LOC399815;FAM24B	Body;TSS200	Island	chr10	124639221	0.287042	0.0613526	-0.225689
cg21578987	ERG;ERG	5'UTR;5'UTR	N_Shelf	chr21	40029669	0.543964	0.318225	-0.225739
cg13191008	TRIM68	TSS1500	S_Shore	chr11	4629912	0.767854	0.541967	-0.225888
cg04398720	TCL1A;TCL1A;TCL1A;TCL1A;TCL1A	Body;1stExon;1stExon;5'UTR;5'UTR	Island	chr14	96180507	0.678496	0.452151	-0.226345
cg16709384	LRIG2	TSS1500	N_Shore	chr1	113615408	0.325499	0.0991303	-0.226369
cg21073350	PCDHGA2;PCDHGB1;PCDHGA1;PCDHGB1;PCDHGA3	Body;TSS200;Body;TSS200;Body	N_Shore	chr5	140729813	0.886445	0.659909	-0.226536
cg03813899	CTNND1;CTNND1;CTNND1;CTNND1;CTNND1;CTNND1;CTNND1;CTNND1;CTNND1;CTNND1;CTNND1;CTNND1;CTNND1	5'UTR;5'UTR;5'UTR;5'UTR;5'UTR;5'UTR;5'UTR;5'UTR;5'UTR;5'UTR;5'UTR;5'UTR;5'UTR	OpenSea	chr11	57548688	0.680328	0.453509	-0.226818
cg23328066	GFI1;GFI1	5'UTR;TSS200	Island	chr1	92951681	0.474649	0.247748	-0.2269
cg05131488	ETV1;ETV1	TSS1500;TSS1500	S_Shore	chr7	14031822	0.5281	0.30118	-0.22692
cg21858607	FOXP1;FOXP1;FOXP1;FOXP1;FOXP1	5'UTR;5'UTR;5'UTR;5'UTR;5'UTR	OpenSea	chr3	71493650	0.840284	0.613314	-0.22697
cg20098478	WIF1	TSS1500	Island	chr12	65515862	0.775083	0.547977	-0.227106
cg07225966	CYP26C1	TSS1500	Island	chr10	94820376	0.437981	0.210778	-0.227203
cg00955413	TMED7-TICAM2;TICAM2;TMED7-TICAM2	Body;5'UTR;Body	N_Shore	chr5	114935797	0.753325	0.526068	-0.227257
cg19585586	RPL17;SNORD58B;RPL17	TSS1500;TSS1500;TSS1500	S_Shore	chr18	47019331	0.779759	0.552485	-0.227274
cg24331162	SYT8	TSS200	OpenSea	chr11	1855665	0.692205	0.464869	-0.227336
cg03540344	CD82;CD82	5'UTR;5'UTR	OpenSea	chr11	44606379	0.726876	0.499457	-0.227419
cg11898486	LYPD5;LYPD5	5'UTR;1stExon	Island	chr19	44324747	0.867015	0.639588	-0.227426
cg04761722	GRIN2A;GRIN2A;GRIN2A	5'UTR;5'UTR;5'UTR	Island	chr16	10274315	0.851456	0.623999	-0.227457
cg25536014	ADAMTS16	TSS1500	Island	chr5	5139458	0.374097	0.146578	-0.227518
cg17301216	LOC254559	TSS1500	N_Shore	chr15	89920348	0.756302	0.528722	-0.227581
cg21081971	TRPC4;TRPC4;TRPC4;TRPC4;TRPC4;TRPC4	TSS1500;TSS1500;TSS1500;TSS1500;TSS1500;TSS1500	S_Shore	chr13	38444765	0.44059	0.212971	-0.227619
cg05180717	TMEM85	TSS1500	OpenSea	chr15	34516488	0.712864	0.485235	-0.227629
cg18512628	NKAIN2;NKAIN2;NKAIN2;NKAIN2;NKAIN2	Body;Body;Body;5'UTR;Body	OpenSea	chr6	124811541	0.725443	0.497781	-0.227662
cg17155208	SLC9A9	TSS200	OpenSea	chr3	143567380	0.450289	0.222524	-0.227765
cg12375380	EFHB	TSS1500	OpenSea	chr3	19976136	0.74943	0.521664	-0.227765
cg13145293	DET1;DET1;DET1	TSS1500;TSS1500;TSS1500	OpenSea	chr15	89090195	0.847443	0.619636	-0.227808
cg01397463	LINC00445;LINC00445;MIR548F5	TSS1500;TSS200;Body	OpenSea	chr13	36271518	0.636824	0.408974	-0.22785
cg14605795	OR2T11	TSS1500	OpenSea	chr1	248791427	0.79768	0.569817	-0.227864
cg25254998	TMEM45A	5'UTR	OpenSea	chr3	100252276	0.735277	0.507202	-0.228075
cg04078980	C1orf35	TSS1500	S_Shore	chr1	228291486	0.839708	0.611565	-0.228143
cg25960218	SYCP2L	TSS1500	N_Shore	chr6	10886394	0.780198	0.551928	-0.22827
cg04046669	HORMAD2	TSS1500	Island	chr22	30476206	0.377829	0.149506	-0.228323
cg18145047	TAF7	TSS1500	S_Shore	chr5	140700638	0.522393	0.293993	-0.2284
cg00795900	ABCA17P;ABCA3	Body;TSS1500	S_Shore	chr16	2392201	0.65419	0.42575	-0.228439
cg08532659	CRK;CRK	TSS1500;TSS1500	S_Shore	chr17	1360426	0.68704	0.458538	-0.228502
cg26729605	SEMA6A;SEMA6A	5'UTR;5'UTR	OpenSea	chr5	115863451	0.835939	0.607301	-0.228638
cg25147604	DSP;DSP	TSS1500;TSS1500	N_Shore	chr6	7540971	0.509624	0.28089	-0.228735
cg01466031	BCAR3;BCAR3;BCAR3;BCAR3;BCAR3;BCAR3	5'UTR;1stExon;Body;Body;Body;Body	OpenSea	chr1	94050704	0.754986	0.526168	-0.228818
cg09313053	ZNF880	TSS200	Island	chr19	52873125	0.592929	0.363984	-0.228945
cg14180401	BTF3;BTF3	TSS200;TSS200	Island	chr5	72794211	0.318601	0.0896265	-0.228974
cg24053664	GLB1L2	TSS1500	N_Shore	chr11	134200722	0.682253	0.453263	-0.22899
cg00664106	KLHL25	TSS1500	S_Shore	chr15	86338714	0.709047	0.480055	-0.228992
cg10161372	FGD3;FGD3;FGD3	TSS200;5'UTR;5'UTR	OpenSea	chr9	95736706	0.760458	0.531396	-0.229062
cg16265348	LOC284798;LOC284798;LOC284798	TSS1500;TSS200;TSS200	Island	chr20	25129542	0.682303	0.453181	-0.229122
cg23311800	ELF5	TSS200	OpenSea	chr11	34535396	0.70152	0.472395	-0.229126
cg02487233	CD47;CD47;CD47	TSS1500;TSS1500;TSS1500	S_Shore	chr3	107810687	0.604785	0.37561	-0.229176
cg08605326	CA10;CA10;CA10	TSS1500;TSS200;TSS1500	S_Shore	chr17	50237401	0.578218	0.348988	-0.22923
cg16275974	LOC101929315;LOC101929294	TSS1500;Body	OpenSea	chr8	24373112	0.818484	0.589245	-0.229239
cg25608130	PRDM1;PRDM1	TSS1500;Body	OpenSea	chr6	106545531	0.649617	0.420265	-0.229353
cg15616358	CPT1A;CPT1A	TSS1500;TSS1500	N_Shore	chr11	68610296	0.611973	0.382551	-0.229422
cg21619814	PCDHA2;PCDHA1;PCDHA1;PCDHA2;PCDHA2;PCDHA2	5'UTR;Body;Body;1stExon;1stExon;5'UTR	N_Shore	chr5	140174449	0.437697	0.208222	-0.229475
cg03943081	TCERG1L	TSS1500	Island	chr10	133110646	0.298352	0.0688285	-0.229524
cg09394134	LCE3B	TSS1500	OpenSea	chr1	152584866	0.754088	0.524549	-0.22954
cg25946573	C10orf142	TSS200	N_Shore	chr10	44788120	0.687601	0.458026	-0.229575
cg15215477	NUMA1;NUMA1;LRTOMT;LRTOMT;LRTOMT;LRTOMT;LRTOMT;LRTOMT;LRTOMT;LRTOMT	TSS1500;TSS1500;5'UTR;5'UTR;5'UTR;5'UTR;5'UTR;5'UTR;5'UTR;Body	S_Shore	chr11	71793097	0.686695	0.457106	-0.229589
cg12463851	CXCR7	TSS1500	Island	chr2	237477186	0.289344	0.0597142	-0.229629
cg08431272	TPCN1;TPCN1;TPCN1	Body;Body;5'UTR	OpenSea	chr12	113684629	0.63328	0.403627	-0.229654
cg16148134	DIRAS3	TSS1500	N_Shore	chr1	68517205	0.673993	0.444254	-0.22974
cg22731981	ELF5	TSS1500	OpenSea	chr11	34535579	0.532913	0.303106	-0.229807
cg26450740	C10orf93	TSS200	Island	chr10	134756169	0.810826	0.580979	-0.229847
cg14510395	SMPD2;PPIL6;PPIL6;PPIL6;PPIL6;PPIL6	TSS1500;Body;Body;Body;Body;Body	N_Shore	chr6	109760941	0.430908	0.20093	-0.229978
cg14676529	PCDHA6;PCDHA2;PCDHA1;PCDHA9;PCDHA7;PCDHA1;PCDHA6;PCDHA10;PCDHA5;PCDHA3;PCDHA4;PCDHA10;PCDHA10;PCDHA8	Body;Body;Body;Body;Body;Body;Body;TSS200;Body;Body;Body;TSS200;TSS200;Body	N_Shore	chr5	140235607	0.340378	0.110385	-0.229992
cg07761822	RBPJ;RBPJ;RBPJ;RBPJ	Body;Body;5'UTR;Body	S_Shore	chr4	26323722	0.388795	0.158743	-0.230052
cg20169521	MPP4	TSS200	OpenSea	chr2	202563587	0.784742	0.554638	-0.230104
cg05867626	XKR7	TSS1500	N_Shore	chr20	30555488	0.378254	0.148083	-0.230171
cg03931329	CCDC71L	TSS200	S_Shore	chr7	106301805	0.505046	0.274681	-0.230365
cg10504927	ARPP21	TSS1500	N_Shore	chr3	35680376	0.564861	0.334428	-0.230433
cg24910523	ARL4A;ARL4A;ARL4A;ARL4A	TSS1500;TSS1500;TSS1500;TSS1500	N_Shore	chr7	12725554	0.902864	0.672162	-0.230702
cg04498349	GRIN2A;GRIN2A;GRIN2A	5'UTR;5'UTR;5'UTR	Island	chr16	10274317	0.610822	0.380056	-0.230767
cg09667013	WBP2NL	TSS200	Island	chr22	42394590	0.822385	0.591615	-0.23077
cg03576787	RCN1;RCN1	5'UTR;1stExon	Island	chr11	32112632	0.356977	0.126195	-0.230782
cg22235387	MATR3;MATR3;MATR3	5'UTR;5'UTR;5'UTR	OpenSea	chr5	138620501	0.837707	0.606877	-0.23083
cg05517711	ST6GALNAC6	TSS1500	S_Shore	chr9	130662451	0.609705	0.37879	-0.230915
cg09290735	ZNF572	5'UTR	OpenSea	chr8	125985757	0.586895	0.355935	-0.23096
cg18197392	SSTR4	TSS200	Island	chr20	23015908	0.509507	0.278536	-0.230972
cg02537838	C20orf151	TSS200	OpenSea	chr20	61002595	0.56053	0.329537	-0.230994
cg25241102	HNMT;HNMT;HNMT;HNMT;HNMT;HNMT	1stExon;1stExon;1stExon;5'UTR;5'UTR;5'UTR	OpenSea	chr2	138721836	0.649942	0.418766	-0.231176
cg09305680	UTP23	TSS1500	N_Shore	chr8	117778069	0.724402	0.49321	-0.231192
cg02772166	CASC6	TSS1500	OpenSea	chr6	92401545	0.826109	0.594911	-0.231198
cg14502850	C1QL4	TSS1500	S_Shore	chr12	49731991	0.835113	0.603471	-0.231642
cg15529542	KLHL25	TSS1500	S_Shore	chr15	86338692	0.624079	0.392311	-0.231768
cg24790158	C19orf84;C19orf84	TSS200;TSS200	N_Shelf	chr19	51893935	0.401578	0.169807	-0.231771
cg15810415	ENPEP	TSS200	N_Shore	chr4	111397134	0.498089	0.266166	-0.231923
cg05330360	ZPBP2;ZPBP2	TSS1500;TSS1500	N_Shore	chr17	38023993	0.604465	0.372451	-0.232015
cg03980205	ZNF398;ZNF398	5'UTR;Body	S_Shelf	chr7	148848302	0.686397	0.454377	-0.232021
cg01477959	TNFSF11	TSS200	OpenSea	chr13	43136825	0.865128	0.633021	-0.232107
cg18436810	CFH;CFH	TSS1500;TSS1500	OpenSea	chr1	196619732	0.784891	0.552705	-0.232186
cg13400365	KLHL25	TSS1500	S_Shore	chr15	86338772	0.761868	0.529639	-0.23223
cg14306145	PCDHGA2;PCDHGA2;PCDHGA1	TSS200;TSS200;Body	N_Shore	chr5	140718286	0.555456	0.323142	-0.232314
cg27097438	FLJ44606;FLJ44606;FLJ44606;FLJ44606	5'UTR;1stExon;5'UTR;1stExon	Island	chr5	126409153	0.390592	0.158256	-0.232336
cg04919263	CCDC64B	TSS1500	Island	chr16	3086292	0.338861	0.106393	-0.232468
cg10749381	M6PR;M6PR	TSS1500;TSS1500	S_Shore	chr12	9103184	0.594359	0.361755	-0.232604
cg10916646	OR12D2	TSS1500	OpenSea	chr6	29364174	0.891306	0.658701	-0.232605
cg10448227	TMPRSS8	TSS200	Island	chr16	2892809	0.700277	0.467665	-0.232612
cg04718492	VTCN1	TSS200	OpenSea	chr1	117753741	0.683827	0.451172	-0.232654
cg23968383	ZNF572	TSS1500	OpenSea	chr8	125984927	0.909593	0.676917	-0.232676
cg12376361	SLC2A14;SLC2A14;SLC2A14;SLC2A14;SLC2A14;SLC2A14	Body;Body;Body;Body;Body;5'UTR	OpenSea	chr12	8003724	0.612292	0.379557	-0.232735
cg04566037	KRTAP3-1	TSS1500	OpenSea	chr17	39165675	0.687755	0.454978	-0.232776
cg01736956	STARD13	5'UTR	OpenSea	chr13	34184729	0.605048	0.371967	-0.233081
cg11098951	GALNT6	5'UTR	OpenSea	chr12	51777493	0.607732	0.374551	-0.233181
cg26698820	VSX1;VSX1;VSX1;VSX1;VSX1;VSX1	TSS200;TSS200;TSS200;TSS200;TSS200;TSS200	S_Shore	chr20	25063078	0.647086	0.413539	-0.233547
cg24649967	RAB30;RAB30;RAB30;RAB30	5'UTR;5'UTR;5'UTR;5'UTR	OpenSea	chr11	82708597	0.684952	0.451403	-0.23355
cg03990102	AIM1L	TSS200	OpenSea	chr1	26680798	0.770068	0.536497	-0.233571
cg17265311	DET1;DET1;DET1	TSS1500;TSS1500;TSS1500	OpenSea	chr15	89090506	0.884375	0.65065	-0.233724
cg13326926	RAPGEF3;RAPGEF3;RAPGEF3	TSS1500;TSS1500;TSS1500	Island	chr12	48153388	0.64648	0.412747	-0.233733
cg24046017	OSGIN2;OSGIN2	TSS1500;TSS1500	N_Shore	chr8	90913265	0.890982	0.657237	-0.233746
cg13643943	MATR3;MATR3;MATR3;MATR3;MATR3;MATR3	TSS1500;TSS1500;TSS1500;5'UTR;5'UTR;5'UTR	N_Shore	chr5	138629019	0.84073	0.606899	-0.233832
cg17098902	PCDHB18P	TSS1500	N_Shelf	chr5	140613383	0.783598	0.549727	-0.233871
cg02106762	DNASE1;DNASE1	1stExon;5'UTR	OpenSea	chr16	3704801	0.579899	0.345952	-0.233947
cg15597855	VTCN1	TSS200	OpenSea	chr1	117753602	0.667354	0.433407	-0.233948
cg15398841	PF4	TSS200	Island	chr4	74847761	0.471294	0.237342	-0.233952
cg11885357	ESYT3	TSS1500	N_Shore	chr3	138152902	0.878946	0.644758	-0.234188
cg26307117	LTF	TSS200	S_Shore	chr3	46506552	0.8689	0.634685	-0.234215
cg13605615	DIRAS3	TSS1500	Island	chr1	68517255	0.467941	0.233689	-0.234252
cg13153264	LCE4A	TSS1500	OpenSea	chr1	152680502	0.790532	0.556244	-0.234288
cg20036302	DET1;DET1;DET1	TSS1500;TSS1500;TSS1500	OpenSea	chr15	89090510	0.823782	0.589367	-0.234415
cg17961455	EYA2;EYA2	5'UTR;5'UTR	OpenSea	chr20	45530485	0.717639	0.483155	-0.234484
cg14245947	PHPT1;PHPT1	TSS1500;TSS1500	Island	chr9	139741866	0.383948	0.149437	-0.234512
cg03760265	NMI	TSS1500	S_Shore	chr2	152146729	0.517596	0.283065	-0.234531
cg24414182	MYADM;MYADM;MYADM	TSS200;TSS200;5'UTR	N_Shore	chr19	54370948	0.450832	0.216221	-0.234611
cg09968766	FAM217B;SYCP2	TSS1500;TSS1500	Island	chr20	58508578	0.807607	0.572968	-0.234639
cg21703926	OR2T12	TSS200	OpenSea	chr1	248459000	0.826846	0.592098	-0.234748
cg03447435	PCDHGA2;PCDHGA1;PCDHGA3;PCDHGB1;PCDHGB1	Body;Body;Body;TSS1500;TSS1500	N_Shore	chr5	140729605	0.525974	0.291014	-0.23496
cg17628751	GPR83	TSS1500	S_Shore	chr11	94135021	0.682542	0.447425	-0.235117
cg00770784	CFDP1	TSS1500	S_Shore	chr16	75468297	0.297393	0.0621408	-0.235252
cg26577454	CNTNAP4;CNTNAP4	5'UTR;1stExon	OpenSea	chr16	76311266	0.495495	0.260171	-0.235324
cg21170041	GDA;GDA	1stExon;5'UTR	Island	chr9	74764428	0.324129	0.0887798	-0.23535
cg18618113	MITF;MITF;MITF	Body;5'UTR;Body	OpenSea	chr3	69856177	0.817227	0.581812	-0.235415
cg19619174	OXTR	5'UTR	Island	chr3	8810139	0.445928	0.210491	-0.235437
cg16473141	REC8;REC8;REC8;REC8	1stExon;1stExon;5'UTR;5'UTR	Island	chr14	24641501	0.366369	0.130843	-0.235526
cg23421128	NOS1	5'UTR	N_Shore	chr12	117797635	0.56816	0.332545	-0.235616
cg23241781	SLC8A3;SLC8A3;SLC8A3;SLC8A3	5'UTR;5'UTR;5'UTR;5'UTR	N_Shore	chr14	70653964	0.591147	0.355492	-0.235656
cg03572772	PCDHB15	TSS1500	N_Shore	chr5	140624869	0.705118	0.469401	-0.235717
cg12037100	BRINP3	5'UTR	OpenSea	chr1	190445640	0.532264	0.296523	-0.235741
cg03804621	FAM24B;LOC399815	5'UTR;TSS1500	Island	chr10	124638756	0.465854	0.230023	-0.235831
cg03119731	CACNG6;CACNG6;CACNG6	TSS1500;TSS1500;TSS1500	Island	chr19	54494658	0.302563	0.0665856	-0.235977
cg17743250	CYP26C1	TSS200	Island	chr10	94820927	0.841486	0.605496	-0.235991
cg23607306	CLDN24	TSS1500	OpenSea	chr4	184244565	0.728737	0.492413	-0.236324
cg17037048	CASC18;CASC18;CASC18;CASC18	TSS200;TSS200;Body;Body	OpenSea	chr12	106100507	0.644238	0.407873	-0.236364
cg00948500	KRTAP20-2	TSS1500	OpenSea	chr21	32006706	0.899009	0.662517	-0.236492
cg17557357	PCDHGA2;PCDHGA1;PCDHGA3;PCDHGB1;PCDHGB1	Body;Body;Body;TSS1500;TSS1500	N_Shore	chr5	140729608	0.642433	0.40589	-0.236543
cg10522447	CLIC4	TSS1500	N_Shore	chr1	25071260	0.34272	0.106153	-0.236568
cg08260245	CPT1B;CPT1B;CHKB-CPT1B;CPT1B;CPT1B;CPT1B;CPT1B;CPT1B;CPT1B	5'UTR;5'UTR;Body;5'UTR;5'UTR;5'UTR;1stExon;5'UTR;5'UTR	Island	chr22	51016501	0.878552	0.641828	-0.236725
cg16260786	PIK3C2G;PIK3C2G;PIK3C2G	TSS200;TSS200;TSS200	OpenSea	chr12	18414451	0.715734	0.478943	-0.236791
cg11998141	MIR596	TSS200	S_Shore	chr8	1765309	0.638047	0.40109	-0.236957
cg13592931	PCDHA6;PCDHA2;PCDHA1;PCDHA9;PCDHA7;PCDHA1;PCDHA6;PCDHA10;PCDHA5;PCDHA3;PCDHA4;PCDHA10;PCDHA10;PCDHA8	Body;Body;Body;Body;Body;Body;Body;TSS200;Body;Body;Body;TSS200;TSS200;Body	N_Shore	chr5	140235596	0.365391	0.128414	-0.236977
cg11838071	WDR89;WDR89	TSS1500;TSS200	Island	chr14	64108674	0.310426	0.0734185	-0.237007
cg07009285	HIBADH	TSS1500	S_Shore	chr7	27703448	0.597305	0.360296	-0.23701
cg00754027	KIF14	TSS1500	S_Shore	chr1	200590459	0.839551	0.602528	-0.237023
cg14248811	CSTA	TSS1500	OpenSea	chr3	122043101	0.960392	0.723289	-0.237103
cg16048522	STARD13	5'UTR	OpenSea	chr13	34184956	0.813718	0.576595	-0.237123
cg00949442	ABCA17P;ABCA3	Body;TSS1500	Island	chr16	2391828	0.799508	0.562336	-0.237172
cg12802310	CYP1B1	TSS1500	S_Shore	chr2	38304720	0.567645	0.330452	-0.237194
cg14263499	LDLRAD4;LDLRAD4;LDLRAD4;LDLRAD4;LDLRAD4;LDLRAD4	TSS200;Body;Body;Body;Body;Body	Island	chr18	13641740	0.90021	0.662962	-0.237248
cg22607409	NGF	5'UTR	OpenSea	chr1	115843378	0.711105	0.473818	-0.237287
cg02015997	CCDC12;NBEAL2	TSS1500;Body	S_Shelf	chr3	47024483	0.710165	0.472791	-0.237374
cg16855510	KIAA1217	5'UTR	OpenSea	chr10	24491324	0.645185	0.407796	-0.237389
cg03648091	ZNRF3;ZNRF3	Body;5'UTR	OpenSea	chr22	29317695	0.682879	0.445468	-0.237411
cg02053054	CMTM1;CMTM1;CMTM1;CMTM1;CMTM1;CMTM1;CMTM1;CMTM1	TSS200;TSS200;TSS200;TSS200;TSS200;TSS200;TSS200;TSS200	Island	chr16	66600283	0.827784	0.59034	-0.237444
cg16243197	DHX9	TSS1500	N_Shore	chr1	182807962	0.844868	0.607361	-0.237507
cg19653221	RAB30;RAB30;RAB30;RAB30	5'UTR;5'UTR;5'UTR;5'UTR	OpenSea	chr11	82708588	0.685768	0.448082	-0.237685
cg14215970	STOM;STOM	TSS1500;TSS1500	Island	chr9	124132919	0.60971	0.372022	-0.237688
cg04714939	ZMIZ1	5'UTR	OpenSea	chr10	80917620	0.510332	0.272534	-0.237798
cg04622802	FIBIN;FIBIN	5'UTR;1stExon	OpenSea	chr11	27015872	0.321961	0.0838615	-0.2381
cg20983396	SCN8A;SCN8A	TSS1500;TSS1500	N_Shore	chr12	51984183	0.696324	0.458195	-0.238129
cg12448926	SLC14A2	5'UTR	OpenSea	chr18	42939517	0.719826	0.481449	-0.238377
cg27117828	WIPF1;WIPF1	5'UTR;TSS200	OpenSea	chr2	175499377	0.652538	0.414156	-0.238381
cg09990169	C2orf54	TSS200	OpenSea	chr2	241835740	0.629736	0.391327	-0.238409
cg25072611	NMNAT3;NMNAT3	Body;5'UTR	OpenSea	chr3	139303776	0.84427	0.605605	-0.238665
cg06619282	CERCAM	TSS1500	N_Shore	chr9	131182093	0.56608	0.327328	-0.238752
cg21488538	CNGA3;CNGA3	5'UTR;5'UTR	S_Shore	chr2	98964436	0.71764	0.478701	-0.238939
cg06796115	LOC553103;SLC22A5;SLC22A5	TSS1500;Body;Body	S_Shore	chr5	131706945	0.739791	0.500802	-0.238989
cg11280964	CRK;CRK	TSS1500;TSS1500	S_Shore	chr17	1359946	0.351981	0.112886	-0.239095
cg04790739	TEAD4;TEAD4;TEAD4	5'UTR;5'UTR;5'UTR	S_Shelf	chr12	3072837	0.787475	0.54836	-0.239115
cg18352648	UCA1	TSS1500	OpenSea	chr19	15938938	0.773859	0.534701	-0.239158
cg03187661	KAT2B	TSS1500	N_Shore	chr3	20080268	0.572559	0.333378	-0.239181
cg19847038	ARL13B;STX19;ARL13B	Body;TSS200;Body	OpenSea	chr3	93747528	0.725022	0.485817	-0.239205
cg25673112	CTBP2;CTBP2	5'UTR;5'UTR	OpenSea	chr10	126824398	0.682529	0.443227	-0.239302
cg27466766	EEF1D;EEF1D;EEF1D;EEF1D;EEF1D;TIGD5;EEF1D;EEF1D	5'UTR;5'UTR;5'UTR;5'UTR;TSS200;TSS1500;5'UTR;5'UTR	Island	chr8	144679319	0.258395	0.0190317	-0.239363
cg00847857	NCRNA00189	TSS200	OpenSea	chr21	30565636	0.815907	0.576472	-0.239435
cg10220843	KCNJ16;KCNJ16;KCNJ16;KCNJ16;KCNJ16;KCNJ16;KCNJ16;KCNJ16	5'UTR;5'UTR;5'UTR;5'UTR;5'UTR;5'UTR;5'UTR;5'UTR	OpenSea	chr17	68123523	0.791519	0.551977	-0.239541
cg09575280	RAET1L	TSS1500	OpenSea	chr6	150347012	0.928462	0.688797	-0.239666
cg08521777	CLUAP1	TSS1500	N_Shore	chr16	3550080	0.810666	0.570725	-0.239941
cg13288164	PCDHB4	TSS200	N_Shore	chr5	140501380	0.572409	0.332395	-0.240014
cg04477660	LINC00506;LINC00506	TSS1500;TSS1500	N_Shore	chr3	87137900	0.659555	0.419541	-0.240014
cg23085143	SVOPL;SVOPL	Body;TSS1500	Island	chr7	138349443	0.338713	0.0986455	-0.240068
cg06896984	OR9A4	TSS200	OpenSea	chr7	141618525	0.890911	0.650747	-0.240164
cg21020089	USP49	TSS1500	S_Shore	chr6	41863578	0.304808	0.0646405	-0.240167
cg01601573	GAB1;GAB1	TSS1500;TSS1500	N_Shore	chr4	144256835	0.479797	0.239584	-0.240213
cg06019170	AKAP12;AKAP12;AKAP12	5'UTR;1stExon;Body	Island	chr6	151646957	0.608839	0.368554	-0.240284
cg09241929	GNAS;GNAS;GNAS;GNAS;GNAS;GNAS;GNAS;GNAS	3'UTR;TSS1500;TSS1500;Body;TSS1500;3'UTR;TSS1500;Body	Island	chr20	57465560	0.425101	0.184805	-0.240296
cg19659741	ADAM5P	TSS200	OpenSea	chr8	39172099	0.689296	0.448825	-0.240471
cg21342392	IMMP2L	TSS1500	S_Shore	chr7	111203008	0.882336	0.64171	-0.240626
cg22388608	DEFB133	TSS200	OpenSea	chr6	49917254	0.787053	0.546425	-0.240628
cg24363820	CPT1B;CPT1B;CPT1B;CHKB-CPT1B;CPT1B;CPT1B;CPT1B;CPT1B	5'UTR;5'UTR;TSS200;Body;5'UTR;5'UTR;5'UTR;5'UTR	Island	chr22	51016703	0.884538	0.643897	-0.240641
cg10830523	RIMS1;RIMS1;RIMS1;RIMS1;RIMS1	TSS200;TSS1500;Body;Body;Body	OpenSea	chr6	72926043	0.750565	0.509779	-0.240785
cg21685266	EHHADH;EHHADH;EHHADH	5'UTR;Body;1stExon	Island	chr3	184971652	0.358015	0.11717	-0.240845
cg13041796	CCL28;CCL28;CCL28;CCL28	TSS200;Body;Body;Body	S_Shore	chr5	43397409	0.62376	0.382891	-0.240869
cg13920510	ACYP2;ACYP2	5'UTR;1stExon	Island	chr2	54342829	0.342119	0.101165	-0.240955
cg11231849	KLHL12	TSS1500	S_Shore	chr1	202897531	0.925483	0.684508	-0.240975
cg11618529	ZNF132	TSS1500	Island	chr19	58952108	0.531083	0.290052	-0.241031
cg11867697	WDR66;WDR66	TSS200;TSS200	Island	chr12	122356394	0.617716	0.37654	-0.241176
cg10983544	TRIM58	TSS200	Island	chr1	248020377	0.664719	0.423522	-0.241197
cg10406676	NAT15;ZNF597	5'UTR;TSS1500	S_Shore	chr16	3494094	0.43381	0.192592	-0.241218
cg25179758	SPG20;SPG20;SPG20;SPG20	5'UTR;5'UTR;5'UTR;5'UTR	N_Shore	chr13	36918614	0.565385	0.324072	-0.241313
cg03267697	GMPPA;GMPPA	TSS1500;TSS1500	Island	chr2	220362212	0.693804	0.45248	-0.241323
cg26346206	DNAH8	TSS1500	N_Shore	chr6	38682647	0.664539	0.423183	-0.241356
cg19816811	HOXA6	TSS1500	N_Shore	chr7	27188364	0.648297	0.40683	-0.241466
cg11528834	DLGAP1;DLGAP1	5'UTR;5'UTR	OpenSea	chr18	3958817	0.788784	0.547246	-0.241538
cg11616273	GSTCD;INTS12;INTS12;GSTCD	5'UTR;TSS1500;TSS1500;TSS1500	S_Shore	chr4	106631327	0.79272	0.551097	-0.241623
cg21895387	LASS3	5'UTR	Island	chr15	101084565	0.886362	0.644728	-0.241634
cg05759148	HIST1H2AJ	TSS1500	S_Shore	chr6	27783336	0.389545	0.147655	-0.24189
cg01715455	VSX1;VSX1	TSS200;TSS200	Island	chr20	25062827	0.376372	0.134474	-0.241898
cg06741146	SEC14L1;SEC14L1	5'UTR;5'UTR	OpenSea	chr17	75120509	0.640117	0.398163	-0.241954
cg27584831	TPD52L1;TPD52L1;TPD52L1;TPD52L1;TPD52L1;TPD52L1	5'UTR;5'UTR;Body;Body;Body;Body	OpenSea	chr6	125540911	0.687958	0.445965	-0.241993
cg23661268	ZFHX3;ZFHX3	Body;5'UTR	OpenSea	chr16	72987028	0.782032	0.540011	-0.242021
cg23821329	VIM	TSS1500	N_Shore	chr10	17269643	0.693824	0.451583	-0.242241
cg12629244	FAM20B	TSS1500	N_Shore	chr1	178994355	0.631908	0.389603	-0.242305
cg16254394	DIO2;DIO2;DIO2;DIO2	TSS1500;1stExon;5'UTR;5'UTR	OpenSea	chr14	80678065	0.506189	0.263803	-0.242386
cg20870394	NLGN1	5'UTR	OpenSea	chr3	173301431	0.460935	0.218492	-0.242443
cg10981496	LINC00456	TSS200	OpenSea	chr13	97831989	0.739656	0.49706	-0.242597
cg20901245	CEBPZOS;CEBPZOS	TSS200;TSS200	Island	chr2	37423632	0.387298	0.144633	-0.242665
cg15176213	COX7A1;COX7A1	5'UTR;1stExon	Island	chr19	36643572	0.959496	0.716822	-0.242674
cg00152799	TXNL1;TXNL1	TSS1500;TSS1500	S_Shore	chr18	54306261	0.505938	0.2632	-0.242739
cg27209387	LINC00921	TSS200	N_Shore	chr16	3313752	0.643977	0.401209	-0.242768
cg20701461	MUTYH;MUTYH;MUTYH;MUTYH;MUTYH;MUTYH	5'UTR;Body;Body;Body;5'UTR;5'UTR	N_Shelf	chr1	45801852	0.637028	0.394198	-0.24283
cg21191743	VTCN1;VTCN1;VTCN1;VTCN1;VTCN1	Body;Body;Body;Body;5'UTR	OpenSea	chr1	117724429	0.656167	0.41315	-0.243017
cg26411822	STX12	TSS1500	N_Shore	chr1	28099013	0.78939	0.546276	-0.243114
cg06198069	BLCAP;BLCAP;BLCAP;NNAT;NNAT;BLCAP;BLCAP	5'UTR;5'UTR;5'UTR;3'UTR;3'UTR;5'UTR;5'UTR	Island	chr20	36151184	0.882403	0.63927	-0.243132
cg08489349	ELP2P;GEMIN4	Body;TSS1500	Island	chr17	656181	0.816615	0.573322	-0.243293
cg20477776	TNXB	5'UTR	S_Shelf	chr6	32067642	0.854079	0.610778	-0.243302
cg08032924	CMTM2	TSS1500	Island	chr16	66613096	0.760304	0.516992	-0.243312
cg00056257	GRM7;GRM7	TSS1500;TSS1500	N_Shore	chr3	6901652	0.658045	0.414721	-0.243324
cg21798304	RASGRP3;RASGRP3	TSS200;5'UTR	OpenSea	chr2	33701141	0.683581	0.44013	-0.24345
cg24498628	ATP9A	TSS1500	S_Shore	chr20	50385278	0.369557	0.125987	-0.24357
cg21653641	MAMSTR	5'UTR	N_Shore	chr19	49222892	0.734592	0.490905	-0.243687
cg19706697	KIAA1217;KIAA1217;KIAA1217;KIAA1217;KIAA1217	5'UTR;Body;Body;Body;Body	OpenSea	chr10	24746103	0.700608	0.456791	-0.243818
cg05956380	SLC20A2;SLC20A2;SLC20A2	5'UTR;5'UTR;5'UTR	OpenSea	chr8	42350016	0.814402	0.570565	-0.243837
cg17765304	PRDXDD1P	TSS200	Island	chr2	55509258	0.380517	0.13666	-0.243857
cg07973095	DECR2	TSS1500	Island	chr16	451040	0.7804	0.536482	-0.243918
cg14999309	ARHGAP29	5'UTR	N_Shore	chr1	94701825	0.479095	0.235048	-0.244047
cg17561030	BTF3;BTF3	TSS200;TSS200	Island	chr5	72794050	0.282428	0.0383084	-0.244119
cg02699761	CCDC68;CCDC68	TSS1500;TSS200	Island	chr18	52626766	0.331973	0.0877009	-0.244272
cg25009743	BOLL;BOLL	TSS1500;TSS1500	S_Shore	chr2	198651924	0.846538	0.602242	-0.244297
cg13421100	SNRPD1;SNRPD1	TSS1500;TSS1500	N_Shore	chr18	19191775	0.672401	0.428083	-0.244318
cg26016712	STX12	TSS1500	N_Shore	chr1	28098981	0.634212	0.389842	-0.24437
cg05999752	SP100;SP100;SP100;SP100;SP100;SP100	TSS200;Body;Body;Body;Body;Body	OpenSea	chr2	231281301	0.749875	0.505162	-0.244713
cg16715237	PCDHA1;PCDHA1;PCDHA1;PCDHA1;PCDHA1;PCDHA1	5'UTR;5'UTR;5'UTR;1stExon;1stExon;1stExon	N_Shore	chr5	140165766	0.843027	0.598315	-0.244713
cg06159269	RERE;RERE	5'UTR;5'UTR	S_Shelf	chr1	8767347	0.731602	0.486869	-0.244732
cg17024542	CHST2	TSS1500	N_Shore	chr3	142837472	0.620613	0.375854	-0.244759
cg27122431	CDH18;CDH18	TSS1500;TSS1500	OpenSea	chr5	19988848	0.628969	0.383844	-0.245125
cg07766612	SLC30A2;SLC30A2	TSS1500;TSS1500	Island	chr1	26372887	0.593962	0.348824	-0.245138
cg02545294	CCDC68;CCDC68	TSS1500;TSS200	Island	chr18	52626762	0.331152	0.0858908	-0.245261
cg20992663	TRIM33;TRIM33	TSS1500;TSS1500	S_Shore	chr1	115055124	0.489221	0.243932	-0.24529
cg04970710	OR14J1	TSS1500	OpenSea	chr6	29273763	0.765313	0.519862	-0.245451
cg11585769	CTSV;CTSV	TSS1500;TSS200	S_Shore	chr9	99802039	0.403175	0.15769	-0.245485
cg07782221	OLFML1	TSS1500	OpenSea	chr11	7506057	0.55016	0.304629	-0.245531
cg26825108	PTPN1;PTPN1	5'UTR;Body	OpenSea	chr20	49154929	0.651816	0.406027	-0.245789
cg07884734	EHHADH;EHHADH	TSS1500;TSS1500	S_Shore	chr3	184972088	0.498539	0.252707	-0.245832
cg22739961	GRIA1;GRIA1;GRIA1;GRIA1;GRIA1;GRIA1;GRIA1;GRIA1	5'UTR;1stExon;1stExon;5'UTR;Body;Body;Body;Body	OpenSea	chr5	152871803	0.8155	0.569561	-0.245939
cg03632754	ZNF451;ZNF451	TSS1500;TSS1500	N_Shore	chr6	56953982	0.829658	0.583664	-0.245993
cg08942734	MIR7-1;HNRNPK;HNRNPK;HNRNPK	TSS1500;Body;Body;Body	OpenSea	chr9	86585713	0.888279	0.642234	-0.246045
cg07356798	FOXP1;FOXP1;FOXP1;FOXP1	5'UTR;5'UTR;5'UTR;5'UTR	N_Shore	chr3	71628644	0.699518	0.453323	-0.246194
cg13549101	IL23R	TSS200	OpenSea	chr1	67632012	0.831245	0.584913	-0.246333
cg01073837	PLEKHA2	TSS1500	N_Shore	chr8	38757859	0.530516	0.284117	-0.246399
cg05446860	LOC284798;LOC284798;LOC284798	Body;TSS1500;Body	Island	chr20	25129126	0.809053	0.562561	-0.246492
cg11477068	WIPF1;WIPF1	5'UTR;5'UTR	OpenSea	chr2	175479154	0.603548	0.357027	-0.246521
cg17825294	PXT1	5'UTR	OpenSea	chr6	36400340	0.68712	0.44043	-0.246691
cg13048822	PCDHGA2;PCDHGA1;PCDHGA3;PCDHGB1;PCDHGB1	Body;Body;Body;TSS1500;TSS1500	N_Shore	chr5	140729429	0.735564	0.488826	-0.246738
cg26713570	HIST1H1A	TSS1500	N_Shelf	chr6	26018602	0.474653	0.227845	-0.246808
cg01568402	LINC00994;PRICKLE2-AS1	TSS1500;Body	OpenSea	chr3	64074407	0.743642	0.496682	-0.246959
cg05546863	CMTM2	TSS200	Island	chr16	66613220	0.776358	0.52921	-0.247148
cg21171335	WDR66	TSS200	Island	chr12	122356390	0.503906	0.256731	-0.247175
cg21157873	CGN	5'UTR	S_Shelf	chr1	151486487	0.673334	0.426144	-0.24719
cg03923227	C6orf25;C6orf25;C6orf25;C6orf25;C6orf25;C6orf25	TSS200;TSS200;TSS200;TSS200;TSS200;TSS200	N_Shore	chr6	31691050	0.702182	0.45493	-0.247253
cg16074988	TAF8;CCND3;CCND3;CCND3	TSS1500;TSS1500;TSS1500;TSS1500	S_Shore	chr6	42017435	0.860386	0.613121	-0.247265
cg20009641	ALKBH3	TSS200	Island	chr11	43902290	0.347856	0.100222	-0.247634
cg23944420	ST3GAL4;ST3GAL4;ST3GAL4;ST3GAL4;ST3GAL4;ST3GAL4;ST3GAL4;ST3GAL4	ExonBnd;ExonBnd;ExonBnd;Body;Body;Body;5'UTR;1stExon	OpenSea	chr11	126276079	0.806232	0.55853	-0.247702
cg25289056	OR14I1	TSS1500	OpenSea	chr1	248846394	0.802264	0.554511	-0.247753
cg04686114	PTGES3;PTGES3	1stExon;5'UTR	Island	chr12	57081832	0.343065	0.0949684	-0.248096
cg00202530	PCDHB7	TSS200	N_Shore	chr5	140552133	0.579203	0.330956	-0.248247
cg21672425	ZNF782	TSS1500	Island	chr9	99616615	0.536455	0.288097	-0.248359
cg06464594	RNF152;RNF152	1stExon;5'UTR	N_Shore	chr18	59560191	0.29378	0.0454176	-0.248363
cg01434197	S100A6;S100A6	5'UTR;1stExon	Island	chr1	153508553	0.393687	0.145057	-0.24863
cg27477373	ZNF542;ZNF542;ZNF542;ZNF542	TSS200;Body;Body;TSS200	Island	chr19	56879645	0.388787	0.140068	-0.24872
cg12969491	PCDHB7	TSS1500	N_Shore	chr5	140551994	0.457891	0.209149	-0.248743
cg12755815	LAMB1	TSS1500	S_Shore	chr7	107644570	0.492253	0.24339	-0.248863
cg05645675	RASSF8;RASSF8;RASSF8	5'UTR;5'UTR;5'UTR	OpenSea	chr12	26195363	0.857619	0.608734	-0.248885
cg13569051	GSN;GSN;GSN;GSN;GSN;GSN;GSN	5'UTR;5'UTR;5'UTR;5'UTR;5'UTR;5'UTR;5'UTR	OpenSea	chr9	124051703	0.395831	0.146756	-0.249075
cg07025548	HMGCR;HMGCR	TSS1500;TSS1500	Island	chr5	74632477	0.286702	0.0375938	-0.249108
cg25855249	AKAP12;AKAP12;AKAP12	5'UTR;1stExon;Body	Island	chr6	151646817	0.709651	0.46049	-0.249161
cg10987788	ELF5	TSS200	OpenSea	chr11	34535377	0.726111	0.476922	-0.249189
cg12600337	SUB1	TSS1500	N_Shore	chr5	32585221	0.664785	0.415517	-0.249267
cg22981993	ALS2CR11;ALS2CR11;ALS2CR11;ALS2CR11	TSS200;TSS200;TSS200;TSS200	S_Shore	chr2	202484029	0.84289	0.593581	-0.249309
cg12176783	TCEA2;TCEA2	TSS200;5'UTR	Island	chr20	62694000	0.840291	0.590963	-0.249328
cg02889400	LTF;LTF;LTF	TSS1500;1stExon;5'UTR	S_Shore	chr3	46506559	0.636873	0.387517	-0.249356
cg07895523	LRRC4C;LRRC4C	TSS1500;TSS1500	OpenSea	chr11	41481891	0.589053	0.339648	-0.249405
cg11260046	MEI1;MEI1	1stExon;5'UTR	Island	chr22	42095536	0.769312	0.519906	-0.249406
cg09908474	IRF5;IRF5;IRF5;IRF5;IRF5;IRF5;IRF5;IRF5;IRF5;IRF5	5'UTR;1stExon;TSS1500;TSS1500;1stExon;1stExon;5'UTR;5'UTR;1stExon;5'UTR	Island	chr7	128578023	0.351151	0.101725	-0.249425
cg22159253	CACHD1;CACHD1	Body;5'UTR	OpenSea	chr1	65064166	0.677811	0.428353	-0.249458
cg11565911	TBC1D15;TBC1D15;TBC1D15;TBC1D15	TSS1500;TSS1500;TSS1500;TSS1500	N_Shore	chr12	72233249	0.623075	0.373542	-0.249533
cg16234967	GBP4;GBP4	1stExon;5'UTR	OpenSea	chr1	89664619	0.71275	0.462998	-0.249752
cg25983380	GNAS;GNAS;GNAS;GNAS;GNAS;GNAS;GNAS;GNAS	3'UTR;TSS1500;TSS1500;Body;TSS1500;3'UTR;TSS1500;Body	Island	chr20	57465439	0.356981	0.107164	-0.249817
cg12567345	NUTM1;NUTM1;NUTM1;NUTM1;NUTM1;NUTM1;NOP10	5'UTR;5'UTR;1stExon;1stExon;1stExon;5'UTR;TSS1500	OpenSea	chr15	34635804	0.676379	0.426559	-0.24982
cg00480356	SERINC4;C15orf63	TSS1500;1stExon	Island	chr15	44092806	0.390735	0.140785	-0.24995
cg18752854	TNS1	TSS1500	OpenSea	chr2	218809254	0.745777	0.495678	-0.250099
cg21106461	NSL1;TATDN3;TATDN3;TATDN3;TATDN3;NSL1;TATDN3	Body;TSS1500;TSS1500;TSS1500;TSS1500;Body;TSS1500	N_Shore	chr1	212964438	0.653054	0.402914	-0.250141
cg01501650	ST3GAL4;ST3GAL4;ST3GAL4;ST3GAL4;ST3GAL4;ST3GAL4;ST3GAL4	TSS200;ExonBnd;ExonBnd;ExonBnd;Body;Body;Body	OpenSea	chr11	126276066	0.640063	0.389704	-0.250359
cg05144042	NCKAP1;NCKAP1	TSS1500;TSS1500	S_Shore	chr2	183904608	0.774641	0.524013	-0.250628
cg15252215	LOC399815;FAM24B;FAM24B	TSS200;5'UTR;1stExon	Island	chr10	124639110	0.456271	0.20561	-0.250661
cg00004963	LOC729176;C6orf103	TSS200;Body	OpenSea	chr6	147124996	0.93595	0.685256	-0.250694
cg06022562	TBCD;ZNF750;ZNF750	Body;5'UTR;1stExon	OpenSea	chr17	80797881	0.669372	0.418471	-0.250901
cg00267746	GNAS;GNAS;GNAS;GNAS	3'UTR;TSS200;3'UTR;Body	Island	chr20	57463984	0.568348	0.317431	-0.250917
cg21520953	OLFML1	TSS1500	OpenSea	chr11	7505935	0.563773	0.312759	-0.251014
cg09741125	MX2	5'UTR	OpenSea	chr21	42741850	0.752102	0.501008	-0.251094
cg19079272	SVOPL;SVOPL	TSS200;Body	Island	chr7	138349138	0.388276	0.137119	-0.251157
cg10862331	MARCH7;MARCH7;MARCH7;BAZ2B	TSS1500;TSS1500;TSS1500;Body	N_Shore	chr2	160567560	0.699887	0.448624	-0.251264
cg18606364	PCDHB15	TSS200	N_Shore	chr5	140624898	0.543089	0.291527	-0.251561
cg22252041	SNRPC;SNRPC	TSS200;TSS200	N_Shore	chr6	34724756	0.374872	0.123237	-0.251635
cg16618282	CCDC12	TSS200	S_Shore	chr3	47018402	0.354084	0.102439	-0.251644
cg08414984	RIMS1;RIMS1;RIMS1;RIMS1;RIMS1	5'UTR;Body;Body;Body;Body	OpenSea	chr6	72927445	0.751584	0.499563	-0.252021
cg18989489	TEX101;TEX101	ExonBnd;5'UTR	N_Shore	chr19	43910354	0.821042	0.568988	-0.252054
cg15739309	CLN8	TSS1500	Island	chr8	1711235	0.4252	0.173111	-0.252089
cg04410516	GADD45GIP1	TSS1500	S_Shore	chr19	13068293	0.496575	0.244441	-0.252134
cg18009321	LOC284798;LOC284798;LOC284798	TSS1500;TSS200;TSS200	Island	chr20	25129457	0.799946	0.547698	-0.252249
cg05295671	RNF219	TSS1500	S_Shore	chr13	79234353	0.287057	0.0347481	-0.252309
cg11497957	ZNF572	5'UTR	OpenSea	chr8	125985846	0.720659	0.46831	-0.252348
cg26694990	AGPAT1;AGPAT1	5'UTR;5'UTR	OpenSea	chr6	32141146	0.762333	0.509983	-0.252351
cg27531336	PENK;PENK	TSS1500;TSS1500	Island	chr8	57359908	0.616952	0.36431	-0.252642
cg14307826	ZNF672	5'UTR	N_Shore	chr1	249141256	0.91936	0.666509	-0.252851
cg06668555	FAM135B	TSS200	Island	chr8	139509129	0.367146	0.114091	-0.253055
cg24322333	AKAP12;AKAP12	TSS200;Body	N_Shore	chr6	151646584	0.724539	0.471436	-0.253103
cg24564503	BLCAP;BLCAP;BLCAP;BLCAP;NNAT;NNAT;BLCAP	5'UTR;5'UTR;5'UTR;5'UTR;TSS1500;TSS1500;5'UTR	N_Shore	chr20	36148264	0.931744	0.678616	-0.253128
cg03299329	FAM26D;BET3L	TSS200;Body	OpenSea	chr6	116850057	0.721415	0.468105	-0.25331
cg22618164	WDR66	TSS200	Island	chr12	122356400	0.554429	0.300994	-0.253435
cg02956274	TMPRSS12	TSS200	N_Shore	chr12	51236582	0.748084	0.494497	-0.253587
cg18235088	PPT2;PRRT1;PPT2	TSS1500;TSS1500;TSS1500	N_Shore	chr6	32120623	0.478948	0.225156	-0.253792
cg12655525	LRRC4C;LRRC4C	TSS200;TSS200	OpenSea	chr11	41481315	0.584543	0.33065	-0.253893
cg24185492	STX12	TSS1500	N_Shore	chr1	28099116	0.722257	0.468269	-0.253988
cg12223455	COL22A1	TSS1500	OpenSea	chr8	139926888	0.439844	0.185793	-0.254051
cg10198270	HTR1A	TSS200	S_Shore	chr5	63258311	0.358801	0.104745	-0.254056
cg26486466	ZNF300;ZNF300;ZNF300	TSS200;TSS200;TSS200	Island	chr5	150284616	0.35317	0.0990691	-0.254101
cg10927178	RAB22A;PPP4R1L	TSS1500;Body	N_Shore	chr20	56883965	0.610605	0.356468	-0.254136
cg14405815	RAB17;RAB17;RAB17	5'UTR;1stExon;Body	OpenSea	chr2	238499458	0.584023	0.32988	-0.254142
cg04729603	NEDD4L;NEDD4L;NEDD4L;NEDD4L;NEDD4L;NEDD4L;NEDD4L;NEDD4L;NEDD4L;NEDD4L	Body;Body;Body;5'UTR;5'UTR;5'UTR;Body;Body;5'UTR;5'UTR	OpenSea	chr18	55898144	0.749279	0.495086	-0.254193
cg20281632	ETV1;ETV1;ETV1	TSS1500;TSS1500;TSS1500	S_Shore	chr7	14031792	0.626456	0.372162	-0.254294
cg12142501	MIR596	TSS200	S_Shore	chr8	1765358	0.739473	0.485067	-0.254406
cg01978082	GPR155;GPR155;GPR155;GPR155	TSS1500;TSS1500;TSS1500;TSS1500	S_Shore	chr2	175352427	0.448664	0.194233	-0.254431
cg02857557	INPP5F;INPP5F	Body;TSS1500	S_Shore	chr10	121578561	0.348125	0.0934888	-0.254637
cg04325960	LOC729176;C6orf103	TSS200;Body	OpenSea	chr6	147124986	0.904977	0.649643	-0.255334
cg02085507	TRIP10	TSS1500	N_Shore	chr19	6739192	0.558677	0.303011	-0.255666
cg02300452	MTMR4;SEPT4-AS1	TSS1500;TSS1500	S_Shore	chr17	56596626	0.476828	0.221089	-0.255739
cg11043485	DOPEY1;DOPEY1	5'UTR;5'UTR	OpenSea	chr6	83782136	0.668037	0.412206	-0.255831
cg16189671	MIR124-2	TSS200	S_Shore	chr8	65291562	0.701803	0.445957	-0.255846
cg18710053	FLJ44606;FLJ44606	5'UTR;5'UTR	Island	chr5	126409061	0.410259	0.154371	-0.255888
cg21549285	MX1;MX1	5'UTR;5'UTR	S_Shore	chr21	42799141	0.786858	0.530933	-0.255926
cg14067873	MYF5	TSS200	N_Shore	chr12	81110706	0.871902	0.615925	-0.255978
cg14742937	ADAM5P	TSS200	OpenSea	chr8	39172097	0.62718	0.371019	-0.256161
cg03431618	KAT2B	TSS1500	N_Shore	chr3	20080259	0.519082	0.262815	-0.256268
cg09646919	BACE1;BACE1;BACE1;BACE1	TSS1500;TSS1500;TSS1500;TSS1500	S_Shore	chr11	117188226	0.871451	0.615055	-0.256396
cg15204036	AGXT2L1;AGXT2L1;AGXT2L1;AGXT2L1;AGXT2L1	TSS1500;TSS1500;TSS1500;TSS1500;TSS1500	S_Shore	chr4	109684526	0.580343	0.323884	-0.256458
cg10170443	BTF3;BTF3	TSS200;TSS200	Island	chr5	72794209	0.336963	0.0795033	-0.25746
cg04299389	LOC284798;LOC284798;LOC284798	Body;TSS1500;Body	Island	chr20	25129296	0.831424	0.573897	-0.257527
cg18592459	GREM2	5'UTR	OpenSea	chr1	240774809	0.779485	0.52193	-0.257554
cg25535435	TREML4	TSS1500	OpenSea	chr6	41194812	0.677966	0.420373	-0.257593
cg14454121	GPRC5A	TSS1500	N_Shore	chr12	13043585	0.291086	0.0333638	-0.257722
cg10241347	LOC399815;FAM24B	Body;TSS200	Island	chr10	124639260	0.403584	0.145858	-0.257727
cg02094077	SLC5A8	TSS200	S_Shore	chr12	101604137	0.52308	0.265259	-0.257821
cg21785978	LOC541472;IL6	Body;TSS200	OpenSea	chr7	22766701	0.473319	0.215405	-0.257914
cg06976770	PCDHB3	TSS200	N_Shore	chr5	140479793	0.836342	0.578422	-0.257919
cg06936159	ZNF707;ZNF707;ZNF707;ZNF707;ZNF707;ZNF707	1stExon;1stExon;1stExon;5'UTR;5'UTR;5'UTR	Island	chr8	144766666	0.443938	0.185925	-0.258013
cg18366742	SLC5A8	TSS1500	S_Shore	chr12	101604314	0.528371	0.270277	-0.258094
cg23381346	ETNPPL;ETNPPL;ETNPPL;ETNPPL;ETNPPL	TSS1500;TSS1500;TSS1500;TSS1500;TSS1500	S_Shore	chr4	109684595	0.549348	0.291239	-0.258109
cg10834567	PKIB;PKIB;PKIB;PKIB;PKIB	TSS1500;TSS1500;5'UTR;5'UTR;5'UTR	N_Shore	chr6	122931056	0.599127	0.340676	-0.258451
cg09854734	CMTM2	TSS200	Island	chr16	66613273	0.815553	0.557004	-0.258549
cg24129722	TBC1D7;TBC1D7;TBC1D7;TBC1D7;TBC1D7	TSS1500;TSS1500;TSS1500;TSS1500;TSS1500	S_Shore	chr6	13329549	0.752568	0.494	-0.258568
cg04153092	ACYP2;ACYP2	1stExon;5'UTR	Island	chr2	54342806	0.333019	0.0743388	-0.25868
cg24392083	DGKH	TSS1500	N_Shore	chr13	42613607	0.612645	0.35391	-0.258735
cg26706759	CCDC99	5'UTR	S_Shore	chr5	169011746	0.674772	0.416002	-0.25877
cg10359480	PRDM1;PRDM1	TSS200;Body	OpenSea	chr6	106546540	0.717219	0.458367	-0.258852
cg24783785	VPS53;VPS53	TSS1500;TSS1500	S_Shore	chr17	619036	0.548802	0.289849	-0.258953
cg25183989	SYCP2	TSS1500	Island	chr20	58508586	0.798724	0.539709	-0.259015
cg08564661	PLEKHA1	TSS1500	N_Shore	chr10	124133785	0.323021	0.0639792	-0.259041
cg23943268	KL	TSS1500	N_Shore	chr13	33589621	0.502366	0.243207	-0.259159
cg11426075	ERRFI1	TSS1500	S_Shore	chr1	8086959	0.536337	0.277104	-0.259232
cg09668689	ZNF562;ZNF562;ZNF562	5'UTR;5'UTR;5'UTR	N_Shore	chr19	9785295	0.820465	0.561185	-0.25928
cg02953927	PDIA3;CATSPER2P1	1stExon;TSS1500	Island	chr15	44038812	0.366843	0.107412	-0.259431
cg03005603	ZNF880;ZNF880	5'UTR;1stExon	Island	chr19	52873173	0.527012	0.267554	-0.259458
cg23486725	PI3	TSS1500	OpenSea	chr20	43802158	0.902299	0.642694	-0.259605
cg14161241	PLAGL1;PLAGL1;PLAGL1;PLAGL1;PLAGL1;PLAGL1;PLAGL1;HYMAI;PLAGL1	TSS1500;TSS1500;5'UTR;TSS1500;TSS1500;TSS1500;5'UTR;TSS200;TSS1500	S_Shore	chr6	144329909	0.336641	0.076574	-0.260067
cg26916936	LOC399959;MIR125B1	Body;TSS200	OpenSea	chr11	121970613	0.68137	0.42118	-0.260189
cg27548659	CERS3;CERS3;CERS3;CERS3	5'UTR;5'UTR;5'UTR;5'UTR	OpenSea	chr15	101069624	0.834026	0.57372	-0.260306
cg23220443	DPYD;DPYD	TSS1500;TSS1500	S_Shore	chr1	98387450	0.711561	0.451131	-0.26043
cg05637352	BET1	TSS1500	S_Shore	chr7	93634406	0.448201	0.187731	-0.260471
cg25663415	ARHGDIB	5'UTR	OpenSea	chr12	15104210	0.749762	0.488564	-0.261198
cg22778903	MX2	5'UTR	OpenSea	chr21	42741698	0.69341	0.432096	-0.261315
cg26344732	LIMCH1;LIMCH1;LIMCH1;LIMCH1;LIMCH1	5'UTR;Body;Body;Body;Body	OpenSea	chr4	41527343	0.631389	0.370018	-0.261371
cg09268744	MLIP;MLIP;MLIP	TSS1500;Body;Body	OpenSea	chr6	53975898	0.88211	0.620611	-0.261499
cg26207503	MYF5;MYF5	1stExon;5'UTR	Island	chr12	81110749	0.816793	0.555247	-0.261546
cg25406779	CNTD2	TSS200	S_Shore	chr19	40732712	0.622986	0.361419	-0.261567
cg07679948	DGKA;DGKA;DGKA;DGKA	5'UTR;5'UTR;5'UTR;5'UTR	Island	chr12	56329641	0.812191	0.550607	-0.261584
cg22160121	ESYT3	TSS1500	N_Shore	chr3	138153168	0.636175	0.37459	-0.261585
cg00995047	LOC728613	TSS1500	S_Shore	chr5	1634460	0.549071	0.287474	-0.261597
cg00558500	LOC728927	TSS1500	OpenSea	chr7	63772811	0.554593	0.292914	-0.261679
cg23460430	PLAGL1;PLAGL1;PLAGL1;PLAGL1;PLAGL1;PLAGL1;PLAGL1;HYMAI;PLAGL1	TSS1500;TSS1500;5'UTR;TSS1500;TSS1500;TSS1500;5'UTR;TSS200;TSS1500	S_Shore	chr6	144329887	0.446899	0.185019	-0.26188
cg05028795	ZNF880	TSS1500	N_Shore	chr19	52872855	0.668028	0.406021	-0.262007
cg19112186	CPT1B;CPT1B;CPT1B;CHKB-CPT1B;CPT1B;CPT1B;CPT1B;CPT1B	5'UTR;5'UTR;TSS200;Body;5'UTR;5'UTR;5'UTR;5'UTR	Island	chr22	51016638	0.874398	0.612345	-0.262053
cg20943084	CD14;CD14;CD14	1stExon;5'UTR;5'UTR	S_Shore	chr5	140012769	0.642588	0.380419	-0.26217
cg11286063	PCDHB18	TSS200	N_Shore	chr5	140613859	0.928041	0.665799	-0.262242
cg00058576	NKX2-8	TSS1500	Island	chr14	37052694	0.561738	0.299183	-0.262554
cg08532057	NUPL1;NUPL1	TSS1500;TSS1500	Island	chr13	25875436	0.596427	0.333853	-0.262574
cg26390889	RXFP3	TSS200	Island	chr5	33936462	0.433807	0.170959	-0.262848
cg03789152	TBC1D15;TBC1D15;TBC1D15;TBC1D15	TSS200;TSS200;TSS200;TSS200	Island	chr12	72233372	0.356179	0.0932909	-0.262888
cg03494837	VSX1;VSX1;VSX1;VSX1;VSX1;VSX1	TSS200;TSS200;TSS200;TSS200;TSS200;TSS200	S_Shore	chr20	25063170	0.534598	0.271569	-0.263029
cg03311185	MIR486-2;ANK1;ANK1;ANK1;ANK1;ANK1;ANK1;ANK1;ANK1	TSS200;3'UTR;3'UTR;Body;Body;Body;Body;Body;Body	OpenSea	chr8	41517810	0.729505	0.466404	-0.263101
cg09593995	ZNF707;ZNF707;ZNF707;ZNF707;ZNF707;ZNF707;ZNF707;ZNF707;ZNF707;ZNF707;ZNF707;ZNF707	TSS200;TSS200;TSS200;TSS200;TSS200;TSS200;TSS200;TSS200;TSS200;TSS200;TSS200;TSS200	Island	chr8	144766611	0.565791	0.302613	-0.263178
cg15398976	TRPC4;TRPC4;TRPC4;TRPC4;TRPC4;TRPC4	TSS1500;TSS1500;TSS1500;TSS1500;TSS1500;TSS1500	S_Shore	chr13	38445267	0.360485	0.0971858	-0.2633
cg09151754	ZNF232	5'UTR	Island	chr17	5019310	0.770552	0.506898	-0.263653
cg27610821	JOSD1	TSS1500	Island	chr22	39097732	0.746069	0.482407	-0.263662
cg18143701	TBL1XR1	5'UTR	OpenSea	chr3	176862885	0.729032	0.465336	-0.263696
cg22760710	MAP3K13;MAP3K13;MAP3K13	5'UTR;5'UTR;Body	OpenSea	chr3	185083290	0.570453	0.306699	-0.263754
cg11343506	ELF5	TSS1500	OpenSea	chr11	34535568	0.593881	0.330075	-0.263805
cg10991612	TMEM38B	TSS1500	N_Shore	chr9	108456045	0.408395	0.144534	-0.26386
cg20653075	MIR124-2	TSS200	S_Shore	chr8	65291682	0.624387	0.360349	-0.264038
cg12727040	VCL;VCL	TSS1500;TSS1500	N_Shore	chr10	75756860	0.849353	0.585172	-0.264182
cg12034979	ZNF605;ZNF605;ZNF605	1stExon;TSS200;5'UTR	Island	chr12	133532882	0.350394	0.0861469	-0.264247
cg03987506	OXTR	5'UTR	Island	chr3	8810549	0.661217	0.396914	-0.264303
cg04733744	C2orf54;C2orf54	1stExon;5'UTR	OpenSea	chr2	241835462	0.73492	0.470541	-0.264379
cg14026788	TBC1D15;TBC1D15;TBC1D15;TBC1D15	TSS1500;TSS1500;TSS1500;TSS1500	N_Shore	chr12	72233266	0.734766	0.470231	-0.264534
cg04995157	HIVEP3;HIVEP3	5'UTR;5'UTR	OpenSea	chr1	42255618	0.645205	0.380504	-0.264701
cg02858514	EPB41L3;EPB41L3;EPB41L3;EPB41L3	Body;Body;Body;5'UTR	OpenSea	chr18	5488972	0.461834	0.197124	-0.26471
cg17977679	C11orf85;C11orf85;C11orf85;C11orf85	1stExon;1stExon;5'UTR;5'UTR	Island	chr11	64739436	0.690418	0.425574	-0.264843
cg26355357	ALS2CR11;ALS2CR11;ALS2CR11;ALS2CR11;ALS2CR11;ALS2CR11;ALS2CR11;ALS2CR11	1stExon;1stExon;1stExon;1stExon;5'UTR;5'UTR;5'UTR;5'UTR	Island	chr2	202483879	0.805276	0.540268	-0.265009
cg14974262	ZNF300;ZNF300;ZNF300	TSS200;TSS200;TSS200	Island	chr5	150284594	0.55519	0.290002	-0.265188
cg21304163	FXYD3;FXYD3;FXYD3;FXYD3;FXYD3;FXYD3;FXYD3;FXYD3	5'UTR;5'UTR;5'UTR;5'UTR;5'UTR;5'UTR;5'UTR;5'UTR	OpenSea	chr19	35607221	0.649228	0.383709	-0.265519
cg04857257	OSGIN2;OSGIN2	TSS200;TSS1500	N_Shore	chr8	90913896	0.41993	0.153983	-0.265947
cg13304206	RBM47	5'UTR	OpenSea	chr4	40562130	0.6995	0.433515	-0.265986
cg27274463	TCHP;TCHP	5'UTR;TSS200	Island	chr12	110338238	0.287166	0.0209509	-0.266215
cg15478128	LOC101928600	TSS200	OpenSea	chr5	57854154	0.800501	0.534217	-0.266284
cg07976644	TTC22;TTC22;TTC22;TTC22	1stExon;5'UTR;1stExon;5'UTR	Island	chr1	55266932	0.446476	0.180047	-0.26643
cg21870668	SNRPN;SNRPN;SNRPN;SNRPN	5'UTR;5'UTR;5'UTR;5'UTR	S_Shore	chr15	25123731	0.860136	0.59322	-0.266916
cg10327428	ADAM5P	TSS200	OpenSea	chr8	39172022	0.626512	0.359573	-0.266939
cg19720302	C17orf58;C17orf58	TSS1500;TSS1500	S_Shore	chr17	65990670	0.5412	0.274154	-0.267046
cg20063106	NGDN;NGDN	TSS1500;TSS1500	OpenSea	chr14	23938147	0.6217	0.354562	-0.267137
cg00449767	EXOC3L2	TSS200	Island	chr19	45737603	0.407083	0.139783	-0.2673
cg27348710	PCDHA1;PCDHA1;PCDHA1;PCDHA1;PCDHA1;PCDHA1	5'UTR;5'UTR;5'UTR;1stExon;1stExon;1stExon	N_Shore	chr5	140165786	0.801214	0.533856	-0.267359
cg13133747	MSC;MSC-AS1	3'UTR;TSS1500	Island	chr8	72754636	0.355844	0.0882015	-0.267642
cg17882919	MSC-AS1;MSC;MSC-AS1	TSS1500;Body;TSS200	S_Shore	chr8	72755184	0.358955	0.0911828	-0.267772
cg19980771	SLC22A16	TSS200	Island	chr6	110798022	0.836761	0.56881	-0.267951
cg25998706	TMPRSS12	TSS1500	N_Shore	chr12	51236146	0.791577	0.523604	-0.267973
cg17014785	ANKRD45	TSS200	S_Shore	chr1	173639135	0.438421	0.170437	-0.267984
cg01753359	ZNF572	TSS200	OpenSea	chr8	125985359	0.463375	0.195364	-0.268011
cg23829024	HIST1H1A	TSS200	N_Shelf	chr6	26018074	0.417455	0.149411	-0.268045
cg05533242	MAP3K4;MAP3K4;MAP3K4;MAP3K4;MAP3K4	5'UTR;Body;Body;Body;Body	OpenSea	chr6	161454844	0.806352	0.538177	-0.268175
cg01565314	EXOC3L2	TSS200	Island	chr19	45737610	0.398244	0.130047	-0.268197
cg16963144	FOXA2	TSS1500	Island	chr20	22566976	0.487306	0.219043	-0.268264
cg10105971	SGK1;SGK1	1stExon;5'UTR	Island	chr6	134638867	0.288674	0.0203797	-0.268294
cg15718581	ZFP42	TSS1500	N_Shore	chr4	188916581	0.516694	0.248321	-0.268373
cg10922944	RBM46;RBM46;RBM46	5'UTR;5'UTR;5'UTR	S_Shore	chr4	155703987	0.938755	0.670349	-0.268406
cg17788570	SNX24	TSS1500	N_Shore	chr5	122180522	0.523232	0.254659	-0.268573
cg09647892	ATP5A1;ATP5A1;ATP5A1;ATP5A1;ATP5A1	TSS200;TSS200;TSS200;TSS200;5'UTR	S_Shore	chr18	43678486	0.315506	0.0467815	-0.268724
cg25834419	GOLSYN;GOLSYN;GOLSYN;GOLSYN;GOLSYN;GOLSYN;GOLSYN;GOLSYN;GOLSYN;GOLSYN;GOLSYN;GOLSYN;GOLSYN;GOLSYN;GOLSYN	Body;Body;Body;Body;5'UTR;5'UTR;Body;Body;Body;Body;Body;TSS1500;Body;5'UTR;Body	N_Shore	chr8	110656442	0.39383	0.125101	-0.268729
cg15676301	BCAR3;BCAR3;BCAR3;BCAR3;BCAR3	TSS200;Body;Body;Body;Body	OpenSea	chr1	94050903	0.759259	0.490406	-0.268853
cg12620771	SLC50A1;SLC50A1;SLC50A1;SLC50A1;SLC50A1;SLC50A1;SLC50A1;SLC50A1;SLC50A1;SLC50A1;SLC50A1;SLC50A1;SLC50A1;SLC50A1;SLC50A1;SLC50A1;SLC50A1;SLC50A1;SLC50A1	5'UTR;Body;Body;Body;Body;Body;Body;Body;Body;Body;ExonBnd;ExonBnd;ExonBnd;ExonBnd;ExonBnd;ExonBnd;ExonBnd;ExonBnd;ExonBnd	S_Shore	chr1	155108759	0.281118	0.0122078	-0.26891
cg07599133	LOC643719	TSS200	Island	chr19	35068628	0.420349	0.151389	-0.26896
cg21415347	ZBTB40;ZBTB40	TSS1500;TSS1500	N_Shore	chr1	22777839	0.815427	0.546387	-0.26904
cg03342417	PNKD;TMBIM1	Body;5'UTR	OpenSea	chr2	219147627	0.732921	0.463779	-0.269143
cg01751800	ANKRD56	TSS1500	S_Shore	chr4	77820391	0.548687	0.279517	-0.26917
cg07891033	CTNND2;CTNND2;CTNND2	Body;Body;5'UTR	OpenSea	chr5	11725225	0.819452	0.550127	-0.269325
cg20522370	MEI1	TSS200	N_Shore	chr22	42095347	0.709785	0.440443	-0.269342
cg07204602	CYP26C1	TSS1500	N_Shore	chr10	94819786	0.620474	0.350637	-0.269837
cg24587427	HIST1H1B	TSS1500	S_Shore	chr6	27836376	0.778286	0.507941	-0.270345
cg03885646	SSR3	TSS1500	S_Shore	chr3	156273458	0.401361	0.130698	-0.270663
cg11282676	HIST1H1A;HIST1H1A	5'UTR;1stExon	N_Shelf	chr6	26018003	0.356281	0.0853993	-0.270881
cg25738359	FXYD3;FXYD3;FXYD3;FXYD3;FXYD3;FXYD3;FXYD3;FXYD3	5'UTR;5'UTR;5'UTR;5'UTR;5'UTR;5'UTR;5'UTR;5'UTR	OpenSea	chr19	35607209	0.737543	0.466383	-0.27116
cg23978557	PPIL6;PPIL6;SMPD2	Body;Body;TSS1500	N_Shore	chr6	109760819	0.717771	0.44644	-0.271332
cg23221681	GTF2B	TSS1500	S_Shore	chr1	89358385	0.500276	0.228846	-0.27143
cg20699960	RPS6KA4;MIR1237;RPS6KA4	Body;TSS200;Body	Island	chr11	64135904	0.855974	0.583835	-0.272139
cg24735307	TLX1NB	5'UTR	N_Shore	chr10	102881114	0.832419	0.56024	-0.272179
cg19600670	CDC73	TSS1500	N_Shore	chr1	193090350	0.615519	0.342963	-0.272556
cg03446012	AKAP12;AKAP12	TSS200;Body	N_Shore	chr6	151646601	0.74572	0.47309	-0.27263
cg14182974	RCL1	TSS1500	N_Shore	chr9	4791918	0.467921	0.194451	-0.27347
cg03601896	LOC541472;IL6;IL6	Body;5'UTR;1stExon	OpenSea	chr7	22766838	0.608966	0.335438	-0.273528
cg07648215	MYLK3	TSS200	OpenSea	chr16	46782263	0.639304	0.365646	-0.273659
cg19778935	C5orf66	5'UTR	OpenSea	chr5	134515149	0.787505	0.513449	-0.274056
cg27163061	RPS6KA4;MIR1237;RPS6KA4	Body;TSS200;Body	Island	chr11	64135902	0.842015	0.567787	-0.274228
cg00087425	IL6;IL6	5'UTR;1stExon	OpenSea	chr7	22766829	0.756484	0.481974	-0.274511
cg00647839	CHD7	5'UTR	OpenSea	chr8	61652308	0.766447	0.491769	-0.274677
cg09892781	LRRC4C;LRRC4C	TSS200;TSS200	OpenSea	chr11	41481292	0.47477	0.199858	-0.274913
cg19782411	BLCAP;BLCAP;BLCAP;BLCAP;NNAT;NNAT;BLCAP	5'UTR;5'UTR;5'UTR;5'UTR;TSS1500;TSS1500;5'UTR	N_Shore	chr20	36148275	0.774521	0.499586	-0.274935
cg24354624	CNTD2	TSS200	S_Shore	chr19	40732728	0.620348	0.345367	-0.274981
cg23231670	RAET1L	TSS200	OpenSea	chr6	150346800	0.895506	0.620313	-0.275193
cg26404725	CYP26C1	TSS1500	N_Shore	chr10	94819802	0.440067	0.164583	-0.275485
cg02511570	THCAT158;EFCAB13;EFCAB13;THCAT158	TSS1500;5'UTR;5'UTR;TSS1500	S_Shore	chr17	45402380	0.419922	0.144403	-0.275519
cg16626067	CMTM2	TSS200	Island	chr16	66613266	0.821776	0.546195	-0.275581
cg22648135	PCDHGA4;PCDHGA6;PCDHGA1;PCDHGA5;PCDHGB1;PCDHGA3;PCDHGA2;PCDHGA7;PCDHGB2;PCDHGB4;PCDHGB4;PCDHGB3	Body;Body;Body;Body;Body;Body;Body;Body;Body;TSS200;TSS200;Body	Island	chr5	140767318	0.804721	0.529137	-0.275584
cg04720797	PCDHB3	TSS200	N_Shore	chr5	140480223	0.891308	0.615421	-0.275887
cg21537187	MTPN;LUZP6	TSS1500;TSS1500	S_Shore	chr7	135662562	0.611256	0.335303	-0.275954
cg01878724	RAET1L	TSS1500	OpenSea	chr6	150346921	0.914014	0.637965	-0.276049
cg03282693	PCDHB5	TSS200	N_Shore	chr5	140514777	0.39988	0.123592	-0.276288
cg10969408	MYLK3;MYLK3	TSS200;5'UTR	OpenSea	chr16	46782337	0.675828	0.399508	-0.276321
cg00489394	HRASLS5;HRASLS5;HRASLS5	TSS1500;TSS1500;TSS1500	S_Shore	chr11	63259326	0.698176	0.421803	-0.276373
cg13910439	SMARCA2;SMARCA2	5'UTR;5'UTR	S_Shelf	chr9	2022036	0.743754	0.467074	-0.27668
cg18782991	PCDHB3	TSS1500	N_Shore	chr5	140479979	0.56002	0.283337	-0.276683
cg02353609	INPP5F;INPP5F;INPP5F	5'UTR;1stExon;Body	S_Shore	chr10	121578859	0.368026	0.0912658	-0.27676
cg13044330	KIF14	TSS1500	S_Shore	chr1	200590474	0.613207	0.336415	-0.276793
cg24954895	PCDHGA4;PCDHGA9;PCDHGA1;PCDHGB1;PCDHGB6;PCDHGA11;PCDHGA11;PCDHGA11;PCDHGB3;PCDHGA11;PCDHGB7;PCDHGA6;PCDHGA8;PCDHGA11;PCDHGA10;PCDHGA5;PCDHGB4;PCDHGA3;PCDHGA11;PCDHGA2;PCDHGA7;PCDHGB2;PCDHGB5	Body;Body;Body;Body;Body;5'UTR;5'UTR;5'UTR;Body;1stExon;Body;Body;Body;1stExon;Body;Body;Body;Body;1stExon;Body;Body;Body;Body	Island	chr5	140800761	0.913364	0.636549	-0.276815
cg06588136	CFH;CFH	TSS1500;TSS1500	OpenSea	chr1	196619755	0.622962	0.346125	-0.276837
cg10285815	CTIF;CTIF	5'UTR;5'UTR	OpenSea	chr18	46079094	0.791432	0.514444	-0.276989
cg12753297	SLC38A11;SLC38A11	TSS1500;TSS1500	OpenSea	chr2	165812244	0.782232	0.504839	-0.277393
cg10800369	LMO3	TSS1500	OpenSea	chr12	16761930	0.680301	0.402562	-0.277738
cg23088318	SNRPN;SNRPN;SNRPN	5'UTR;5'UTR;5'UTR	S_Shore	chr15	25093985	0.709969	0.432182	-0.277787
cg16298016	ABCA4	TSS1500	OpenSea	chr1	94587031	0.721648	0.443823	-0.277824
cg22135721	FUT9	5'UTR	OpenSea	chr6	96604465	0.690266	0.412352	-0.277914
cg06880832	NTRK2;NTRK2	TSS1500;TSS1500	N_Shore	chr9	87282781	0.435243	0.157231	-0.278012
cg08269911	NUPL1;NUPL1	TSS1500;TSS1500	Island	chr13	25875327	0.387493	0.109415	-0.278079
cg05244720	TLX1NB	5'UTR	N_Shore	chr10	102881456	0.740516	0.462385	-0.278131
cg00668034	STX12	TSS1500	N_Shore	chr1	28098848	0.531498	0.253302	-0.278195
cg21038220	PCDHB7	TSS1500	N_Shore	chr5	140551968	0.68299	0.404785	-0.278205
cg19320193	MS4A3;MS4A3;MS4A3	5'UTR;5'UTR;5'UTR	OpenSea	chr11	59827975	0.94985	0.671619	-0.278231
cg12189137	FBXO21;FBXO21	TSS1500;TSS1500	S_Shore	chr12	117628578	0.653098	0.374571	-0.278526
cg13213749	ST3GAL2	TSS1500	S_Shore	chr16	70474046	0.721126	0.442136	-0.27899
cg03175771	PRR14	TSS1500	N_Shore	chr16	30661534	0.833698	0.554599	-0.279099
cg07878486	ZNF132	TSS1500	Island	chr19	58951885	0.47239	0.192995	-0.279395
cg14652095	HIST1H1A	TSS200	N_Shelf	chr6	26018185	0.337091	0.0576845	-0.279407
cg15214448	HS3ST3A1	TSS1500	S_Shore	chr17	13506230	0.836089	0.556669	-0.279421
cg20360286	LYPD6	5'UTR	OpenSea	chr2	150222839	0.693803	0.414359	-0.279444
cg21577836	TNR	5'UTR	Island	chr1	175568710	0.419932	0.140124	-0.279808
cg11199639	ADAM5P	TSS200	OpenSea	chr8	39172111	0.642594	0.362539	-0.280056
cg24278027	LOC102723373	TSS200	Island	chr16	53407328	0.33616	0.0558857	-0.280274
cg21321133	IL1RAP;IL1RAP;IL1RAP;IL1RAP;IL1RAP;IL1RAP	5'UTR;5'UTR;5'UTR;5'UTR;5'UTR;5'UTR	OpenSea	chr3	190270952	0.803824	0.523512	-0.280312
cg02430347	PCDHGA4;PCDHGA12;PCDHGA11;PCDHGA11;PCDHGA9;PCDHGA1;PCDHGB1;PCDHGC3;PCDHGB6;PCDHGB3;PCDHGB7;PCDHGC3;PCDHGA6;PCDHGA8;PCDHGA10;PCDHGA5;PCDHGB4;PCDHGA3;PCDHGC3;PCDHGA2;PCDHGA7;PCDHGB2;PCDHGB5	Body;Body;Body;Body;Body;Body;Body;TSS200;Body;Body;Body;TSS200;Body;Body;Body;Body;Body;Body;TSS200;Body;Body;Body;Body	Island	chr5	140855547	0.326976	0.0465877	-0.280388
cg22319311	TSPYL5	TSS200	Island	chr8	98290310	0.40635	0.125827	-0.280522
cg15261665	LTF;LTF	5'UTR;1stExon	Island	chr3	46506374	0.777137	0.496288	-0.280849
cg10184431	HIST1H2AJ;HIST1H2BM;HIST1H2BM	TSS1500;3'UTR;1stExon	S_Shore	chr6	27783226	0.408711	0.127727	-0.280984
cg00762659	TPRKB	TSS1500	S_Shore	chr2	73964772	0.453499	0.171599	-0.2819
cg04444771	C10orf10;RASSF4	5'UTR;Body	S_Shelf	chr10	45473712	0.683418	0.401494	-0.281924
cg10920378	RBM46	TSS1500	N_Shore	chr4	155702172	0.770885	0.488931	-0.281954
cg05795931	FRMD4B	TSS200	Island	chr3	69435510	0.663409	0.381318	-0.282091
cg11030481	KCNJ3;KCNJ3;KCNJ3;KCNJ3;KCNJ3;KCNJ3;KCNJ3;KCNJ3	5'UTR;5'UTR;5'UTR;5'UTR;1stExon;1stExon;1stExon;1stExon	Island	chr2	155555138	0.325687	0.0434753	-0.282211
cg04511041	PCDHB18	TSS200	N_Shore	chr5	140613869	0.879831	0.597546	-0.282286
cg07623113	NDUFB10	TSS1500	N_Shore	chr16	2008723	0.788259	0.505918	-0.282342
cg04411541	ALS2CR11;ALS2CR11;ALS2CR11;ALS2CR11;ALS2CR11;ALS2CR11;ALS2CR11;ALS2CR11	1stExon;5'UTR;5'UTR;1stExon;1stExon;1stExon;5'UTR;5'UTR	Island	chr2	202483868	0.821875	0.539451	-0.282424
cg22732749	PCDHB15	TSS1500	N_Shore	chr5	140624888	0.503602	0.221016	-0.282587
cg27166921	PON3	TSS1500	S_Shore	chr7	95026193	0.55788	0.275074	-0.282806
cg21029612	LOC254559	TSS200	Island	chr15	89921258	0.618004	0.335188	-0.282816
cg15568827	PLEKHM3	5'UTR	OpenSea	chr2	208878720	0.723955	0.440899	-0.283057
cg24025893	C10orf93	TSS200	Island	chr10	134756164	0.767767	0.484567	-0.2832
cg07745166	PCDHA6;PCDHA2;PCDHA1;PCDHA7;PCDHA1;PCDHA6;PCDHA5;PCDHA7;PCDHA3;PCDHA4	Body;Body;Body;TSS200;Body;Body;Body;TSS200;Body;Body	N_Shore	chr5	140213838	0.944294	0.66106	-0.283235
cg00547077	ZNF132	TSS200	Island	chr19	58951756	0.680315	0.396909	-0.283406
cg20128365	MED30	TSS1500	N_Shore	chr8	118532625	0.41696	0.133486	-0.283474
cg24769969	MIR548F5;NBEA;MAB21L1	Body;Body;TSS1500	N_Shore	chr13	36051666	0.758704	0.475227	-0.283477
cg01343041	C2orf84	TSS200	Island	chr2	24397787	0.953906	0.67031	-0.283596
cg13578841	CGNL1	5'UTR	OpenSea	chr15	57719922	0.540808	0.257185	-0.283623
cg05079544	N4BP1	TSS1500	S_Shore	chr16	48644408	0.586131	0.302494	-0.283636
cg03980224	RAI14;RAI14;RAI14;RAI14;RAI14;RAI14	TSS1500;5'UTR;5'UTR;5'UTR;5'UTR;5'UTR	OpenSea	chr5	34686875	0.762225	0.478485	-0.28374
cg04675542	ZNF300	TSS200	Island	chr5	150284416	0.585791	0.301945	-0.283847
cg12132068	PCDHA3;PCDHA3;PCDHA2;PCDHA1;PCDHA1;PCDHA2	TSS1500;TSS1500;Body;Body;Body;Body	N_Shore	chr5	140180298	0.926622	0.642637	-0.283985
cg26767960	SMARCAL1;SMARCAL1	TSS1500;TSS1500	N_Shore	chr2	217276804	0.831248	0.547042	-0.284206
cg10132901	RAB17;RAB17;RAB17	5'UTR;1stExon;Body	OpenSea	chr2	238499516	0.55602	0.271687	-0.284333
cg14161159	C2orf27A	5'UTR	OpenSea	chr2	132481826	0.521764	0.237256	-0.284508
cg26821848	DNHD1;DNHD1	TSS1500;TSS1500	OpenSea	chr11	6518263	0.721026	0.436487	-0.284539
cg02171688	GADD45GIP1	TSS1500	S_Shore	chr19	13068299	0.499931	0.21538	-0.284551
cg21838488	RNF219	TSS1500	S_Shore	chr13	79234435	0.40902	0.124116	-0.284904
cg25465406	GUCY2D	5'UTR	Island	chr17	7906098	0.536479	0.251542	-0.284937
cg10973967	LINC01585;CRTC3-AS1	TSS1500;Body	OpenSea	chr15	91202808	0.733209	0.44826	-0.284949
cg04276413	STARD13	5'UTR	OpenSea	chr13	34184663	0.75352	0.468542	-0.284978
cg07509935	LTB4R2;LTB4R2;LTB4R2;LTB4R;CIDEB;CIDEB	1stExon;1stExon;Body;TSS1500;1stExon;5'UTR	Island	chr14	24780167	0.418512	0.133521	-0.284991
cg19625796	MUC15;MUC15;MUC15;MUC15;MUC15;MUC15;ANO3	1stExon;1stExon;1stExon;5'UTR;5'UTR;5'UTR;Body	OpenSea	chr11	26593769	0.677338	0.392023	-0.285315
cg19634157	LOC399815;FAM24B	Body;TSS200	Island	chr10	124639157	0.340161	0.0547624	-0.285399
cg24286613	C13orf15	TSS1500	N_Shore	chr13	42030070	0.781199	0.495521	-0.285678
cg18245460	AKAP12;AKAP12	TSS200;Body	N_Shore	chr6	151646651	0.581838	0.295981	-0.285857
cg12395919	TMEM49	5'UTR	S_Shelf	chr17	57787151	0.859022	0.572735	-0.286287
cg19706602	MGMT	TSS200	Island	chr10	131265435	0.475392	0.18909	-0.286302
cg02333517	EFHB;EFHB	5'UTR;1stExon	OpenSea	chr3	19975514	0.858283	0.571312	-0.286971
cg12743031	PTK2B;PTK2B;PTK2B;PTK2B	5'UTR;5'UTR;5'UTR;5'UTR	OpenSea	chr8	27219512	0.691518	0.404245	-0.287273
cg21715189	CYP1B1	TSS1500	S_Shore	chr2	38304802	0.72097	0.433584	-0.287385
cg26926665	ALOX15B;ALOX15B;ALOX15B	TSS200;TSS200;TSS200	OpenSea	chr17	7942338	0.582212	0.294672	-0.287539
cg22876739	TET1	TSS1500	N_Shore	chr10	70319774	0.592094	0.304501	-0.287592
cg18117367	PCDHA6;PCDHA2;PCDHA1;PCDHA7;PCDHA1;PCDHA6;PCDHA5;PCDHA7;PCDHA3;PCDHA4	Body;Body;Body;TSS200;Body;Body;Body;TSS200;Body;Body	N_Shore	chr5	140213783	0.922262	0.634369	-0.287893
cg27313642	MIR124-2	TSS200	S_Shore	chr8	65291542	0.578575	0.290551	-0.288024
cg13125157	CA10;CA10;CA10	TSS1500;TSS200;TSS1500	S_Shore	chr17	50237403	0.516039	0.227803	-0.288236
cg05090759	SLC38A11	TSS200	OpenSea	chr2	165812146	0.843546	0.555029	-0.288517
cg22307029	CCDC155	TSS1500	Island	chr19	49891270	0.889073	0.600375	-0.288698
cg25943588	CALCA;CALCA;CALCA	TSS200;TSS200;TSS200	N_Shore	chr11	14993913	0.419634	0.130934	-0.2887
cg00992385	HCK	TSS200	Island	chr20	30640037	0.383909	0.0951876	-0.288722
cg26842454	ADAM30;ADAM30	5'UTR;1stExon	Island	chr1	120439125	0.849544	0.560809	-0.288735
cg14100973	MAPK10;MAPK10;MAPK10;MAPK10;MAPK10	5'UTR;1stExon;5'UTR;1stExon;5'UTR	OpenSea	chr4	87280816	0.594391	0.305442	-0.288949
cg16166968	ADAM30;ADAM30	1stExon;5'UTR	Island	chr1	120439036	0.543821	0.254571	-0.28925
cg17864216	LINC00456	TSS200	OpenSea	chr13	97831931	0.725737	0.436413	-0.289324
cg02560085	PCDHA6;PCDHA2;PCDHA1;PCDHA8;PCDHA7;PCDHA1;PCDHA6;PCDHA5;PCDHA8;PCDHA3;PCDHA4	Body;Body;Body;TSS200;Body;Body;Body;Body;TSS200;Body;Body	N_Shore	chr5	140220810	0.836328	0.546913	-0.289415
cg20232307	LCE3E	TSS1500	OpenSea	chr1	152539753	0.740557	0.450919	-0.289638
cg10020325	GMPPA;GMPPA	TSS1500;TSS1500	Island	chr2	220362163	0.837835	0.547955	-0.28988
cg21597425	HIVEP2	5'UTR	OpenSea	chr6	143195947	0.693224	0.403216	-0.290007
cg10136238	PCDHA2;PCDHA2;PCDHA2;PCDHA1;PCDHA1	TSS200;TSS200;TSS200;Body;Body	N_Shore	chr5	140174382	0.446063	0.156011	-0.290052
cg02983123	FAR2;FAR2;FAR2	5'UTR;5'UTR;5'UTR	OpenSea	chr12	29391847	0.66041	0.370248	-0.290162
cg20460852	TNFRSF10A	TSS200	Island	chr8	23082822	0.315074	0.0246843	-0.290389
cg24977027	THNSL2	TSS1500	N_Shore	chr2	88469347	0.794186	0.503566	-0.29062
cg07075079	JARID2;JARID2	Body;5'UTR	OpenSea	chr6	15464559	0.827954	0.53726	-0.290693
cg07718321	MANEA	TSS200	Island	chr6	96025334	0.443134	0.15229	-0.290844
cg19452011	ADAMTS16	TSS1500	Island	chr5	5139508	0.486119	0.195165	-0.290955
cg02022136	MGMT	TSS1500	Island	chr10	131265059	0.706277	0.415263	-0.291014
cg23998405	MGMT	TSS1500	Island	chr10	131265067	0.631464	0.340163	-0.291301
cg00481644	LOC254559	TSS200	Island	chr15	89921158	0.710356	0.418544	-0.291812
cg25057743	PTH2R	TSS200	Island	chr2	209271505	0.37657	0.0846507	-0.29192
cg21793441	EIF2AK4	TSS1500	N_Shore	chr15	40226004	0.736459	0.444368	-0.292091
cg10519368	PCDHA6;PCDHA2;PCDHA1;PCDHA9;PCDHA7;PCDHA1;PCDHA6;PCDHA10;PCDHA5;PCDHA3;PCDHA4;PCDHA10;PCDHA10;PCDHA8	Body;Body;Body;Body;Body;Body;Body;TSS200;Body;Body;Body;TSS200;TSS200;Body	N_Shore	chr5	140235586	0.379973	0.0878293	-0.292144
cg13696940	RASL10A;RASL10A	TSS200;TSS200	Island	chr22	29711941	0.603287	0.311051	-0.292236
cg02413092	NOM1	TSS1500	Island	chr7	156741538	0.598393	0.306018	-0.292375
cg07544956	ATF6	TSS200	OpenSea	chr1	161735906	0.60097	0.308457	-0.292512
cg23008083	ITGB6	TSS1500	OpenSea	chr2	161057625	0.818727	0.5262	-0.292527
cg21344680	NRIP1	5'UTR	OpenSea	chr21	16345972	0.855471	0.562762	-0.292709
cg13037081	RPS6KA4;MIR1237;RPS6KA4	Body;TSS200;Body	Island	chr11	64135875	0.839064	0.54608	-0.292984
cg26114124	LOC144571	TSS200	Island	chr12	9217669	0.481298	0.187902	-0.293396
cg16555194	PTPN3;PTPN3	TSS1500;TSS1500	N_Shore	chr9	112261364	0.764884	0.471086	-0.293797
cg25812287	GPR83	TSS1500	S_Shore	chr11	94135016	0.687065	0.393146	-0.293919
cg25337795	COX19;COX19	5'UTR;1stExon	Island	chr7	1015166	0.37482	0.0808843	-0.293935
cg01615704	MALL;MALL	5'UTR;1stExon	Island	chr2	110873396	0.414348	0.120087	-0.294261
cg10841913	SLC19A3	5'UTR	OpenSea	chr2	228567995	0.728159	0.433802	-0.294357
cg10490842	CPT1B;CPT1B;CPT1B;CHKB-CPT1B;CPT1B;CPT1B;CPT1B;CPT1B	5'UTR;5'UTR;TSS200;Body;5'UTR;5'UTR;5'UTR;5'UTR	Island	chr22	51016604	0.801853	0.506993	-0.29486
cg17069872	THEMIS;THEMIS;THEMIS	Body;Body;5'UTR	OpenSea	chr6	128177259	0.814061	0.518934	-0.295128
cg06135996	DPPA2	TSS200	OpenSea	chr3	109035397	0.499773	0.204339	-0.295434
cg18350186	TUBE1;C6orf225;TUBE1;C6orf225	5'UTR;1stExon;1stExon;5'UTR	Island	chr6	112408723	0.342842	0.0473074	-0.295535
cg18405539	XKR7;XKR7	1stExon;5'UTR	Island	chr20	30555908	0.527275	0.231677	-0.295599
cg02626129	C13orf33;C13orf33	1stExon;5'UTR	Island	chr13	31480646	0.475536	0.179668	-0.295868
cg03955483	LYPD5	5'UTR	Island	chr19	44324481	0.906987	0.610816	-0.296171
cg06192753	GADD45GIP1	TSS1500	S_Shore	chr19	13068297	0.507503	0.211272	-0.296231
cg02279138	TRPC4;TRPC4;TRPC4;TRPC4;TRPC4;TRPC4	TSS1500;TSS1500;TSS1500;TSS1500;TSS1500;TSS1500	S_Shore	chr13	38445013	0.500055	0.203664	-0.296392
cg05455720	MIR124-2	TSS200	S_Shore	chr8	65291703	0.679477	0.382584	-0.296892
cg10249705	GUCY1A2	TSS1500	Island	chr11	106890150	0.350903	0.0534281	-0.297475
cg07723864	PABPC3	TSS1500	Island	chr13	25670042	0.837111	0.539282	-0.297829
cg05062694	CGREF1;CGREF1;CGREF1	TSS1500;TSS1500;TSS1500	S_Shore	chr2	27342324	0.749719	0.451851	-0.297868
cg04943581	HTR5A-AS1;HTR5A	Body;TSS1500	N_Shore	chr7	154860619	0.700845	0.402866	-0.297979
cg19633475	ZNF572	TSS200	OpenSea	chr8	125985497	0.516508	0.218209	-0.298299
cg19103770	TFPI2	TSS1500	S_Shore	chr7	93520566	0.823704	0.525399	-0.298305
cg07832006	SYCP1	TSS200	N_Shore	chr1	115397374	0.834951	0.53663	-0.298321
cg14847483	TMEM85	TSS1500	OpenSea	chr15	34516640	0.606161	0.307713	-0.298448
cg15565987	GTF2B	TSS1500	S_Shore	chr1	89357945	0.886584	0.588122	-0.298462
cg07811110	SLC6A15;SLC6A15;SLC6A15	TSS1500;TSS1500;TSS1500	S_Shore	chr12	85307131	0.378292	0.0797793	-0.298512
cg05314054	SLC1A3;SLC1A3;SLC1A3;SLC1A3;SLC1A3	TSS1500;TSS1500;TSS1500;TSS1500;TSS1500	OpenSea	chr5	36606214	0.676055	0.377445	-0.29861
cg14929208	SSR3	TSS1500	S_Shore	chr3	156273297	0.39864	0.099965	-0.298675
cg03287198	SLC2A14;SLC2A14;SLC2A14;SLC2A14;SLC2A14;SLC2A14;SLC2A14;SLC2A14;SLC2A14;SLC2A14	5'UTR;5'UTR;5'UTR;5'UTR;1stExon;1stExon;1stExon;1stExon;Body;5'UTR	Island	chr12	8025435	0.943842	0.644443	-0.299399
cg14089787	ACVR1;ACVR1	5'UTR;5'UTR	OpenSea	chr2	158682761	0.783417	0.483885	-0.299532
cg06462666	MOV10L1;MOV10L1;MOV10L1	TSS200;TSS200;TSS1500	Island	chr22	50528312	0.703583	0.403943	-0.29964
cg23204263	RBFOX1;RBFOX1;RBFOX1	5'UTR;5'UTR;Body	N_Shore	chr16	6532866	0.805653	0.506005	-0.299648
cg20262330	COX16	TSS1500	S_Shore	chr14	70826997	0.610057	0.310176	-0.299881
cg12295918	LTF	TSS200	S_Shore	chr3	46506481	0.712548	0.412431	-0.300117
cg26787863	PLEKHA6	5'UTR	OpenSea	chr1	204286467	0.726888	0.426734	-0.300155
cg11806442	PRDXDD1P	TSS1500	Island	chr2	55509253	0.356962	0.0567077	-0.300254
cg10253929	LTBP4;LTBP4;LTBP4	TSS1500;Body;Body	Island	chr19	41106155	0.868027	0.567684	-0.300344
cg05882938	RPL39L	TSS200	Island	chr3	186857284	0.362048	0.0614165	-0.300631
cg05005753	ZNF664-FAM101A	5'UTR	OpenSea	chr12	124578276	0.708215	0.407291	-0.300924
cg27200466	STX19;ARL13B;STX19;ARL13B	1stExon;Body;5'UTR;Body	OpenSea	chr3	93747410	0.694196	0.393243	-0.300953
cg26738987	GPR83	TSS1500	S_Shore	chr11	94135029	0.558492	0.257472	-0.30102
cg08924203	MX1;MX1	5'UTR;5'UTR	Island	chr21	42798747	0.559145	0.257534	-0.301611
cg18237551	ZNF300	TSS1500	Island	chr5	150284600	0.521316	0.219646	-0.30167
cg21431690	SLC5A8;SLC5A8	1stExon;5'UTR	Island	chr12	101603932	0.459827	0.157762	-0.302065
cg21026022	CABYR;CABYR;CABYR;CABYR;CABYR;CABYR	5'UTR;5'UTR;5'UTR;5'UTR;5'UTR;5'UTR	S_Shore	chr18	21719568	0.47602	0.173927	-0.302094
cg27435533	SLC2A14;SLC2A14;SLC2A14;SLC2A14;SLC2A14;SLC2A14	TSS1500;TSS1500;TSS1500;TSS1500;TSS1500;Body	S_Shore	chr12	8025961	0.848423	0.546194	-0.302229
cg13273418	SVOPL;SVOPL	TSS200;Body	Island	chr7	138349156	0.457582	0.155312	-0.30227
cg04024822	RPS6KA4;MIR1237;RPS6KA4	Body;TSS200;Body	Island	chr11	64136015	0.656503	0.354226	-0.302277
cg17668981	MATR3	5'UTR	OpenSea	chr5	138617804	0.672714	0.37043	-0.302283
cg17397592	IQCA1	TSS1500	Island	chr2	237416338	0.440083	0.137714	-0.302369
cg00281842	PCDHGA4;PCDHGA12;PCDHGA11;PCDHGA11;PCDHGA9;PCDHGA1;PCDHGB1;PCDHGC3;PCDHGB6;PCDHGB3;PCDHGB7;PCDHGC3;PCDHGA6;PCDHGA8;PCDHGA10;PCDHGA5;PCDHGB4;PCDHGA3;PCDHGC3;PCDHGA2;PCDHGA7;PCDHGB2;PCDHGB5	Body;Body;Body;Body;Body;Body;Body;TSS200;Body;Body;Body;TSS200;Body;Body;Body;Body;Body;Body;TSS200;Body;Body;Body;Body	Island	chr5	140855562	0.332182	0.0293371	-0.302844
cg08741898	TLX1NB	5'UTR	N_Shore	chr10	102881276	0.815004	0.511659	-0.303345
cg11171527	OXTR	5'UTR	Island	chr3	8810206	0.582358	0.278941	-0.303417
cg25900085	MIR124-2	TSS200	S_Shore	chr8	65291513	0.847351	0.543434	-0.303918
cg00716083	LTF	TSS200	S_Shore	chr3	46506554	0.742162	0.438227	-0.303935
cg19424094	LRRC8B;LRRC8B	5'UTR;5'UTR	OpenSea	chr1	90033961	0.889009	0.584612	-0.304398
cg11866303	CNTD2	TSS200	S_Shore	chr19	40732691	0.794791	0.490343	-0.304449
cg16649052	XKR7	TSS200	N_Shore	chr20	30555644	0.452261	0.147538	-0.304724
cg04787078	SNRPC;SNRPC	TSS200;TSS200	N_Shore	chr6	34724751	0.458096	0.153258	-0.304838
cg22798925	GNAS;GNAS;GNAS;GNAS	3'UTR;TSS200;3'UTR;Body	Island	chr20	57464129	0.677048	0.371978	-0.30507
cg07003941	CPT1B;CPT1B;CPT1B;CPT1B;CPT1B;CPT1B;CPT1B;CHKB-CPT1B	1stExon;5'UTR;5'UTR;5'UTR;5'UTR;5'UTR;5'UTR;Body	Island	chr22	51016386	0.817622	0.512536	-0.305086
cg22633597	CD70	TSS1500	S_Shore	chr19	6591674	0.391169	0.085976	-0.305193
cg13773306	ZFP57	TSS1500	OpenSea	chr6	29646253	0.619923	0.314728	-0.305195
cg02111748	PLEKHH2;LOC728819	Body;TSS200	OpenSea	chr2	43903650	0.733126	0.427615	-0.30551
cg08868930	HEXB;HEXB	5'UTR;1stExon	Island	chr5	73980968	0.333995	0.0281263	-0.305868
cg03091337	ZNF528;ZNF528	5'UTR;1stExon	Island	chr19	52901124	0.627215	0.321237	-0.305977
cg11595575	PCDHA6;PCDHA2;PCDHA1;PCDHA9;PCDHA7;PCDHA1;PCDHA6;PCDHA10;PCDHA5;PCDHA3;PCDHA4;PCDHA10;PCDHA10;PCDHA8	Body;Body;Body;Body;Body;Body;Body;TSS200;Body;Body;Body;TSS200;TSS200;Body	N_Shore	chr5	140235510	0.406185	0.0999619	-0.306224
cg00804338	TFDP1;TFDP1	5'UTR;Body	OpenSea	chr13	114239234	0.366735	0.0604768	-0.306258
cg09212118	GUCA2A	TSS200	OpenSea	chr1	42630526	0.670991	0.364609	-0.306382
cg05895034	PRSS22	TSS1500	S_Shore	chr16	2908892	0.538515	0.231617	-0.306897
cg06391199	PTH2R;PTH2R	1stExon;5'UTR	Island	chr2	209271661	0.401711	0.0947549	-0.306956
cg18146936	F11-AS1	TSS200	S_Shore	chr4	187422336	0.771514	0.464245	-0.307269
cg18477204	C14orf162	TSS1500	Island	chr14	70038884	0.480356	0.17308	-0.307275
cg02802904	MGMT;MGMT	1stExon;5'UTR	Island	chr10	131265470	0.423253	0.115634	-0.307619
cg17535691	TLX1NB	5'UTR	N_Shore	chr10	102881324	0.911804	0.604102	-0.307702
cg10589385	SETDB1;SETDB1;SETDB1	TSS1500;TSS1500;TSS1500	N_Shore	chr1	150898437	0.86859	0.560572	-0.308018
cg02992596	RBM46	TSS1500	N_Shore	chr4	155702220	0.789171	0.480611	-0.308561
cg27025995	COL22A1	TSS200	OpenSea	chr8	139926236	0.416163	0.107571	-0.308592
cg11252765	BLCAP;BLCAP;BLCAP;NNAT;BLCAP;BLCAP;NNAT	5'UTR;5'UTR;5'UTR;Body;5'UTR;5'UTR;Body	Island	chr20	36151120	0.934336	0.625696	-0.30864
cg25083618	CYP26C1	TSS200	Island	chr10	94820988	0.730995	0.422345	-0.30865
cg11710334	LOC254559	TSS200	Island	chr15	89921222	0.719086	0.410313	-0.308772
cg06131802	PRR14	TSS1500	N_Shore	chr16	30661708	0.714604	0.405746	-0.308858
cg17704570	ZNF562;ZNF562;ZNF562	TSS1500;TSS1500;TSS1500	S_Shore	chr19	9786027	0.693206	0.384347	-0.308859
cg11052143	ALS2CR11;ALS2CR11;ALS2CR11;ALS2CR11	TSS200;TSS200;TSS200;TSS200	S_Shore	chr2	202484020	0.86136	0.552425	-0.308935
cg14012294	BTF3;BTF3	TSS1500;TSS1500	Island	chr5	72794041	0.405462	0.0962781	-0.309184
cg27314002	LTF	TSS200	S_Shore	chr3	46506519	0.820969	0.511778	-0.309191
cg22762439	BTF3;BTF3	5'UTR;Body	S_Shore	chr5	72794738	0.691475	0.382264	-0.30921
cg27534624	MIR141;MIR200C	TSS1500;TSS200	OpenSea	chr12	7072727	0.666297	0.356481	-0.309816
cg09560953	UBE2E1;UBE2E1	TSS1500;TSS1500	N_Shore	chr3	23846810	0.547139	0.237065	-0.310074
cg10184328	SVOPL;SVOPL	Body;TSS200	Island	chr7	138349158	0.431634	0.12138	-0.310255
cg14559455	NLGN1	5'UTR	OpenSea	chr3	173301488	0.528058	0.217716	-0.310342
cg11315153	KHDRBS2	TSS200	S_Shore	chr6	62996299	0.376454	0.0659064	-0.310547
cg13309208	PTPRK;PTPRK;PTPRK;PTPRK;PTPRK;PTPRK	5'UTR;Body;Body;Body;Body;Body	OpenSea	chr6	128825781	0.659025	0.348246	-0.310779
cg05156901	CPT1B;CPT1B;CPT1B;CHKB-CPT1B;CPT1B;CPT1B;CPT1B;CPT1B	5'UTR;5'UTR;TSS200;Body;5'UTR;5'UTR;5'UTR;5'UTR	Island	chr22	51016646	0.881575	0.570487	-0.311088
cg22582721	BLCAP;BLCAP;BLCAP;NNAT;NNAT;BLCAP;BLCAP	5'UTR;5'UTR;5'UTR;3'UTR;3'UTR;5'UTR;5'UTR	S_Shore	chr20	36151338	0.829694	0.518593	-0.311102
cg04439806	CMTM2;CMTM2;CKLF-CMTM1;CMTM1;CMTM1;CMTM1;CMTM1;CKLF-CMTM1;CKLF-CMTM1;CMTM1;CMTM1;CMTM1;CMTM1	TSS1500;TSS1500;3'UTR;3'UTR;3'UTR;3'UTR;3'UTR;Body;Body;Body;Body;Body;Body	Island	chr16	66612774	0.682122	0.370924	-0.311198
cg04625031	IBA57;IBA57	TSS200;Body	N_Shore	chr1	228362248	0.738642	0.426664	-0.311978
cg13900350	KLHL25	TSS1500	S_Shore	chr15	86338884	0.814865	0.50263	-0.312236
cg05806906	RAB17;RAB17;RAB17	5'UTR;1stExon;Body	OpenSea	chr2	238499186	0.708615	0.396379	-0.312236
cg20443501	PLAGL1;PLAGL1;PLAGL1;PLAGL1;PLAGL1;PLAGL1;PLAGL1;HYMAI;PLAGL1	TSS1500;TSS1500;5'UTR;TSS1500;TSS1500;TSS1500;5'UTR;TSS200;TSS1500	S_Shore	chr6	144329962	0.505923	0.193017	-0.312906
cg10985914	ATF3	5'UTR	OpenSea	chr1	212769641	0.679096	0.365953	-0.313143
cg09177567	MIR596	TSS200	S_Shore	chr8	1765312	0.753642	0.440322	-0.313319
cg15441434	SETDB1;SETDB1;SETDB1	TSS1500;TSS1500;TSS1500	N_Shore	chr1	150898392	0.519214	0.20588	-0.313334
cg25618572	MAB21L1;NBEA;MIR548F5;NBEA	TSS1500;5'UTR;Body;Body	N_Shore	chr13	36051599	0.614258	0.300603	-0.313655
cg10924277	SSR3;SSR3;SSR3	TSS1500;TSS1500;TSS1500	S_Shore	chr3	156273486	0.56432	0.25052	-0.313801
cg10270491	APBB2;APBB2;APBB2	5'UTR;5'UTR;5'UTR	OpenSea	chr4	41135633	0.714755	0.400385	-0.31437
cg19930135	GMPPA;GMPPA	TSS1500;TSS1500	Island	chr2	220362242	0.513381	0.199002	-0.31438
cg03396229	COL22A1	TSS1500	OpenSea	chr8	139926571	0.403958	0.089453	-0.314505
cg03402505	GRIA1;GRIA1;GRIA1;GRIA1;GRIA1;GRIA1;GRIA1;GRIA1	5'UTR;TSS200;TSS200;5'UTR;Body;Body;Body;Body	OpenSea	chr5	152871678	0.853386	0.538602	-0.314785
cg17775624	TEX101	5'UTR	N_Shore	chr19	43910475	0.899847	0.584279	-0.315568
cg27062795	ZNF542;ZNF542;ZNF542;ZNF542	TSS200;Body;Body;TSS200	Island	chr19	56879613	0.388956	0.073353	-0.315603
cg03827118	RAB5A	TSS1500	N_Shore	chr3	19987815	0.797249	0.481626	-0.315623
cg20725941	ZNF528	TSS200	N_Shore	chr19	52900927	0.399615	0.0837093	-0.315906
cg07607752	ZPBP2;ZPBP2	TSS200;TSS200	Island	chr17	38024353	0.838452	0.52254	-0.315912
cg07243548	VAV3;VAV3	Body;TSS200	OpenSea	chr1	108231160	0.710939	0.394993	-0.315946
cg20140201	C2orf54	TSS200	OpenSea	chr2	241835670	0.742735	0.426478	-0.316258
cg25397945	ZNF529;ZNF529;ZNF529;ZNF382;ZNF529;ZNF529	Body;1stExon;5'UTR;TSS200;1stExon;5'UTR	Island	chr19	37096148	0.425864	0.109468	-0.316396
cg18134312	KHDRBS2	TSS200	Island	chr6	62996183	0.641089	0.323684	-0.317405
cg23911707	BHMT2;DMGDH	Body;TSS1500	Island	chr5	78365710	0.861595	0.544046	-0.317549
cg05200610	TBC1D15;TBC1D15;TBC1D15;TBC1D15;TBC1D15	1stExon;5'UTR;Body;1stExon;1stExon	Island	chr12	72233572	0.436834	0.119229	-0.317605
cg08802890	OSBPL9;OSBPL9;OSBPL9;OSBPL9;OSBPL9;OSBPL9;OSBPL9;OSBPL9	5'UTR;5'UTR;Body;Body;Body;Body;Body;Body	OpenSea	chr1	52199980	0.673314	0.355343	-0.317971
cg07949597	ZNF75A	TSS1500	Island	chr16	3355079	0.339476	0.0212825	-0.318193
cg21808053	DIRAS3	5'UTR	S_Shore	chr1	68513063	0.789293	0.471029	-0.318264
cg06410284	ZNF597;NAT15	Body;TSS1500	Island	chr16	3493133	0.46706	0.148412	-0.318647
cg04362002	PRDM9	TSS1500	OpenSea	chr5	23506738	0.465749	0.146787	-0.318962
cg13405775	RFPL2;RFPL2;RFPL2	TSS200;5'UTR;TSS1500	OpenSea	chr22	32599648	0.595985	0.276739	-0.319246
cg22541254	GRIK2;GRIK2;GRIK2	TSS200;TSS200;TSS200	Island	chr6	101846779	0.556995	0.237193	-0.319802
cg02890368	GNAS;GNAS;GNAS	TSS1500;TSS1500;3'UTR	N_Shore	chr20	57427650	0.507656	0.187437	-0.320219
cg08267442	UNC45A	TSS200	Island	chr15	91473386	0.879598	0.559297	-0.320301
cg13009927	SEPT2;SEPT2;HDLBP;SEPT2;SEPT2	TSS1500;TSS1500;5'UTR;TSS1500;TSS1500	Island	chr2	242254519	0.338048	0.0176401	-0.320408
cg17881572	GRIK2;GRIK2;GRIK2	TSS1500;TSS1500;TSS1500	N_Shore	chr6	101846603	0.683444	0.362692	-0.320752
cg16288713	RNF219	TSS1500	S_Shore	chr13	79234144	0.800346	0.479352	-0.320994
cg08543623	MYL12A;MYL12A;MYL12A	TSS1500;TSS1500;TSS1500	N_Shore	chr18	3247013	0.630946	0.309892	-0.321055
cg26618441	PCDHA6;PCDHA2;PCDHA1;PCDHA7;PCDHA1;PCDHA6;PCDHA5;PCDHA7;PCDHA3;PCDHA4	Body;Body;Body;TSS200;Body;Body;Body;TSS200;Body;Body	N_Shore	chr5	140213825	0.911716	0.59061	-0.321107
cg27451362	GRIK2;GRIK2;GRIK2	TSS1500;TSS1500;TSS1500	N_Shore	chr6	101846650	0.668644	0.347415	-0.32123
cg03381704	NCRNA00189	TSS200	OpenSea	chr21	30565638	0.902621	0.581126	-0.321495
cg14950193	C7orf63;C7orf63	TSS1500;TSS1500	N_Shore	chr7	89873797	0.559591	0.238071	-0.32152
cg09899173	MIR596	TSS200	S_Shore	chr8	1765336	0.743129	0.421446	-0.321684
cg10669058	CILP2	TSS1500	Island	chr19	19648555	0.731694	0.409755	-0.321939
cg17711960	PCDHB5	TSS200	N_Shore	chr5	140514676	0.723207	0.400873	-0.322334
cg16705969	PIP5K1B;PIP5K1B	5'UTR;5'UTR	OpenSea	chr9	71409959	0.732354	0.40963	-0.322724
cg22026323	ABCG2;ABCG2	5'UTR;5'UTR	OpenSea	chr4	89066396	0.672748	0.349068	-0.32368
cg10521346	PNPT1	TSS1500	S_Shore	chr2	55921567	0.812382	0.48864	-0.323742
cg12461677	NCRNA00181;A1BG	TSS1500;Body	Island	chr19	58862089	0.792637	0.468864	-0.323773
cg03771939	TBC1D12	TSS1500	N_Shore	chr10	96161916	0.874181	0.550214	-0.323967
cg27011416	CGA;CGA	TSS200;TSS200	OpenSea	chr6	87804944	0.736104	0.41207	-0.324035
cg03142185	STX19;ARL13B;ARL13B;ARL13B;ARL13B;ARL13B	TSS200;Body;Body;Body;Body;Body	OpenSea	chr3	93747559	0.723508	0.399364	-0.324144
cg23926793	KHDRBS2	TSS1500	S_Shore	chr6	62996664	0.379435	0.0552875	-0.324147
cg12304113	COL22A1;COL22A1	5'UTR;1stExon	OpenSea	chr8	139926188	0.445033	0.1204	-0.324633
cg17108141	DDAH1	TSS200	S_Shore	chr1	86044230	0.641142	0.31625	-0.324892
cg18878134	LTBP4;LTBP4;LTBP4	TSS1500;Body;Body	Island	chr19	41106295	0.698343	0.373388	-0.324955
cg12121332	RD3L;TDRD9	5'UTR;Body	OpenSea	chr14	104408124	0.831217	0.50591	-0.325307
cg23507521	MYL12A;MYL12A;MYL12A	TSS1500;TSS1500;TSS1500	N_Shore	chr18	3246932	0.696221	0.370834	-0.325387
cg12135976	SLC5A8	TSS200	S_Shore	chr12	101604147	0.552473	0.226767	-0.325706
cg09745688	PRSS22	TSS1500	S_Shore	chr16	2908918	0.52859	0.202648	-0.325942
cg12301695	SLC38A11	TSS200	OpenSea	chr2	165812159	0.784945	0.458888	-0.326056
cg06105925	NUDT12;NUDT12	TSS200;TSS200	OpenSea	chr5	102898545	0.446098	0.119936	-0.326162
cg09166085	NUDT12	TSS200	OpenSea	chr5	102898648	0.404711	0.0780149	-0.326696
cg15621260	FIBIN;FIBIN	5'UTR;1stExon	OpenSea	chr11	27015813	0.444024	0.117109	-0.326914
cg18810712	HIST1H3A	TSS1500	N_Shore	chr6	26020251	0.429745	0.102651	-0.327094
cg02054213	ZNF672	5'UTR	N_Shore	chr1	249141448	0.900946	0.573378	-0.327568
cg25983401	OR2L3;OR2L13;OR2L13	TSS200;5'UTR;5'UTR	OpenSea	chr1	248223923	0.73223	0.404038	-0.328192
cg06484157	RAB17;RAB17;RAB17	5'UTR;1stExon;Body	OpenSea	chr2	238499306	0.656209	0.327951	-0.328258
cg13433302	SLC5A8	TSS200	S_Shore	chr12	101604027	0.468173	0.139862	-0.328311
cg11784785	SLC6A5	TSS1500	S_Shore	chr11	20620089	0.794935	0.466541	-0.328394
cg14372630	ZNF597;NAA60	TSS1500;5'UTR	S_Shore	chr16	3494006	0.387537	0.0589766	-0.32856
cg01854948	LIMA1;LIMA1;LIMA1;LIMA1	TSS1500;Body;Body;Body	OpenSea	chr12	50596288	0.508146	0.179314	-0.328832
cg26411128	MYF5	TSS1500	N_Shore	chr12	81110496	0.920364	0.591347	-0.329017
cg03541759	BTF3;BTF3	TSS200;TSS200	Island	chr5	72794079	0.446748	0.117566	-0.329182
cg18202521	AKR7L;AKR7L	TSS200;TSS200	Island	chr1	19600702	0.893026	0.563831	-0.329195
cg05783139	BOLL;BOLL	TSS200;TSS1500	Island	chr2	198650985	0.477474	0.14804	-0.329433
cg12220363	ZNF707;ZNF707;ZNF707;ZNF707;ZNF707;ZNF707;ZNF707;ZNF707;ZNF707;ZNF707;ZNF707;ZNF707	TSS200;TSS200;TSS200;TSS200;TSS200;TSS200;TSS200;TSS200;TSS200;TSS200;TSS200;TSS200	Island	chr8	144766502	0.668396	0.338742	-0.329654
cg03933131	LTF	TSS200	S_Shore	chr3	46506483	0.732329	0.402428	-0.329901
cg24838654	ZNF572	TSS200	OpenSea	chr8	125985468	0.558846	0.228254	-0.330592
cg05666828	SMAD1;SMAD1	TSS200;5'UTR	Island	chr4	146403874	0.456402	0.124299	-0.332103
cg20697575	BTBD9;BTBD9	5'UTR;5'UTR	OpenSea	chr6	38571941	0.672524	0.340155	-0.33237
cg21129965	RAB17;RAB17;RAB17	5'UTR;1stExon;Body	OpenSea	chr2	238499456	0.668344	0.335814	-0.332529
cg03025175	GS1-259H13.2;GS1-259H13.2;GS1-259H13.2	TSS1500;TSS1500;TSS1500	N_Shore	chr7	99195655	0.90995	0.577134	-0.332816
cg04080282	PON3	TSS1500	Island	chr7	95026106	0.801399	0.468229	-0.33317
cg22645427	LOC284798;LOC284798;LOC284798	TSS1500;TSS200;TSS200	Island	chr20	25129520	0.819511	0.486296	-0.333216
cg09827139	NKX1-1	TSS1500	Island	chr4	1401710	0.702793	0.369506	-0.333287
cg20102506	PPFIA3;C19orf73;C19orf73	TSS1500;3'UTR;1stExon	N_Shore	chr19	49621876	0.364717	0.0314074	-0.333309
cg25740652	LIMCH1;LIMCH1;LIMCH1	TSS1500;TSS1500;TSS1500	N_Shore	chr4	41361623	0.634086	0.300703	-0.333383
cg21866259	BOLL;BOLL;BOLL;BOLL;BOLL;BOLL	5'UTR;TSS1500;TSS1500;TSS1500;1stExon;TSS200	Island	chr2	198650965	0.376388	0.042622	-0.333766
cg25358289	CD14;CD14;CD14	1stExon;5'UTR;5'UTR	Island	chr5	140012728	0.643347	0.309408	-0.333939
cg09132607	PLEKHH2;LOC728819	Body;TSS200	OpenSea	chr2	43903582	0.639408	0.30537	-0.334038
cg02226645	MIR124-2	TSS1500	S_Shore	chr8	65291287	0.736118	0.402077	-0.33404
cg22942704	CAMK2N1	TSS1500	S_Shore	chr1	20813574	0.438788	0.104701	-0.334087
cg15927196	PON3	TSS1500	Island	chr7	95025905	0.407174	0.0728464	-0.334327
cg07062130	RPL10L	TSS200	Island	chr14	47121033	0.844708	0.509957	-0.334751
cg15375051	APBB2;APBB2;APBB2	5'UTR;5'UTR;5'UTR	OpenSea	chr4	41086507	0.90123	0.566443	-0.334787
cg14874133	RBFOX1;RBFOX1;RBFOX1	5'UTR;5'UTR;Body	Island	chr16	6533383	0.522311	0.186644	-0.335668
cg22352234	PLAGL1;HYMAI;PLAGL1;PLAGL1;PLAGL1;PLAGL1;PLAGL1;PLAGL1;PLAGL1;PLAGL1;PLAGL1;PLAGL1;PLAGL1;PLAGL1;PLAGL1	1stExon;Body;5'UTR;5'UTR;5'UTR;1stExon;5'UTR;1stExon;1stExon;1stExon;5'UTR;5'UTR;1stExon;5'UTR;5'UTR	Island	chr6	144329382	0.423756	0.0878751	-0.335881
cg14741143	SSR3	TSS1500	S_Shore	chr3	156273315	0.451592	0.115182	-0.33641
cg14734771	RWDD4;RWDD4	5'UTR;Body	OpenSea	chr4	184574925	0.840482	0.503885	-0.336597
cg27590105	RAET1L	TSS200	OpenSea	chr6	150346816	0.902812	0.566191	-0.336622
cg10430205	GTF2B	TSS1500	S_Shore	chr1	89357988	0.795858	0.45906	-0.336798
cg05835514	GRIA1;GRIA1;GRIA1;GRIA1;GRIA1;GRIA1;GRIA1;GRIA1	TSS1500;TSS1500;TSS200;5'UTR;Body;Body;Body;Body	OpenSea	chr5	152870795	0.685297	0.34809	-0.337207
cg26457160	PON3	TSS1500	Island	chr7	95026121	0.659774	0.322123	-0.33765
cg12474023	LOC399815;FAM24B;FAM24B	TSS200;5'UTR;1stExon	Island	chr10	124639132	0.398859	0.0611899	-0.337669
cg00275741	PCDHA7;PCDHA12;PCDHA6;PCDHA10;PCDHA4;PCDHA11;PCDHA8;PCDHA1;PCDHA2;PCDHA6;PCDHA1;PCDHA9;PCDHA5;PCDHA13;PCDHA3;PCDHA13;PCDHA10	Body;Body;Body;Body;Body;Body;Body;Body;Body;Body;Body;Body;Body;TSS200;Body;TSS200;Body	N_Shore	chr5	140261749	0.585898	0.247799	-0.338099
cg25652680	TREML4	TSS1500	OpenSea	chr6	41194600	0.776497	0.438335	-0.338162
cg08631427	RAET1L	TSS200	OpenSea	chr6	150346858	0.85013	0.511534	-0.338596
cg12127605	TEX101	5'UTR	N_Shore	chr19	43910505	0.739222	0.400207	-0.339015
cg04104463	MIR124-2	TSS1500	S_Shore	chr8	65291341	0.786226	0.447088	-0.339138
cg03933495	NAT15;ZNF597	TSS200;TSS200	S_Shore	chr16	3493614	0.417042	0.0777323	-0.339309
cg21891967	FANCC	5'UTR	Island	chr9	98075492	0.46101	0.12152	-0.339491
cg03146949	ZNF542;ZNF542;ZNF542;ZNF542	TSS200;Body;Body;TSS200	Island	chr19	56879662	0.38646	0.046549	-0.339911
cg20365618	INPP5F;INPP5F	Body;TSS1500	Island	chr10	121578384	0.429212	0.0890776	-0.340134
cg24347903	C11orf49;C11orf49;C11orf49;C11orf49	TSS200;TSS200;TSS200;TSS200	N_Shore	chr11	46958091	0.954097	0.613857	-0.34024
cg05062676	CYP1B1	TSS1500	S_Shore	chr2	38304725	0.631533	0.291044	-0.340489
cg14389939	GNA14	TSS1500	Island	chr9	80263602	0.598491	0.257356	-0.341135
cg24301620	GRIK2;GRIK2;GRIK2;GRIK2;GRIK2;GRIK2	1stExon;1stExon;5'UTR;1stExon;5'UTR;5'UTR	Island	chr6	101846872	0.66449	0.323274	-0.341216
cg16601569	ZNF528	5'UTR	S_Shore	chr19	52901639	0.672306	0.330601	-0.341705
cg20641955	SLC38A11;SLC38A11	TSS200;TSS200	OpenSea	chr2	165812040	0.497007	0.155055	-0.341952
cg13313697	GRIA1;GRIA1;GRIA1;GRIA1;GRIA1;GRIA1;GRIA1;GRIA1	TSS1500;TSS1500;TSS200;5'UTR;Body;Body;Body;Body	OpenSea	chr5	152870740	0.536392	0.194257	-0.342135
cg16215402	MGMT	TSS200	Island	chr10	131265405	0.435016	0.0925536	-0.342462
cg23187159	DUSP26	5'UTR	Island	chr8	33456955	0.382853	0.0401733	-0.34268
cg16915477	CTNNBL1;CTNNBL1	5'UTR;Body	OpenSea	chr20	36339624	0.788136	0.445341	-0.342795
cg07590196	PRR14	TSS1500	N_Shore	chr16	30661673	0.575228	0.232169	-0.343059
cg16178491	SLC5A8;SLC5A8	1stExon;5'UTR	S_Shore	chr12	101603996	0.41088	0.0678192	-0.343061
cg11288764	SLC6A5	TSS1500	Island	chr11	20619733	0.797878	0.454546	-0.343332
cg15680620	ANKRD45	TSS200	S_Shore	chr1	173639130	0.680959	0.337172	-0.343787
cg13868361	GTF2B	TSS1500	S_Shore	chr1	89357908	0.432553	0.0886823	-0.34387
cg08545854	LRRC4C;LRRC4C;LRRC4C;LRRC4C	1stExon;1stExon;5'UTR;5'UTR	OpenSea	chr11	41481164	0.725198	0.381214	-0.343984
cg25130962	GNAS;GNAS;GNAS;GNAS;GNAS;GNAS;GNAS;GNAS	3'UTR;TSS1500;TSS1500;Body;TSS1500;3'UTR;TSS1500;Body	Island	chr20	57465511	0.42913	0.0846178	-0.344513
cg17895149	HYMAI;PLAGL1;PLAGL1;PLAGL1;PLAGL1;PLAGL1;PLAGL1;PLAGL1;PLAGL1	Body;TSS1500;TSS1500;5'UTR;TSS1500;TSS1500;TSS1500;5'UTR;TSS1500	Island	chr6	144329829	0.439543	0.0948428	-0.3447
cg03221914	HIST1H2AJ	TSS1500	S_Shore	chr6	27783331	0.457096	0.112256	-0.34484
cg27460547	NAT15;NAT15;ZNF597	1stExon;5'UTR;TSS200	S_Shore	chr16	3493681	0.420091	0.0747598	-0.345331
cg01416891	CYP26C1	TSS200	Island	chr10	94820892	0.535165	0.189631	-0.345534
cg06318837	RBM46	TSS200	Island	chr4	155702341	0.860136	0.514032	-0.346104
cg06259025	THSD1P	TSS1500	Island	chr13	52769875	0.412431	0.0657506	-0.34668
cg08461772	PON3	TSS1500	S_Shore	chr7	95026248	0.700052	0.352899	-0.347153
cg12738197	ZNF572	5'UTR	OpenSea	chr8	125985883	0.613441	0.266265	-0.347177
cg01369220	PCDHA7;PCDHA6;PCDHA11;PCDHA11;PCDHA10;PCDHA4;PCDHA11;PCDHA8;PCDHA6;PCDHA1;PCDHA2;PCDHA1;PCDHA9;PCDHA11;PCDHA5;PCDHA3;PCDHA10	Body;Body;1stExon;1stExon;Body;Body;5'UTR;Body;Body;Body;Body;Body;Body;5'UTR;Body;Body;Body	N_Shore	chr5	140248564	0.87222	0.524298	-0.347922
cg05329514	MUC15;MUC15;MUC15;ANO3	TSS1500;TSS1500;TSS1500;Body	OpenSea	chr11	26594702	0.607655	0.259355	-0.3483
cg11051161	LINC00359	TSS1500	OpenSea	chr13	97637420	0.751892	0.403419	-0.348472
cg16407323	COL22A1	TSS1500	OpenSea	chr8	139926686	0.520043	0.170523	-0.34952
cg03083632	ZNF707;ZNF707;ZNF707	TSS200;TSS200;TSS200	Island	chr8	144766577	0.582293	0.231134	-0.351159
cg16587616	KHDRBS2;KHDRBS2	1stExon;5'UTR	Island	chr6	62996022	0.453728	0.102125	-0.351603
cg18023401	ZNF572	TSS200	OpenSea	chr8	125985512	0.621319	0.269396	-0.351924
cg23656083	SPACA1	TSS200	Island	chr6	88757371	0.913103	0.56093	-0.352173
cg25350411	HYMAI;PLAGL1;PLAGL1;PLAGL1;PLAGL1;PLAGL1;PLAGL1;PLAGL1;PLAGL1	Body;5'UTR;5'UTR;5'UTR;5'UTR;5'UTR;5'UTR;5'UTR;5'UTR	Island	chr6	144328917	0.449089	0.0966357	-0.352453
cg11039806	RAB17;RAB17	5'UTR;Body	OpenSea	chr2	238498923	0.845327	0.492182	-0.353145
cg00078085	OXTR	5'UTR	Island	chr3	8810592	0.689439	0.335801	-0.353638
cg23483495	RBM46;RBM46	1stExon;5'UTR	Island	chr4	155702533	0.743468	0.389784	-0.353684
cg12333189	GRIA1;GRIA1;GRIA1;GRIA1;GRIA1;GRIA1;GRIA1;GRIA1	TSS1500;TSS1500;TSS200;5'UTR;Body;Body;Body;Body	OpenSea	chr5	152870757	0.579325	0.225148	-0.354177
cg02631462	LYPD5	TSS200	Island	chr19	44324856	0.863659	0.509305	-0.354353
cg19978550	ACVR1C;ACVR1C;ACVR1C;ACVR1C	Body;Body;5'UTR;Body	Island	chr2	158453812	0.781482	0.42648	-0.355001
cg04218099	ERLIN1;ERLIN1	TSS1500;TSS200	S_Shore	chr10	101945993	0.396719	0.0412272	-0.355492
cg20441021	SYCP1;SYCP1;SYCP1;SYCP1	TSS200;TSS200;TSS200;TSS200	N_Shore	chr1	115397394	0.8803	0.524693	-0.355607
cg01452110	HIST1H3A	TSS1500	N_Shore	chr6	26019832	0.581637	0.225736	-0.355901
cg20509117	IL6;LOC541472	Body;TSS200	OpenSea	chr7	22767314	0.942735	0.586531	-0.356204
cg05816193	HIST1H1A	TSS200	N_Shelf	chr6	26018127	0.467245	0.110854	-0.356391
cg05068430	MGMT	TSS200	Island	chr10	131265416	0.475892	0.119007	-0.356885
cg12820609	PLAGL1;PLAGL1;PLAGL1;PLAGL1;PLAGL1;PLAGL1;PLAGL1;PLAGL1;PLAGL1;PLAGL1;PLAGL1;PLAGL1;HYMAI;PLAGL1;PLAGL1;PLAGL1;PLAGL1;PLAGL1;PLAGL1;PLAGL1;PLAGL1;PLAGL1	TSS200;TSS200;TSS200;TSS200;TSS200;TSS200;TSS1500;TSS1500;TSS1500;TSS1500;TSS1500;TSS1500;Body;5'UTR;5'UTR;5'UTR;5'UTR;5'UTR;5'UTR;5'UTR;5'UTR;5'UTR	Island	chr6	144329744	0.577485	0.219761	-0.357724
cg25770702	RPS6KA4;MIR1237;RPS6KA4	Body;TSS200;Body	Island	chr11	64136024	0.793356	0.43455	-0.358806
cg06121207	NAT15;ZNF597	5'UTR;TSS1500	S_Shore	chr16	3494155	0.43715	0.0780465	-0.359104
cg15401526	LMO3;LMO3;LMO3;LMO3;LMO3	TSS1500;TSS1500;TSS1500;TSS1500;TSS1500	OpenSea	chr12	16762102	0.665652	0.306336	-0.359316
cg05870739	PCDHGA4;PCDHGA9;PCDHGA1;PCDHGB1;PCDHGB6;PCDHGA11;PCDHGA11;PCDHGA11;PCDHGB3;PCDHGA11;PCDHGB7;PCDHGA6;PCDHGA8;PCDHGA11;PCDHGA10;PCDHGA5;PCDHGB4;PCDHGA3;PCDHGA11;PCDHGA2;PCDHGA7;PCDHGB2;PCDHGB5	Body;Body;Body;Body;Body;5'UTR;5'UTR;5'UTR;Body;1stExon;Body;Body;Body;1stExon;Body;Body;Body;Body;1stExon;Body;Body;Body;Body	N_Shore	chr5	140800586	0.859809	0.500351	-0.359458
cg13122129	CRISP2;CRISP2;CRISP2;CRISP2;CRISP2;CRISP2	TSS1500;TSS1500;TSS1500;TSS1500;TSS1500;TSS1500	OpenSea	chr6	49681851	0.883007	0.523549	-0.359459
cg24027317	NAA60;ZNF597	TSS200;TSS200	S_Shore	chr16	3493641	0.454475	0.0949866	-0.359488
cg05474726	MIR124-2	TSS200	S_Shore	chr8	65291523	0.739824	0.380278	-0.359545
cg00765128	NKAPL	TSS200	N_Shore	chr6	28226905	0.824554	0.464987	-0.359567
cg22473637	MCHR2;MCHR2	TSS200;TSS200	Island	chr6	100442151	0.624284	0.264527	-0.359757
cg23654844	ILF2	TSS200	Island	chr1	153643515	0.737058	0.376969	-0.360089
cg16865375	TPD52L1;TPD52L1;TPD52L1;TPD52L1;TPD52L1;TPD52L1	5'UTR;5'UTR;Body;Body;Body;Body	OpenSea	chr6	125523562	0.728371	0.367974	-0.360397
cg06562836	GRIA1;GRIA1;GRIA1;GRIA1;GRIA1;GRIA1;GRIA1;GRIA1	5'UTR;TSS200;TSS200;5'UTR;Body;Body;Body;Body	OpenSea	chr5	152871618	0.826456	0.466014	-0.360442
cg03991307	MYF5	TSS200	N_Shore	chr12	81110527	0.898693	0.538145	-0.360548
cg25572105	PON3	TSS1500	Island	chr7	95025955	0.44696	0.0861303	-0.36083
cg26413432	RBM46	TSS200	Island	chr4	155702351	0.943119	0.582111	-0.361008
cg23969338	PCDHB2	TSS1500	N_Shore	chr5	140474005	0.743146	0.382115	-0.361031
cg09827662	SLC35A5;ATG3;ATG3	5'UTR;TSS1500;TSS1500	S_Shore	chr3	112282181	0.749759	0.388714	-0.361045
cg16376155	SLC38A11;SLC38A11	TSS200;TSS200	OpenSea	chr2	165812058	0.593463	0.232355	-0.361108
cg08282428	RBM46	TSS200	Island	chr4	155702411	0.858545	0.497408	-0.361137
cg03504078	PCDHB3	TSS200	N_Shore	chr5	140480218	0.864223	0.50277	-0.361452
cg04298253	PRDM7	TSS1500	Island	chr16	90143815	0.478512	0.116686	-0.361826
cg18026026	MGMT	TSS200	Island	chr10	131265411	0.572796	0.210695	-0.3621
cg05722918	SLC5A8;SLC5A8	1stExon;5'UTR	Island	chr12	101603929	0.44568	0.0824979	-0.363182
cg08183125	DIO2;DIO2;DIO2;DIO2;DIO2	TSS1500;1stExon;5'UTR;5'UTR;1stExon	OpenSea	chr14	80678293	0.740387	0.376757	-0.363629
cg10329418	PON3	TSS1500	S_Shore	chr7	95026181	0.563297	0.199213	-0.364084
cg06666025	CMTM2	TSS200	Island	chr16	66613278	0.786217	0.421431	-0.364786
cg01827861	RBM46;RBM46;RBM46;RBM46;RBM46	1stExon;1stExon;TSS200;5'UTR;5'UTR	Island	chr4	155702582	0.861772	0.496911	-0.364861
cg24750391	PON3	TSS1500	S_Shore	chr7	95026211	0.644417	0.279512	-0.364905
cg12695586	OXTR	5'UTR	Island	chr3	8810077	0.54881	0.183162	-0.365648
cg14497143	ATP1A4;ATP1A4	TSS200;Body	OpenSea	chr1	160147181	0.766025	0.400004	-0.366022
cg26247335	PCDHA7;PCDHA7;PCDHA1;PCDHA1;PCDHA2;PCDHA3;PCDHA4;PCDHA5;PCDHA6;PCDHA6	TSS1500;TSS1500;Body;Body;Body;Body;Body;Body;Body;Body	N_Shore	chr5	140213621	0.9188	0.552531	-0.366269
cg05938958	OR2L3;OR2L13	1stExon;5'UTR	OpenSea	chr1	248224887	0.748295	0.381337	-0.366958
cg10207240	WDR66	5'UTR	Island	chr12	122356781	0.501659	0.134186	-0.367472
cg11376198	AKR7L;AKR7L	TSS200;TSS200	Island	chr1	19600730	0.910437	0.542852	-0.367585
cg22905511	FLJ44606;FLJ44606	TSS200;TSS200	Island	chr5	126409198	0.54019	0.17258	-0.367611
cg08389151	NCRNA00181;A1BG	TSS1500;Body	Island	chr19	58862087	0.746355	0.378607	-0.367748
cg13793049	RAB17;RAB17;RAB17	5'UTR;1stExon;Body	OpenSea	chr2	238499124	0.567937	0.199988	-0.367949
cg07492480	ST8SIA4;ST8SIA4	TSS1500;TSS1500	S_Shore	chr5	100239763	0.602514	0.233932	-0.368583
cg22534145	SSTR4	TSS200	Island	chr20	23015936	0.502899	0.134248	-0.368651
cg06353069	RAB17	TSS1500	OpenSea	chr2	238500081	0.844448	0.475708	-0.36874
cg03821311	HIST1H1B	TSS1500	S_Shore	chr6	27836018	0.717207	0.348406	-0.368802
cg26946114	WDR67;WDR67	TSS1500;TSS1500	N_Shore	chr8	124084456	0.599949	0.231124	-0.368825
cg01344564	ZNF597;NAA60;NAA60	TSS200;1stExon;5'UTR	S_Shore	chr16	3493687	0.427861	0.0588029	-0.369058
cg24594368	CDC23	TSS1500	OpenSea	chr5	137550161	0.905495	0.536388	-0.369107
cg02603875	GRIA1;GRIA1;GRIA1;GRIA1;GRIA1;GRIA1;GRIA1;GRIA1	5'UTR;TSS200;TSS200;5'UTR;Body;Body;Body;Body	OpenSea	chr5	152871549	0.7095	0.34033	-0.36917
cg11615461	GRIA1;GRIA1;GRIA1;GRIA1;GRIA1;GRIA1;GRIA1;GRIA1	5'UTR;TSS200;TSS200;5'UTR;Body;Body;Body;Body	OpenSea	chr5	152871571	0.785714	0.416307	-0.369408
cg07626700	NOM1	TSS1500	Island	chr7	156741534	0.537838	0.168329	-0.36951
cg00656412	PNPT1	TSS1500	S_Shore	chr2	55921875	0.79771	0.427777	-0.369933
cg16682329	COL22A1	TSS200	OpenSea	chr8	139926293	0.465224	0.0951793	-0.370044
cg19776201	ZNF132;ZNF132	1stExon;5'UTR	Island	chr19	58951434	0.480788	0.110639	-0.370148
cg20955757	PKIB;PKIB;PKIB;PKIB;PKIB	TSS1500;TSS1500;5'UTR;5'UTR;5'UTR	N_Shore	chr6	122931037	0.556781	0.186539	-0.370241
cg13672300	ZNF528	5'UTR	Island	chr19	52901307	0.497093	0.126542	-0.370551
cg19304107	COL22A1	TSS200	OpenSea	chr8	139926387	0.627703	0.25668	-0.371022
cg13052223	PCDHA1;PCDHA1;PCDHA1	TSS200;TSS200;TSS200	N_Shore	chr5	140165651	0.800648	0.428644	-0.372003
cg21751684	LOC254559	TSS1500	Island	chr15	89920887	0.766426	0.394371	-0.372055
cg17046295	UNC45A	TSS1500	N_Shore	chr15	91473167	0.873313	0.501085	-0.372228
cg24420041	SLC6A5	TSS1500	S_Shore	chr11	20620002	0.779953	0.407025	-0.372929
cg20740029	SLC5A8;SLC5A8	1stExon;5'UTR	Island	chr12	101603835	0.433156	0.0600656	-0.37309
cg00203913	HS3ST3A1	TSS1500	S_Shore	chr17	13506186	0.839213	0.465575	-0.373638
cg03073264	NUDT12;NUDT12;NUDT12;NUDT12	5'UTR;5'UTR;1stExon;1stExon	OpenSea	chr5	102898493	0.474862	0.101039	-0.373823
cg09545384	MACROD2;MACROD2	Body;5'UTR	OpenSea	chr20	15680213	0.735244	0.361336	-0.373907
cg12906381	RFPL2;RFPL2;RFPL2	TSS200;5'UTR;TSS1500	OpenSea	chr22	32599516	0.714335	0.339689	-0.374645
cg06931941	MPDU1;MPDU1	TSS200;TSS200	Island	chr17	7486770	0.685747	0.310552	-0.375196
cg10963543	PSMD4	TSS1500	OpenSea	chr1	151226935	0.777967	0.402389	-0.375579
cg15206834	NUDT12	TSS1500	OpenSea	chr5	102898733	0.583426	0.207689	-0.375738
cg17545763	COL22A1	TSS200	OpenSea	chr8	139926316	0.552223	0.176458	-0.375765
cg10464163	OR2T4	TSS1500	OpenSea	chr1	248524337	0.763515	0.387749	-0.375765
cg23554141	HIST1H1A;HIST1H3A	TSS1500;TSS1500	N_Shore	chr6	26019385	0.598503	0.221814	-0.376689
cg03253555	FAXDC2	5'UTR	OpenSea	chr5	154222942	0.857727	0.480885	-0.376842
cg27514038	NIPA2;NIPA2;NIPA2;NIPA2	TSS1500;TSS1500;TSS1500;TSS1500	S_Shore	chr15	23035493	0.766779	0.389724	-0.377055
cg09639931	ZPBP2;ZPBP2	TSS200;TSS200	Island	chr17	38024394	0.788985	0.411571	-0.377415
cg06383163	FAM135B	TSS200	Island	chr8	139509073	0.475967	0.0985432	-0.377424
cg12276123	KCNJ3;KCNJ3	1stExon;5'UTR	Island	chr2	155555157	0.555042	0.177149	-0.377894
cg02567691	LYPD5	TSS1500	S_Shore	chr19	44325139	0.799821	0.421111	-0.37871
cg04059863	ILDR1	TSS1500	OpenSea	chr3	121741630	0.663761	0.284631	-0.37913
cg06233376	A2BP1;A2BP1	5'UTR;5'UTR	N_Shore	chr16	6532764	0.735178	0.355892	-0.379286
cg24366702	ZNF132	TSS200	Island	chr19	58951778	0.541092	0.161306	-0.379786
cg10178308	PVRL2;PVRL2	TSS200;TSS200	Island	chr19	45349383	0.737058	0.35655	-0.380508
cg04558084	PEX5L;PEX5L;PEX5L;PEX5L;PEX5L;PEX5L;PEX5L;PEX5L	5'UTR;5'UTR;5'UTR;Body;Body;Body;Body;Body	OpenSea	chr3	179660438	0.750122	0.369378	-0.380744
cg06473864	ALLC	5'UTR	OpenSea	chr2	3710024	0.868324	0.486913	-0.381411
cg03464655	SLC38A11;SLC38A11	1stExon;5'UTR	OpenSea	chr2	165811982	0.583745	0.201706	-0.382039
cg14703002	HIST1H1A	TSS200	N_Shelf	chr6	26018058	0.557443	0.175217	-0.382226
cg18817560	C1GALT1C1L;PLEKHH2	TSS1500;Body	OpenSea	chr2	43903689	0.713269	0.330972	-0.382297
cg00397324	MX1;MX1	5'UTR;5'UTR	Island	chr21	42798594	0.701102	0.31861	-0.382492
cg24489161	LIMA1;LIMA1;LIMA1;LIMA1	TSS1500;Body;Body;Body	OpenSea	chr12	50595889	0.722123	0.338966	-0.383158
cg13372293	NBEAL1	TSS1500	N_Shore	chr2	203878778	0.570116	0.18695	-0.383166
cg07229496	MED7;MED7	TSS1500;TSS1500	S_Shore	chr5	156570959	0.589054	0.205808	-0.383246
cg18375421	C5orf52	TSS1500	Island	chr5	157098338	0.493676	0.109713	-0.383963
cg03881854	VSX1;VSX1;VSX1;VSX1;VSX1;VSX1	TSS1500;TSS1500;TSS1500;TSS1500;TSS1500;TSS1500	Island	chr20	25064287	0.445293	0.0603321	-0.38496
cg04398581	KHDRBS2	TSS1500	S_Shore	chr6	62996627	0.492863	0.107867	-0.384995
cg02871313	SPACA1	TSS1500	Island	chr6	88757302	0.923825	0.538126	-0.3857
cg05326984	HYMAI;PLAGL1;PLAGL1;PLAGL1;PLAGL1;PLAGL1;PLAGL1;PLAGL1;PLAGL1	Body;TSS1500;TSS1500;5'UTR;TSS1500;TSS1500;TSS1500;5'UTR;TSS1500	Island	chr6	144329766	0.621316	0.235265	-0.386051
cg26856451	THAP4;THAP4	TSS200;Body	OpenSea	chr2	242556993	0.656397	0.270055	-0.386342
cg18512948	REC8;REC8;REC8	1stExon;5'UTR;5'UTR	Island	chr14	24641706	0.633612	0.246566	-0.387046
cg12374721	C17orf93;PRAC	TSS1500;Body	N_Shore	chr17	46799640	0.68172	0.294282	-0.387437
cg11840740	DNAH8;DNAH8	1stExon;5'UTR	Island	chr6	38683186	0.599849	0.212252	-0.387597
cg12950007	ZNF528	TSS200	Island	chr19	52900970	0.496661	0.108898	-0.387763
cg12798157	AKR7L;AKR7L	TSS200;TSS200	Island	chr1	19600719	0.928342	0.539894	-0.388448
cg07275979	WDR67;WDR67	TSS1500;TSS1500	N_Shore	chr8	124084365	0.710551	0.321567	-0.388984
cg08548311	COX16;COX16;SYNJ2BP-COX16;SYNJ2BP-COX16;SYNJ2BP-COX16	TSS1500;TSS1500;Body;Body;Body	S_Shore	chr14	70827402	0.62724	0.237846	-0.389394
cg27089768	TCL1A;TCL1A	TSS200;TSS200	Island	chr14	96180598	0.560272	0.170315	-0.389957
cg14010405	GTF2B	TSS1500	S_Shore	chr1	89357911	0.734792	0.344786	-0.390006
cg02976617	NUDT12;NUDT12	5'UTR;1stExon	OpenSea	chr5	102898463	0.454592	0.0637723	-0.39082
cg21628808	ALPK2	TSS200	OpenSea	chr18	56296334	0.65337	0.261812	-0.391559
cg17865602	HYMAI;PLAGL1;PLAGL1;PLAGL1;PLAGL1;PLAGL1;PLAGL1;PLAGL1;PLAGL1	Body;5'UTR;5'UTR;5'UTR;5'UTR;5'UTR;5'UTR;5'UTR;5'UTR	N_Shore	chr6	144328482	0.528392	0.135833	-0.392559
cg18979916	ZKSCAN4;NKAPL	5'UTR;TSS200	N_Shore	chr6	28226941	0.79292	0.400003	-0.392917
cg08263357	HYMAI;PLAGL1;PLAGL1;PLAGL1;PLAGL1;PLAGL1;PLAGL1;PLAGL1;PLAGL1	Body;TSS1500;TSS1500;5'UTR;TSS1500;TSS1500;TSS1500;5'UTR;TSS1500	Island	chr6	144329780	0.570216	0.176359	-0.393857
cg04497520	PHF13	TSS1500	Island	chr1	6673429	0.451588	0.0574926	-0.394096
cg10812634	FLJ44606;FLJ44606	TSS200;TSS200	Island	chr5	126409211	0.45496	0.0606126	-0.394348
cg08259925	HTR1A	TSS1500	Island	chr5	63257813	0.461179	0.066791	-0.394388
cg17161250	C2orf40;C2orf40	1stExon;5'UTR	Island	chr2	106682209	0.570279	0.174837	-0.395441
cg09696301	SLC6A5	TSS1500	Island	chr11	20619598	0.81437	0.41883	-0.39554
cg00706159	IQCA1;IQCA1;IQCA1	TSS200;TSS200;TSS200	Island	chr2	237416342	0.5013	0.105046	-0.396254
cg05181354	SLC38A11;SLC38A11;SLC38A11;SLC38A11	5'UTR;5'UTR;1stExon;1stExon	OpenSea	chr2	165811804	0.705113	0.308173	-0.39694
cg22788485	RPS6KA4;MIR1237;RPS6KA4	Body;TSS200;Body	Island	chr11	64136018	0.792289	0.395178	-0.397111
cg01134662	KRTAP3-1	TSS1500	OpenSea	chr17	39165631	0.791848	0.394081	-0.397767
cg13328713	TFPI2	TSS1500	S_Shore	chr7	93520527	0.614208	0.213352	-0.400856
cg11071577	TMEM38B	TSS1500	N_Shore	chr9	108456125	0.658851	0.256345	-0.402506
cg00955780	SLC2A14	TSS1500	Island	chr12	8025861	0.898442	0.49556	-0.402881
cg13089966	MED7;MED7	TSS1500;TSS1500	S_Shore	chr5	156570342	0.458641	0.0556923	-0.402949
cg20676602	THCAT158;EFCAB13;EFCAB13;THCAT158	TSS1500;5'UTR;5'UTR;TSS1500	S_Shore	chr17	45402355	0.619944	0.216526	-0.403418
cg21016266	WDR66;WDR66	1stExon;5'UTR	Island	chr12	122356598	0.567225	0.163588	-0.403636
cg26918062	NAT15;NAT15;ZNF597	1stExon;5'UTR;TSS1500	S_Shore	chr16	3493815	0.464722	0.0609059	-0.403817
cg21097881	NPY	5'UTR	Island	chr7	24323939	0.45647	0.0516912	-0.404779
cg07227033	ARL4A;ARL4A;ARL4A	TSS1500;TSS1500;TSS1500	N_Shore	chr7	12725802	0.869921	0.464145	-0.405776
cg13271456	SLC5A8	TSS200	S_Shore	chr12	101604035	0.504048	0.0981486	-0.4059
cg16577651	CYP26C1	TSS1500	Island	chr10	94820236	0.490886	0.0845456	-0.40634
cg14654875	NAT15;ZNF597	5'UTR;TSS1500	S_Shore	chr16	3493997	0.472649	0.0662767	-0.406373
cg17827650	NOM1	TSS1500	Island	chr7	156741514	0.786248	0.37972	-0.406528
cg23632875	TCERG1L	TSS1500	Island	chr10	133110244	0.491634	0.0845566	-0.407078
cg03631656	ANGPT2;ANGPT2;ANGPT2;ANGPT2;ANGPT2;ANGPT2;MCPH1	5'UTR;1stExon;5'UTR;1stExon;5'UTR;1stExon;Body	N_Shelf	chr8	6420770	0.973464	0.566373	-0.40709
cg15081698	GRIK2;GRIK2;GRIK2;GRIK2;GRIK2;GRIK2	5'UTR;5'UTR;5'UTR;1stExon;1stExon;1stExon	Island	chr6	101847050	0.49039	0.082063	-0.408327
cg11218091	LOC399815;FAM24B	TSS200;5'UTR	Island	chr10	124638976	0.448999	0.0406456	-0.408353
cg11615755	HTR1A	TSS1500	Island	chr5	63257867	0.524078	0.114627	-0.40945
cg10071929	CIZ1;CIZ1;CIZ1;CIZ1;CIZ1	TSS1500;5'UTR;TSS1500;5'UTR;TSS1500	N_Shore	chr9	130955135	0.870038	0.460405	-0.409633
cg07077459	HYMAI;PLAGL1;PLAGL1;PLAGL1;PLAGL1;PLAGL1;PLAGL1;PLAGL1;PLAGL1	Body;5'UTR;5'UTR;5'UTR;5'UTR;5'UTR;5'UTR;5'UTR;5'UTR	Island	chr6	144329052	0.475992	0.0654595	-0.410533
cg08786077	QPCT	TSS200	Island	chr2	37571732	0.587014	0.176307	-0.410707
cg21251018	NKAPL	TSS1500	N_Shore	chr6	28226885	0.814732	0.403329	-0.411403
cg27332337	SYCP1;SYCP1	1stExon;5'UTR	Island	chr1	115397616	0.6322	0.220537	-0.411663
cg08188890	ZNF528	5'UTR	N_Shore	chr19	52901271	0.515366	0.103297	-0.412068
cg24777351	SLC38A11;SLC38A11	1stExon;5'UTR	OpenSea	chr2	165811816	0.735624	0.323541	-0.412083
cg18884037	KHDRBS2	TSS200	Island	chr6	62996214	0.47166	0.0589205	-0.41274
cg17652507	GNAS;GNAS;GNAS;GNAS	3'UTR;3'UTR;TSS1500;Body	Island	chr20	57463653	0.586979	0.174215	-0.412763
cg03077453	ZNF528	TSS1500	N_Shore	chr19	52900914	0.533256	0.120297	-0.41296
cg12962191	PCDHA6;PCDHA2;PCDHA1;PCDHA7;PCDHA1;PCDHA6;PCDHA5;PCDHA7;PCDHA3;PCDHA4	Body;Body;Body;TSS200;Body;Body;Body;TSS200;Body;Body	N_Shore	chr5	140213924	0.891379	0.478197	-0.413181
cg08939371	UNC45A	TSS1500	N_Shore	chr15	91473059	0.945003	0.531563	-0.41344
cg06429434	DIO2;DIO2;DIO2;DIO2;DIO2;DIO2-AS1	TSS200;TSS1500;TSS1500;TSS1500;5'UTR;Body	OpenSea	chr14	80678159	0.570371	0.15618	-0.414191
cg08610426	IZUMO1	5'UTR	OpenSea	chr19	49249123	0.910679	0.496202	-0.414476
cg16009558	GRIK2;GRIK2;GRIK2	TSS200;TSS200;TSS200	N_Shore	chr6	101846707	0.531844	0.116446	-0.415397
cg15162392	QPCT	TSS200	Island	chr2	37571729	0.505534	0.0898473	-0.415686
cg18138206	TCERG1L	TSS1500	Island	chr10	133110731	0.470282	0.0538695	-0.416413
cg10602561	MUC15;MUC15;MUC15;ANO3	TSS200;TSS200;TSS200;Body	OpenSea	chr11	26593911	0.72184	0.305222	-0.416618
cg11066033	THAP4;THAP4;THAP4	1stExon;Body;5'UTR	OpenSea	chr2	242556858	0.679142	0.261746	-0.417395
cg15500865	PON3	TSS1500	Island	chr7	95025924	0.509325	0.0916628	-0.417662
cg13901453	BLCAP;BLCAP;BLCAP;BLCAP;NNAT;NNAT;BLCAP	5'UTR;5'UTR;5'UTR;5'UTR;TSS1500;TSS1500;5'UTR	N_Shore	chr20	36148375	0.853203	0.43553	-0.417673
cg09267217	ZNF528	TSS200	Island	chr19	52900980	0.819196	0.401305	-0.417891
cg09730369	HYMAI;PLAGL1;PLAGL1;PLAGL1;PLAGL1;PLAGL1;PLAGL1;PLAGL1;PLAGL1	Body;5'UTR;5'UTR;5'UTR;5'UTR;5'UTR;5'UTR;5'UTR;5'UTR	N_Shore	chr6	144328421	0.677823	0.259275	-0.418547
cg27216384	HYMAI;PLAGL1;PLAGL1;PLAGL1;PLAGL1;PLAGL1;PLAGL1;PLAGL1;PLAGL1	Body;TSS1500;TSS1500;5'UTR;TSS1500;TSS1500;TSS1500;5'UTR;TSS1500	Island	chr6	144329802	0.515726	0.0971551	-0.418571
cg03414569	EHHADH;EHHADH;EHHADH	5'UTR;Body;1stExon	Island	chr3	184971699	0.667481	0.247164	-0.420317
cg04355617	RBM46	5'UTR	S_Shore	chr4	155703429	0.907871	0.487313	-0.420557
cg08102185	DNAH8	TSS200	Island	chr6	38682995	0.659481	0.238906	-0.420575
cg22965432	ST8SIA4;ST8SIA4	TSS1500;TSS1500	S_Shore	chr5	100240059	0.809074	0.388465	-0.420609
cg04685170	PON3	TSS200	Island	chr7	95025855	0.495702	0.0744404	-0.421262
cg15196033	ZNF45	TSS1500	S_Shore	chr19	44440464	0.726949	0.304893	-0.422055
cg17731305	CRISP2;CRISP2;CRISP2;CRISP2;CRISP2;CRISP2	TSS1500;TSS1500;TSS1500;TSS1500;TSS1500;TSS1500	OpenSea	chr6	49681648	0.885771	0.463429	-0.422342
cg01351822	UNC45A;UNC45A	5'UTR;1stExon	Island	chr15	91473475	0.937949	0.514727	-0.423222
cg08525430	ZNF528	TSS1500	N_Shore	chr19	52900882	0.735019	0.311439	-0.42358
cg08561856	LYPD5	TSS200	Island	chr19	44324945	0.835522	0.411519	-0.424003
cg11216554	LOC399815;FAM24B	TSS200;5'UTR	Island	chr10	124638983	0.504251	0.0801427	-0.424109
cg08085018	SLC2A14;SLC2A14;SLC2A14;SLC2A14;SLC2A14;SLC2A14	TSS1500;TSS1500;TSS1500;TSS1500;TSS1500;Body	S_Shore	chr12	8025959	0.884528	0.459666	-0.424862
cg11532302	HYMAI;PLAGL1;PLAGL1;PLAGL1;PLAGL1;PLAGL1;PLAGL1;PLAGL1;PLAGL1	Body;TSS1500;TSS1500;5'UTR;TSS1500;TSS1500;TSS1500;5'UTR;TSS1500	Island	chr6	144329789	0.596372	0.17103	-0.425342
cg00793774	TRIM8	TSS1500	Island	chr10	104403707	0.507053	0.0814123	-0.42564
cg13665998	NUDT12;NUDT12	5'UTR;1stExon	OpenSea	chr5	102898478	0.489004	0.0630902	-0.425914
cg02738081	EHHADH;EHHADH;EHHADH;EHHADH	5'UTR;1stExon;1stExon;5'UTR	Island	chr3	184971844	0.487878	0.0606087	-0.427269
cg05986449	GPD2;GPD2	5'UTR;5'UTR	OpenSea	chr2	157320849	0.940396	0.512922	-0.427474
cg22407822	GNAS;GNAS;GNAS;GNAS	3'UTR;3'UTR;TSS1500;Body	Island	chr20	57463658	0.654988	0.227386	-0.427602
cg22144900	SPACA1	TSS200	Island	chr6	88757358	0.923037	0.495027	-0.42801
cg12143439	CD14;CD14;CD14	1stExon;5'UTR;5'UTR	Island	chr5	140012660	0.565224	0.135175	-0.43005
cg16439198	CYP1B1	5'UTR	Island	chr2	38302674	0.647676	0.216715	-0.430961
cg25161512	PON3	TSS1500	Island	chr7	95026066	0.525032	0.0939146	-0.431117
cg14223866	CPS1;LANCL1;LANCL1;LANCL1	TSS1500;TSS1500;TSS1500;TSS1500	S_Shore	chr2	211341815	0.903861	0.472107	-0.431754
cg02405001	RBFOX1;RBFOX1;RBFOX1	5'UTR;5'UTR;Body	Island	chr16	6533175	0.65206	0.220301	-0.431759
cg18724928	UNC45A	TSS1500	N_Shore	chr15	91473091	0.935631	0.502793	-0.432838
cg22496683	RBM46	5'UTR	Island	chr4	155702610	0.897493	0.464574	-0.432919
cg19837938	PRDM9	TSS1500	OpenSea	chr5	23507458	0.617061	0.184094	-0.432966
cg25844921	MRPS25	TSS1500	S_Shore	chr3	15107309	0.857546	0.424065	-0.433481
cg02200207	PRR15	5'UTR	N_Shore	chr7	29605237	0.829503	0.395958	-0.433545
cg17650274	VSX1;VSX1	TSS1500;TSS1500	Island	chr20	25064127	0.655498	0.221379	-0.434119
cg09325404	PLEKHH2;LOC728819	Body;TSS200	OpenSea	chr2	43903470	0.689012	0.254111	-0.434901
cg26715952	KHDRBS2	TSS200	Island	chr6	62996119	0.533089	0.0971813	-0.435908
cg17609028	PCDHB3	TSS200	N_Shore	chr5	140479823	0.710634	0.274689	-0.435945
cg23294090	FAM135B	TSS1500	Island	chr8	139509672	0.588132	0.151562	-0.43657
cg24916396	BTF3;BTF3	TSS1500;TSS1500	N_Shore	chr5	72793696	0.522426	0.085525	-0.436901
cg23097006	VSX1;VSX1	TSS1500;TSS1500	N_Shore	chr20	25063817	0.507264	0.0697535	-0.437511
cg10591607	GRIK2;GRIK2;GRIK2;GRIK2;GRIK2;GRIK2	1stExon;1stExon;5'UTR;1stExon;5'UTR;5'UTR	Island	chr6	101846916	0.533836	0.0963058	-0.43753
cg18239753	KHDRBS2;KHDRBS2	1stExon;5'UTR	Island	chr6	62995963	0.520191	0.0825171	-0.437674
cg25045785	INPP5F;INPP5F	Body;TSS200	S_Shore	chr10	121578639	0.554975	0.117238	-0.437737
cg11134262	APBB2;APBB2;APBB2	5'UTR;5'UTR;5'UTR	OpenSea	chr4	41134249	0.783648	0.345843	-0.437805
cg05364750	FLJ36031	TSS200	S_Shore	chr7	106301660	0.681242	0.241952	-0.43929
cg18472881	UNC45A	TSS1500	N_Shore	chr15	91473103	0.940895	0.499389	-0.441506
cg08828819	PON3	TSS200	Island	chr7	95025836	0.636548	0.194149	-0.4424
cg03735888	ZNF132	TSS200	Island	chr19	58951602	0.831914	0.389359	-0.442555
cg06247406	GRIK2;GRIK2;GRIK2	TSS200;TSS200;TSS200	Island	chr6	101846791	0.544876	0.101965	-0.442911
cg15634398	LYPD5	TSS200	Island	chr19	44324903	0.823726	0.380592	-0.443134
cg10237903	FAM135B	TSS200	Island	chr8	139509075	0.497282	0.0536517	-0.443631
cg14025336	ZNF528	TSS1500	N_Shore	chr19	52900901	0.582188	0.13852	-0.443667
cg14708218	LOC399815;FAM24B	TSS200;5'UTR	Island	chr10	124638991	0.522501	0.0782911	-0.44421
cg22490229	OR2M2	TSS1500	OpenSea	chr1	248342534	0.757993	0.31335	-0.444643
cg13099429	COX16	TSS1500	S_Shore	chr14	70827109	0.754879	0.310012	-0.444867
cg12408601	HIST1H4L	TSS1500	S_Shore	chr6	27841665	0.9176	0.472177	-0.445424
cg26316946	GRIK2;GRIK2;GRIK2;GRIK2;GRIK2;GRIK2	1stExon;1stExon;5'UTR;1stExon;5'UTR;5'UTR	Island	chr6	101846967	0.539132	0.0925373	-0.446594
cg05339727	SLC38A11	TSS200	OpenSea	chr2	165812079	0.681385	0.234728	-0.446656
cg13666507	HTR1A	TSS1500	S_Shore	chr5	63257941	0.549894	0.0988272	-0.451067
cg26715042	CRISP2;CRISP2;CRISP2;CRISP2;CRISP2	TSS200;TSS200;TSS200;TSS200;TSS200	OpenSea	chr6	49681307	0.630163	0.178011	-0.452153
cg17464591	SPACA1	TSS200	Island	chr6	88757368	0.871331	0.417447	-0.453883
cg23159236	GNAS;GNAS;GNAS;GNAS	3'UTR;TSS200;3'UTR;Body	Island	chr20	57464002	0.557834	0.103682	-0.454152
cg27273077	PCDHA11;PCDHA11;PCDHA11;PCDHA11;PCDHA1;PCDHA1;PCDHA2;PCDHA3;PCDHA4;PCDHA5;PCDHA6;PCDHA6;PCDHA7;PCDHA8;PCDHA9;PCDHA10;PCDHA10	5'UTR;5'UTR;1stExon;1stExon;Body;Body;Body;Body;Body;Body;Body;Body;Body;Body;Body;Body;Body	N_Shore	chr5	140248474	0.83372	0.379377	-0.454343
cg03671265	FILIP1L;FILIP1L;FILIP1L;MIR548G;CMSS1;FILIP1L;FILIP1L	TSS1500;TSS1500;TSS1500;Body;Body;Body;Body	S_Shore	chr3	99595678	0.743436	0.287753	-0.455683
cg09635954	PRR15	5'UTR	N_Shore	chr7	29605624	0.743796	0.286935	-0.45686
cg01512447	SKOR1	TSS200	N_Shore	chr15	68112019	0.92721	0.46973	-0.45748
cg02722214	INPP5F;INPP5F	Body;TSS1500	Island	chr10	121578137	0.698575	0.240729	-0.457846
cg24985030	SYCP1;SYCP1;SYCP1;SYCP1	TSS200;TSS200;TSS200;TSS200	N_Shore	chr1	115397411	0.793871	0.335612	-0.458259
cg13466383	TSTD1;TSTD1;TSTD1;TSTD1;TSTD1;TSTD1	5'UTR;1stExon;5'UTR;1stExon;1stExon;5'UTR	Island	chr1	161008705	0.681759	0.222916	-0.458844
cg11435506	PON3	TSS1500	Island	chr7	95026073	0.780527	0.320885	-0.459642
cg10167834	MED7;MED7	TSS1500;TSS1500	S_Shore	chr5	156570357	0.529355	0.0696557	-0.4597
cg18195080	LOC399815;FAM24B;FAM24B	TSS200;5'UTR;1stExon	Island	chr10	124639012	0.506803	0.0470259	-0.459777
cg18396987	SYCP1	5'UTR	S_Shore	chr1	115398073	0.664636	0.204629	-0.460007
cg26083330	BLCAP;BLCAP;BLCAP;BLCAP;NNAT;NNAT;BLCAP	5'UTR;5'UTR;5'UTR;5'UTR;TSS1500;TSS1500;5'UTR	Island	chr20	36148615	0.901068	0.440755	-0.460313
cg24961402	CDC23	TSS1500	OpenSea	chr5	137550212	0.891821	0.431485	-0.460337
cg16991589	PABPC3	TSS1500	Island	chr13	25670047	0.860537	0.400175	-0.460362
cg06975979	LRRC61;ACTR3C;LRRC61	TSS1500;5'UTR;TSS1500	Island	chr7	150020025	0.914801	0.454055	-0.460746
cg22103164	RBM46	TSS200	Island	chr4	155702409	0.855356	0.393945	-0.461411
cg26023680	PCDHA11;PCDHA11;PCDHA11;PCDHA11;PCDHA1;PCDHA1;PCDHA2;PCDHA3;PCDHA4;PCDHA5;PCDHA6;PCDHA6;PCDHA7;PCDHA8;PCDHA9;PCDHA10;PCDHA10	5'UTR;5'UTR;1stExon;1stExon;Body;Body;Body;Body;Body;Body;Body;Body;Body;Body;Body;Body;Body	N_Shore	chr5	140248424	0.821799	0.360334	-0.461465
cg19404812	CLCN3;CLCN3;CLCN3	TSS1500;TSS1500;TSS1500	N_Shore	chr4	170540609	0.653706	0.19186	-0.461847
cg22378065	HYMAI;PLAGL1;PLAGL1;PLAGL1;PLAGL1;PLAGL1;PLAGL1;PLAGL1;PLAGL1	Body;5'UTR;5'UTR;5'UTR;5'UTR;5'UTR;5'UTR;5'UTR;5'UTR	Island	chr6	144329172	0.512604	0.0501748	-0.46243
cg05684406	SLC7A4	TSS200	Island	chr22	21386914	0.785519	0.322512	-0.463007
cg17811845	GTF2B	TSS1500	S_Shore	chr1	89358043	0.554379	0.0893673	-0.465012
cg13080565	GRIK2;GRIK2;GRIK2	TSS200;TSS200;TSS200	Island	chr6	101846797	0.738506	0.272742	-0.465764
cg04987755	SYCP1;SYCP1;SYCP1;SYCP1;SYCP1;SYCP1;SYCP1	1stExon;1stExon;1stExon;5'UTR;5'UTR;5'UTR;Body	Island	chr1	115397599	0.681792	0.215264	-0.466528
cg10878170	CREBL2	TSS1500	N_Shore	chr12	12764498	0.527696	0.0602667	-0.46743
cg27136643	NAT15;ZNF597	TSS200;TSS200	Island	chr16	3493534	0.519032	0.0511001	-0.467932
cg21710255	CRISP2;CRISP2;CRISP2;CRISP2;CRISP2	TSS1500;TSS1500;TSS1500;TSS1500;TSS1500	OpenSea	chr6	49681742	0.776236	0.307978	-0.468258
cg01237757	MAP3K13;MAP3K13;MAP3K13	TSS200;TSS200;TSS200	Island	chr3	185000667	0.521224	0.0525178	-0.468706
cg08578207	VSX1;VSX1;VSX1;VSX1;VSX1;VSX1	TSS1500;TSS1500;TSS1500;TSS1500;TSS1500;TSS1500	Island	chr20	25063841	0.585982	0.117272	-0.46871
cg19777540	PCDHA2;PCDHA1;PCDHA1;PCDHA3;PCDHA3	Body;Body;Body;TSS200;TSS200	N_Shore	chr5	140180691	0.889391	0.420578	-0.468813
cg18087477	SYCP1;SYCP1	1stExon;5'UTR	Island	chr1	115397597	0.880694	0.410831	-0.469863
cg21341928	PABPC3;PABPC3	1stExon;5'UTR	Island	chr13	25670327	0.921406	0.451521	-0.469886
cg07724623	SYCP1	TSS200	N_Shore	chr1	115397409	0.866137	0.394638	-0.471498
cg20745987	RBM46;RBM46;RBM46;RBM46	1stExon;5'UTR;5'UTR;5'UTR	Island	chr4	155702760	0.893195	0.419688	-0.473507
cg26749518	KLK9;KLK8;KLK8;KLK8;KLK8	3'UTR;TSS1500;TSS1500;TSS1500;TSS1500	Island	chr19	51506165	0.557387	0.0838725	-0.473514
cg19568544	PCDHB5;PCDHB5	1stExon;5'UTR	N_Shore	chr5	140514811	0.640899	0.167169	-0.47373
cg12598235	LOC254559	TSS200	Island	chr15	89921182	0.603149	0.128627	-0.474521
cg04595372	CRISP2;CRISP2;CRISP2;CRISP2;CRISP2;CRISP2;CRISP2;CRISP2;CRISP2;CRISP2	5'UTR;5'UTR;1stExon;1stExon;1stExon;1stExon;5'UTR;5'UTR;5'UTR;1stExon	OpenSea	chr6	49681233	0.668938	0.194252	-0.474686
cg24932457	TNR	5'UTR	Island	chr1	175568559	0.593161	0.117333	-0.475828
cg24586758	PCDHB3	TSS200	N_Shore	chr5	140480200	0.834394	0.358532	-0.475862
cg27061049	CYP2J2	TSS1500	S_Shore	chr1	60392651	0.548201	0.0716697	-0.476531
cg17857974	PCDHGA4;PCDHGA9;PCDHGA1;PCDHGA11;PCDHGB1;PCDHGB6;PCDHGA11;PCDHGB3;PCDHGB7;PCDHGA6;PCDHGA8;PCDHGA11;PCDHGA10;PCDHGA5;PCDHGB4;PCDHGA3;PCDHGA2;PCDHGA7;PCDHGB2;PCDHGB5	Body;Body;Body;TSS200;Body;Body;TSS200;Body;Body;Body;Body;TSS200;Body;Body;Body;Body;Body;Body;Body;Body	N_Shore	chr5	140800474	0.81725	0.33913	-0.47812
cg10536916	HIST1H4L	TSS1500	S_Shore	chr6	27841865	0.906054	0.426781	-0.479273
cg12839275	ZNF132	TSS200	Island	chr19	58951698	0.562224	0.082231	-0.479993
cg01362143	OR2T3	TSS1500	OpenSea	chr1	248635723	0.749575	0.269378	-0.480197
cg04760071	DNAH8	TSS200	Island	chr6	38682982	0.555898	0.0753347	-0.480563
cg14811319	SPACA1	TSS200	Island	chr6	88757392	0.956958	0.476175	-0.480784
cg16807523	HTR1A	TSS1500	S_Shore	chr5	63258434	0.562264	0.0810836	-0.481181
cg01289218	RBM46;RBM46;RBM46	TSS200;5'UTR;5'UTR	Island	chr4	155702636	0.892702	0.411466	-0.481237
cg01819759	RNF219	TSS1500	S_Shore	chr13	79234251	0.611914	0.130619	-0.481295
cg10348193	LRRC61;ACTR3C;LRRC61	TSS200;5'UTR;TSS200	Island	chr7	150020240	0.881616	0.399616	-0.482
cg13642260	CIZ1;CIZ1	5'UTR;5'UTR	Island	chr9	130955380	0.821348	0.338626	-0.482721
cg03427322	LOC101927815;LOC101927815	TSS200;TSS200	OpenSea	chr8	2586002	0.915847	0.432744	-0.483103
cg11613559	INPP5F;INPP5F	Body;TSS1500	Island	chr10	121577971	0.536846	0.0529422	-0.483904
cg23144895	OSGIN2;OSGIN2	TSS1500;TSS1500	N_Shore	chr8	90913629	0.640934	0.156691	-0.484243
cg18193094	GRIK2;GRIK2;GRIK2;GRIK2;GRIK2;GRIK2	1stExon;1stExon;5'UTR;1stExon;5'UTR;5'UTR	Island	chr6	101846905	0.586246	0.101928	-0.484318
cg23202321	ATG5;ATG5;ATG5;ATG5;ATG5	TSS1500;TSS1500;TSS1500;TSS1500;TSS1500	S_Shore	chr6	106774555	0.894618	0.41008	-0.484539
cg20811730	PRPF3	TSS200	Island	chr1	150293902	0.568225	0.0830655	-0.485159
cg24753760	GRIK2;GRIK2;GRIK2	TSS200;TSS200;TSS200	Island	chr6	101846767	0.595202	0.109935	-0.485268
cg11207307	SLC2A14	TSS200	Island	chr12	8025593	0.916515	0.430637	-0.485878
cg05914674	RBM46;RBM46;RBM46	5'UTR;5'UTR;5'UTR	Island	chr4	155703070	0.761444	0.274783	-0.486661
cg09523275	NKAPL	TSS200	Island	chr6	28227093	0.649351	0.162541	-0.48681
cg00868383	ZNF132	TSS1500	Island	chr19	58951814	0.624987	0.137162	-0.487825
cg17384889	NKAPL	TSS200	Island	chr6	28227068	0.837227	0.348693	-0.488534
cg08551047	UNC45A	5'UTR	Island	chr15	91473569	0.887313	0.398281	-0.489033
cg15865150	AMIGO3;AMIGO3;RNF123	5'UTR;1stExon;Body	Island	chr3	49757134	0.737058	0.24785	-0.489208
cg02266732	HTR1A	TSS200	Island	chr5	63257710	0.562881	0.0728719	-0.490009
cg13421116	AP3M1;ADK;AP3M1	TSS200;TSS200;TSS200	Island	chr10	75910920	0.737058	0.246827	-0.49023
cg27258025	ZNF528	TSS200	Island	chr19	52900974	0.786913	0.2959	-0.491013
cg09357926	F11-AS1	TSS200	S_Shore	chr4	187422343	0.85265	0.360269	-0.492382
cg09976142	CIZ1;CIZ1	5'UTR;5'UTR	Island	chr9	130955436	0.881791	0.389148	-0.492644
cg22747650	LRRC61;ACTR3C;LRRC61	TSS200;5'UTR;TSS200	Island	chr7	150020218	0.669277	0.176297	-0.49298
cg25732462	LYPD5	TSS200	Island	chr19	44324898	0.846502	0.352451	-0.494051
cg14997592	CRISP2;CRISP2;CRISP2;CRISP2;CRISP2	5'UTR;5'UTR;5'UTR;5'UTR;5'UTR	OpenSea	chr6	49681178	0.74302	0.248799	-0.494221
cg22935432	ZNF528	TSS200	Island	chr19	52900988	0.675128	0.180693	-0.494435
cg07655627	NUDT12	TSS1500	OpenSea	chr5	102898729	0.555313	0.0600311	-0.495281
cg22459739	PCDHA2;PCDHA1;PCDHA1;PCDHA3;PCDHA4;PCDHA5;PCDHA5	Body;Body;Body;Body;Body;TSS1500;TSS1500	N_Shore	chr5	140201153	0.897326	0.401014	-0.496312
cg00949554	UBE2E3;UBE2E3;UBE2E3	5'UTR;5'UTR;1stExon	Island	chr2	181845489	0.624212	0.127827	-0.496385
cg19910754	FLJ36031;FLJ36031	1stExon;5'UTR	Island	chr7	106301537	0.587201	0.0881691	-0.499032
cg18118262	PCDHGA4;PCDHGA9;PCDHGA1;PCDHGA11;PCDHGB1;PCDHGB6;PCDHGA11;PCDHGB3;PCDHGB7;PCDHGA6;PCDHGA8;PCDHGA11;PCDHGA10;PCDHGA5;PCDHGB4;PCDHGA3;PCDHGA2;PCDHGA7;PCDHGB2;PCDHGB5	Body;Body;Body;TSS200;Body;Body;TSS200;Body;Body;Body;Body;TSS200;Body;Body;Body;Body;Body;Body;Body;Body	N_Shore	chr5	140800424	0.939364	0.440139	-0.499225
cg10580293	PRR15	5'UTR	Island	chr7	29605897	0.827703	0.328462	-0.499241
cg12440062	CRISP2;CRISP2;CRISP2;CRISP2;CRISP2	TSS200;TSS200;TSS200;TSS200;TSS200	OpenSea	chr6	49681391	0.71462	0.215357	-0.499263
cg07011961	PRDM9	TSS200	OpenSea	chr5	23507594	0.696683	0.196398	-0.500285
cg21496408	FLJ36031;FLJ36031	1stExon;5'UTR	Island	chr7	106301534	0.658948	0.157915	-0.501034
cg02304092	FLJ44606;FLJ44606	TSS200;TSS200	Island	chr5	126409227	0.56056	0.0595109	-0.501049
cg00457450	MRPS25	TSS1500	S_Shore	chr3	15107267	0.810627	0.307055	-0.503571
cg01157280	RAB17;RAB17	1stExon;5'UTR	OpenSea	chr2	238499464	0.76734	0.26373	-0.50361
cg01503679	LINC00993	TSS200	OpenSea	chr10	37598001	0.861436	0.357536	-0.503899
cg07121856	PON3	TSS200	Island	chr7	95025736	0.532695	0.027796	-0.504899
cg27180868	TSTD1;TSTD1;TSTD1;TSTD1;TSTD1;TSTD1	5'UTR;1stExon;5'UTR;1stExon;1stExon;5'UTR	Island	chr1	161008750	0.647454	0.1425	-0.504954
cg20279471	NUDT12;NUDT12	TSS200;TSS200	OpenSea	chr5	102898585	0.577535	0.0713868	-0.506148
cg03109827	TCERG1L	TSS1500	Island	chr10	133110349	0.559896	0.0532425	-0.506653
cg01765077	WDR66	TSS200	Island	chr12	122356316	0.58842	0.0805276	-0.507892
cg09782097	PCDHB5	TSS200	N_Shore	chr5	140514711	0.681418	0.172239	-0.509179
cg15537082	MIR124-1;LOC157627	TSS1500;TSS1500	N_Shore	chr8	9762300	0.746516	0.236914	-0.509602
cg02354839	BTF3;BTF3	TSS200;TSS200	Island	chr5	72794086	0.606018	0.095718	-0.5103
cg01076129	CRISP2;CRISP2;CRISP2;CRISP2;CRISP2	TSS200;TSS200;TSS200;TSS200;TSS200	OpenSea	chr6	49681334	0.689905	0.176686	-0.513219
cg22727565	PCDHA3;PCDHA3;PCDHA2;PCDHA1;PCDHA1;PCDHA2	TSS200;TSS200;Body;Body;Body;Body	N_Shore	chr5	140180595	0.884479	0.370663	-0.513817
cg01706515	CRISP2;CRISP2;CRISP2;CRISP2;CRISP2	TSS1500;TSS1500;TSS1500;TSS1500;TSS1500	OpenSea	chr6	49681774	0.826995	0.312022	-0.514974
cg24161057	TSTD1;TSTD1;TSTD1	TSS200;TSS200;TSS200	Island	chr1	161008811	0.781082	0.264576	-0.516506
cg13906823	TSTD1;TSTD1;TSTD1	TSS200;TSS200;TSS200	Island	chr1	161008824	0.793808	0.277258	-0.51655
cg06418282	OSGIN2;OSGIN2	TSS1500;TSS1500	N_Shore	chr8	90913525	0.68284	0.165925	-0.516915
cg24583624	PCDHB5;PCDHB5	1stExon;5'UTR	N_Shore	chr5	140514824	0.591241	0.0741466	-0.517095
cg11735238	CYP1B1	5'UTR	Island	chr2	38302594	0.724281	0.20689	-0.517391
cg05219493	CYP26C1	TSS200	Island	chr10	94820923	0.701023	0.183569	-0.517454
cg00822970	PCDHA3;PCDHA3;PCDHA2;PCDHA1;PCDHA1;PCDHA2	TSS200;TSS200;Body;Body;Body;Body	N_Shore	chr5	140180646	0.892693	0.374581	-0.518112
cg20738500	LOC254559	TSS200	Island	chr15	89921156	0.66913	0.150626	-0.518504
cg00405699	ST8SIA4;ST8SIA4	TSS1500;TSS1500	S_Shore	chr5	100239919	0.829115	0.307609	-0.521506
cg17711567	LYPD5	TSS1500	Island	chr19	44325008	0.862371	0.340616	-0.521755
cg26647197	PCDHGA4;PCDHGA9;PCDHGA1;PCDHGA11;PCDHGB1;PCDHGB6;PCDHGA11;PCDHGB3;PCDHGB7;PCDHGA6;PCDHGA8;PCDHGA11;PCDHGA10;PCDHGA5;PCDHGB4;PCDHGA3;PCDHGA2;PCDHGA7;PCDHGB2;PCDHGB5	Body;Body;Body;TSS200;Body;Body;TSS200;Body;Body;Body;Body;TSS200;Body;Body;Body;Body;Body;Body;Body;Body	N_Shore	chr5	140800398	0.805653	0.283708	-0.521945
cg21635870	GRIK2;GRIK2;GRIK2;GRIK2;GRIK2;GRIK2	1stExon;1stExon;5'UTR;1stExon;5'UTR;5'UTR	Island	chr6	101847058	0.711995	0.189766	-0.52223
cg25713558	DIO2;DIO2;DIO2;DIO2;DIO2;DIO2-AS1	TSS200;TSS1500;TSS1500;TSS1500;5'UTR;Body	OpenSea	chr14	80678153	0.7155	0.192281	-0.523219
cg07598686	SNHG3;SNHG3;RCC1;RCC1;RCC1	Body;Body;5'UTR;Body;Body	OpenSea	chr1	28832770	0.793026	0.26897	-0.524056
cg26426142	HIST1H2BB;HIST1H3C	TSS1500;TSS1500	Island	chr6	26044274	0.850619	0.325846	-0.524773
cg07360805	BLCAP;BLCAP;BLCAP;BLCAP;NNAT;NNAT;BLCAP	5'UTR;5'UTR;5'UTR;5'UTR;TSS1500;TSS1500;5'UTR	N_Shore	chr20	36148457	0.849064	0.322868	-0.526196
cg12768605	LYPD5	TSS200	Island	chr19	44324951	0.808624	0.282301	-0.526324
cg02444433	PRDM9	TSS1500	OpenSea	chr5	23507469	0.570266	0.0433634	-0.526903
cg09354267	ATG5	TSS1500	S_Shore	chr6	106774064	0.726718	0.19965	-0.527067
cg01124132	RFPL2;RFPL2;RFPL2	TSS200;5'UTR;TSS1500	OpenSea	chr22	32599511	0.714408	0.186887	-0.527521
cg12757684	PLAGL1;HYMAI;PLAGL1;PLAGL1;PLAGL1;PLAGL1;PLAGL1;PLAGL1;PLAGL1;PLAGL1;PLAGL1;PLAGL1;PLAGL1;PLAGL1;PLAGL1	1stExon;Body;5'UTR;5'UTR;5'UTR;1stExon;5'UTR;1stExon;1stExon;1stExon;5'UTR;5'UTR;1stExon;5'UTR;5'UTR	Island	chr6	144329485	0.556094	0.0282455	-0.527849
cg24197374	PCDHGA11;PCDHGA11;PCDHGA11;PCDHGA11;PCDHGA11;PCDHGA11;PCDHGA8;PCDHGB5;PCDHGA9;PCDHGB6;PCDHGA10;PCDHGB7;PCDHGA1;PCDHGA2;PCDHGA3;PCDHGB1;PCDHGA4;PCDHGB2;PCDHGA5;PCDHGB3;PCDHGA6;PCDHGA7;PCDHGB4	5'UTR;5'UTR;5'UTR;1stExon;1stExon;1stExon;Body;Body;Body;Body;Body;Body;Body;Body;Body;Body;Body;Body;Body;Body;Body;Body;Body	N_Shore	chr5	140800686	0.962892	0.434766	-0.528126
cg25620797	PNPT1	TSS1500	S_Shore	chr2	55921863	0.89341	0.364009	-0.529401
cg25472530	PRDM9	TSS200	OpenSea	chr5	23507617	0.620277	0.0894898	-0.530787
cg25024993	PCDHA7;PCDHA6;PCDHA11;PCDHA11;PCDHA10;PCDHA4;PCDHA11;PCDHA8;PCDHA6;PCDHA1;PCDHA2;PCDHA1;PCDHA9;PCDHA11;PCDHA5;PCDHA3;PCDHA10	Body;Body;1stExon;1stExon;Body;Body;5'UTR;Body;Body;Body;Body;Body;Body;5'UTR;Body;Body;Body	N_Shore	chr5	140248610	0.815788	0.284466	-0.531322
cg20485190	SLC38A11;SLC38A11;SLC38A11;SLC38A11	5'UTR;5'UTR;1stExon;1stExon	OpenSea	chr2	165811765	0.790484	0.257496	-0.532988
cg01667892	PRDM9	TSS200	OpenSea	chr5	23507656	0.630295	0.093529	-0.536766
cg08898155	PON3	TSS1500	Island	chr7	95026097	0.775618	0.238266	-0.537352
cg14733720	LYPD5	TSS200	Island	chr19	44325004	0.796672	0.259001	-0.537671
cg25390787	CRISP2;CRISP2;CRISP2;CRISP2;CRISP2	TSS200;TSS200;TSS200;TSS200;TSS200	OpenSea	chr6	49681299	0.643476	0.103872	-0.539604
cg26826004	PCDHGA4;PCDHGA6;PCDHGA9;PCDHGA1;PCDHGA8;PCDHGA5;PCDHGB1;PCDHGB4;PCDHGA3;PCDHGA10;PCDHGA2;PCDHGB6;PCDHGA7;PCDHGB2;PCDHGA10;PCDHGB5;PCDHGB3	Body;Body;Body;Body;Body;Body;Body;Body;Body;TSS200;Body;Body;Body;Body;TSS200;Body;Body	N_Shore	chr5	140792596	0.721523	0.180148	-0.541375
cg04489586	BLCAP;BLCAP;BLCAP;BLCAP;NNAT;NNAT;BLCAP	5'UTR;5'UTR;5'UTR;5'UTR;TSS1500;TSS1500;5'UTR	Island	chr20	36148642	0.901892	0.36043	-0.541461
cg12091708	PCDHA11;PCDHA11;PCDHA11;PCDHA11;PCDHA1;PCDHA1;PCDHA2;PCDHA3;PCDHA4;PCDHA5;PCDHA6;PCDHA6;PCDHA7;PCDHA8;PCDHA9;PCDHA10;PCDHA10	5'UTR;5'UTR;1stExon;1stExon;Body;Body;Body;Body;Body;Body;Body;Body;Body;Body;Body;Body;Body	N_Shore	chr5	140248390	0.780384	0.236592	-0.543792
cg03301582	PON3	TSS1500	Island	chr7	95026095	0.679073	0.13461	-0.544464
cg00487984	LRRC61;LRRC61;ACTR3C	TSS1500;TSS1500;5'UTR	Island	chr7	150019973	0.817232	0.272746	-0.544486
cg10829207	RBFOX1;RBFOX1;RBFOX1	5'UTR;5'UTR;Body	Island	chr16	6533179	0.652347	0.102121	-0.550226
cg08764163	HTR1A	TSS1500	S_Shore	chr5	63258768	0.623112	0.0726338	-0.550478
cg07839533	HTR1A	TSS1500	Island	chr5	63257885	0.71248	0.161767	-0.550713
cg20598238	HTR1A	TSS1500	S_Shore	chr5	63258783	0.620203	0.0689165	-0.551287
cg27420687	HTR1A	TSS1500	S_Shore	chr5	63258592	0.682275	0.12995	-0.552325
cg09580214	PSMC3	TSS1500	S_Shore	chr11	47448534	0.734061	0.181256	-0.552805
cg10663055	NT5E	TSS200	N_Shore	chr6	86159251	0.95247	0.397025	-0.555446
cg11849735	RBM46;RBM46;RBM46	5'UTR;5'UTR;5'UTR	Island	chr4	155703170	0.911639	0.354957	-0.556682
cg14951955	ATG5	TSS1500	S_Shore	chr6	106773949	0.821528	0.264476	-0.557052
cg22755785	ZNF227	TSS1500	Island	chr19	44716462	0.892133	0.33419	-0.557944
cg01743395	HIST1H2BB	TSS200	N_Shore	chr6	26044030	0.697874	0.139486	-0.558388
cg23605670	BLCAP;BLCAP;BLCAP;BLCAP;NNAT;NNAT;BLCAP	5'UTR;5'UTR;5'UTR;5'UTR;TSS1500;TSS1500;5'UTR	Island	chr20	36148672	0.901048	0.34181	-0.559238
cg18694169	NKAPL	TSS200	Island	chr6	28227079	0.817615	0.25679	-0.560825
cg01904183	TRAM1L1	TSS200	Island	chr4	118006832	0.737058	0.1754	-0.561658
cg17560895	CCDC180;LOC100499484-C9ORF174;LOC100499484-C9ORF174;LOC100499484-C9ORF174	TSS200;Body;Body;Body	Island	chr9	100069891	0.765494	0.203492	-0.562002
cg12426196	TSTD1;TSTD1;TSTD1	TSS200;TSS200;TSS200	Island	chr1	161008826	0.749506	0.186457	-0.563049
cg13790727	BLCAP;BLCAP;BLCAP;BLCAP;NNAT;NNAT;BLCAP	5'UTR;5'UTR;5'UTR;5'UTR;TSS1500;TSS1500;5'UTR	Island	chr20	36148738	0.918397	0.353949	-0.564448
cg02318139	ST8SIA4;ST8SIA4	TSS1500;TSS1500	S_Shore	chr5	100240048	0.822741	0.258136	-0.564606
cg10679597	PCDHGA4;PCDHGA9;PCDHGA1;PCDHGB1;PCDHGB6;PCDHGA11;PCDHGA11;PCDHGA11;PCDHGB3;PCDHGA11;PCDHGB7;PCDHGA6;PCDHGA8;PCDHGA11;PCDHGA10;PCDHGA5;PCDHGB4;PCDHGA3;PCDHGA11;PCDHGA2;PCDHGA7;PCDHGB2;PCDHGB5	Body;Body;Body;Body;Body;5'UTR;5'UTR;5'UTR;Body;1stExon;Body;Body;Body;1stExon;Body;Body;Body;Body;1stExon;Body;Body;Body;Body	N_Shore	chr5	140800629	0.940491	0.375527	-0.564965
cg26352088	INPP5F;INPP5F	TSS1500;Body	Island	chr10	121578129	0.743417	0.177981	-0.565436
cg09207053	PCDHGA11;PCDHGA11;PCDHGA11;PCDHGA8;PCDHGB5;PCDHGA9;PCDHGB6;PCDHGA10;PCDHGB7;PCDHGA1;PCDHGA2;PCDHGA3;PCDHGB1;PCDHGA4;PCDHGB2;PCDHGA5;PCDHGB3;PCDHGA6;PCDHGA7;PCDHGB4	TSS200;TSS200;TSS200;Body;Body;Body;Body;Body;Body;Body;Body;Body;Body;Body;Body;Body;Body;Body;Body;Body	N_Shore	chr5	140800524	0.690117	0.124277	-0.56584
cg14642432	A2BP1;A2BP1	5'UTR;5'UTR	Island	chr16	6533163	0.768293	0.202364	-0.565928
cg09698471	HTR1A	TSS1500	Island	chr5	63257847	0.671769	0.10549	-0.566279
cg20114244	PCDHA3;PCDHA3;PCDHA2;PCDHA1;PCDHA1;PCDHA2	TSS200;TSS200;Body;Body;Body;Body	N_Shore	chr5	140180722	0.91456	0.347661	-0.566899
cg15509430	CRISP2;CRISP2;CRISP2;CRISP2;CRISP2;CRISP2	TSS200;TSS200;TSS200;TSS200;TSS200;TSS200	OpenSea	chr6	49681350	0.672675	0.104188	-0.568487
cg06835221	BTF3;BTF3	5'UTR;1stExon	Island	chr5	72794567	0.740537	0.171805	-0.568733
cg12328162	FUT8;FUT8;FUT8;FUT8;FUT8	5'UTR;Body;Body;Body;Body	OpenSea	chr14	66061020	0.841174	0.269695	-0.571479
cg10950848	EGR3;EGR3;EGR3	Body;TSS200;TSS1500	Island	chr8	22550281	0.670411	0.0938488	-0.576562
cg03291024	UNC45A	TSS200	N_Shore	chr15	91473291	0.847647	0.269032	-0.578615
cg00702231	PLAGL1;HYMAI;PLAGL1;PLAGL1;PLAGL1;PLAGL1;PLAGL1;PLAGL1;PLAGL1;PLAGL1;PLAGL1;PLAGL1;PLAGL1;PLAGL1;PLAGL1	1stExon;Body;5'UTR;5'UTR;5'UTR;1stExon;5'UTR;1stExon;1stExon;1stExon;5'UTR;5'UTR;1stExon;5'UTR;5'UTR	Island	chr6	144329473	0.624451	0.0442899	-0.580161
cg16414568	UNC45A	5'UTR	Island	chr15	91473511	0.874048	0.292648	-0.581401
cg02221866	HIST1H2BB;HIST1H3C	TSS1500;TSS1500	Island	chr6	26044338	0.866677	0.282916	-0.583762
cg07774938	CCDC180;LOC100499484-C9ORF174;LOC100499484-C9ORF174;LOC100499484-C9ORF174	TSS200;Body;Body;Body	Island	chr9	100069906	0.755403	0.166405	-0.588998
cg01439264	PCDHGA10;PCDHGA10;PCDHGA8;PCDHGB5;PCDHGA9;PCDHGB6;PCDHGA1;PCDHGA2;PCDHGA3;PCDHGB1;PCDHGA4;PCDHGB2;PCDHGA5;PCDHGB3;PCDHGA6;PCDHGA7;PCDHGB4	TSS1500;TSS1500;Body;Body;Body;Body;Body;Body;Body;Body;Body;Body;Body;Body;Body;Body;Body	N_Shore	chr5	140792540	0.707548	0.118542	-0.589006
cg18675097	NKAPL;NKAPL	5'UTR;1stExon	Island	chr6	28227127	0.82701	0.236238	-0.590772
cg25353450	PCDHGA4;PCDHGA6;PCDHGA9;PCDHGA1;PCDHGA8;PCDHGA10;PCDHGA5;PCDHGB1;PCDHGA10;PCDHGB4;PCDHGA3;PCDHGA2;PCDHGB6;PCDHGA7;PCDHGB2;PCDHGB5;PCDHGB3	Body;Body;Body;Body;Body;TSS1500;Body;Body;TSS1500;Body;Body;Body;Body;Body;Body;Body;Body	N_Shore	chr5	140792511	0.721201	0.129529	-0.591672
cg19536404	EHHADH;EHHADH;EHHADH;EHHADH	5'UTR;1stExon;1stExon;5'UTR	Island	chr3	184971825	0.64312	0.0486872	-0.594433
cg21588305	BLCAP;NNAT;BLCAP;BLCAP;BLCAP;BLCAP;NNAT	5'UTR;TSS200;5'UTR;5'UTR;5'UTR;5'UTR;TSS200	Island	chr20	36149455	0.857231	0.262561	-0.59467
cg01031101	NKAPL	TSS200	Island	chr6	28227091	0.800189	0.204913	-0.595277
cg03615235	BLCAP;BLCAP;BLCAP;BLCAP;NNAT;NNAT;BLCAP	5'UTR;5'UTR;5'UTR;5'UTR;TSS1500;TSS1500;5'UTR	Island	chr20	36148779	0.939106	0.34283	-0.596276
cg08942800	CRISP2;CRISP2;CRISP2;CRISP2;CRISP2	TSS200;TSS200;TSS200;TSS200;TSS200	OpenSea	chr6	49681310	0.723574	0.127278	-0.596296
cg03896694	ZNF597;ZNF597;NAT15	1stExon;5'UTR;TSS1500	Island	chr16	3493440	0.764495	0.16799	-0.596505
cg01089834	PCDHA2;PCDHA1;PCDHA1;PCDHA3;PCDHA3	Body;Body;Body;TSS200;TSS200	N_Shore	chr5	140180637	0.86596	0.269389	-0.596571
cg19008784	PNPT1	TSS1500	S_Shore	chr2	55921852	0.742034	0.145091	-0.596943
cg22893248	ACTR3C;ACTR3C;LRRC61;LRRC61	1stExon;5'UTR;5'UTR;5'UTR	Island	chr7	150020751	0.701657	0.103863	-0.597794
cg04694812	HTR1A	TSS200	Island	chr5	63257554	0.695529	0.0969292	-0.5986
cg15092168	HTR1A	TSS1500	Island	chr5	63257873	0.646847	0.0481089	-0.598738
cg22079902	PRDM9	TSS200	OpenSea	chr5	23507644	0.686685	0.0859189	-0.600766
cg02961654	PCDHA5;PCDHA5;PCDHA1;PCDHA1;PCDHA2;PCDHA3;PCDHA4	TSS1500;TSS1500;Body;Body;Body;Body;Body	N_Shore	chr5	140201143	0.926308	0.324944	-0.601364
cg01311360	PCDHGA4;PCDHGA6;PCDHGA9;PCDHGA1;PCDHGA8;PCDHGA5;PCDHGB1;PCDHGB4;PCDHGA3;PCDHGA10;PCDHGA2;PCDHGB6;PCDHGA7;PCDHGB2;PCDHGA10;PCDHGB5;PCDHGB3	Body;Body;Body;Body;Body;Body;Body;Body;Body;TSS200;Body;Body;Body;Body;TSS200;Body;Body	N_Shore	chr5	140792558	0.759838	0.155198	-0.604639
cg01270001	LRRC61;ACTR3C;LRRC61;LRRC61;LRRC61	1stExon;5'UTR;5'UTR;5'UTR;1stExon	Island	chr7	150020401	0.845246	0.238633	-0.606612
cg22863523	CALCA;CALCA;CALCA	TSS1500;TSS1500;TSS1500	Island	chr11	14995201	0.738191	0.12965	-0.608541
cg13877915	ZNF132	TSS200	Island	chr19	58951672	0.779041	0.170062	-0.608979
cg22014661	KHDRBS2	TSS200	Island	chr6	62996130	0.709841	0.0953575	-0.614483
cg22847228	PCDHGA4;PCDHGA6;PCDHGA9;PCDHGA1;PCDHGA8;PCDHGA5;PCDHGB1;PCDHGB4;PCDHGA3;PCDHGA10;PCDHGA2;PCDHGB6;PCDHGA7;PCDHGB2;PCDHGA10;PCDHGB5;PCDHGB3	Body;Body;Body;Body;Body;Body;Body;Body;Body;TSS200;Body;Body;Body;Body;TSS200;Body;Body	N_Shore	chr5	140792700	0.727209	0.109625	-0.617585
cg11347411	ACTR3C;LRRC61;LRRC61	TSS200;5'UTR;5'UTR	S_Shore	chr7	150020925	0.840871	0.220707	-0.620164
cg11740103	ACTR3C;LRRC61;LRRC61	TSS200;5'UTR;5'UTR	S_Shore	chr7	150020945	0.877814	0.256989	-0.620825
cg23757721	BLCAP;BLCAP;BLCAP;BLCAP;NNAT;NNAT;BLCAP	5'UTR;5'UTR;5'UTR;5'UTR;TSS1500;TSS1500;5'UTR	Island	chr20	36148604	0.933745	0.312041	-0.621704
cg09596866	ZNF597;NAT15	5'UTR;TSS1500	Island	chr16	3493336	0.750658	0.127334	-0.623324
cg17259096	PCDHA2;PCDHA1;PCDHA5;PCDHA1;PCDHA5;PCDHA3;PCDHA4	Body;Body;TSS200;Body;TSS200;Body;Body	N_Shore	chr5	140201351	0.906022	0.280896	-0.625126
cg10981598	BLCAP;BLCAP;BLCAP;BLCAP;NNAT;NNAT;BLCAP	5'UTR;5'UTR;5'UTR;5'UTR;TSS1500;TSS1500;5'UTR	Island	chr20	36148699	0.899686	0.274339	-0.625347
cg26042169	HIST1H3C	TSS200	S_Shore	chr6	26045536	0.738103	0.110787	-0.627315
cg22824707	HSPA5	TSS200	Island	chr9	128003819	0.737058	0.109077	-0.627981
cg21682474	N4BP2L2;N4BP2L2	5'UTR;5'UTR	OpenSea	chr13	33112475	0.868929	0.240359	-0.62857
cg16280141	HTR1A	TSS1500	Island	chr5	63257753	0.682423	0.0511469	-0.631277
cg12294769	MAP3K7CL;MAP3K7CL;MAP3K7CL;MAP3K7CL;MAP3K7CL;MAP3K7CL	5'UTR;5'UTR;5'UTR;5'UTR;5'UTR;5'UTR	S_Shelf	chr21	30450130	0.785881	0.153422	-0.632459
cg25183474	ACTR3C;LRRC61;LRRC61	TSS1500;5'UTR;5'UTR	S_Shore	chr7	150020961	0.850633	0.212304	-0.638329
cg10440578	SYCP1	5'UTR	Island	chr1	115397857	0.852272	0.210594	-0.641679
cg17705814	BLCAP;BLCAP;BLCAP;BLCAP;BLCAP;NNAT;NNAT	5'UTR;5'UTR;5'UTR;5'UTR;5'UTR;Body;Body	Island	chr20	36150135	0.858663	0.213631	-0.645032
cg23416761	TSTD1;TSTD1;TSTD1	TSS200;TSS200;TSS200	Island	chr1	161008802	0.812786	0.164153	-0.648633
cg11174847	NNAT;NNAT;BLCAP;NNAT;BLCAP;NNAT;BLCAP;BLCAP;BLCAP	5'UTR;1stExon;5'UTR;1stExon;5'UTR;5'UTR;5'UTR;5'UTR;5'UTR	Island	chr20	36149706	0.899492	0.24916	-0.650331
cg13997680	ZKSCAN4;NKAPL;ZKSCAN4	5'UTR;TSS200;1stExon	Island	chr6	28226980	0.839346	0.188964	-0.650383
cg10029377	PCDHGA10;PCDHGA10;PCDHGA8;PCDHGB5;PCDHGA9;PCDHGB6;PCDHGA1;PCDHGA2;PCDHGA3;PCDHGB1;PCDHGA4;PCDHGB2;PCDHGA5;PCDHGB3;PCDHGA6;PCDHGA7;PCDHGB4	TSS1500;TSS1500;Body;Body;Body;Body;Body;Body;Body;Body;Body;Body;Body;Body;Body;Body;Body	N_Shore	chr5	140792514	0.801989	0.151565	-0.650424
cg08110308	LINC01090	TSS200	N_Shelf	chr2	189152547	0.849566	0.19595	-0.653616
cg13348998	DNAAF3;DNAAF3;DNAAF3;DNAAF3	TSS1500;TSS1500;TSS1500;TSS1500	S_Shore	chr19	55678511	0.746516	0.0906491	-0.655867
cg18221429	LRRC61;ACTR3C;LRRC61	TSS200;5'UTR;TSS200	Island	chr7	150020136	0.894139	0.236851	-0.657288
cg03185704	LRRC61;ACTR3C;LRRC61	TSS200;5'UTR;TSS200	Island	chr7	150020125	0.92909	0.268789	-0.660301
cg14931230	LYPD5	TSS200	Island	chr19	44324901	0.821485	0.160699	-0.660786
cg26872028	ST8SIA4;ST8SIA4	TSS1500;TSS1500	S_Shore	chr5	100240223	0.797324	0.136187	-0.661137
cg10482201	ZNF597;ZNF597;NAT15	1stExon;5'UTR;TSS1500	Island	chr16	3493423	0.756381	0.0912684	-0.665113
cg05942459	GRIK2;GRIK2;GRIK2	TSS200;TSS200;TSS200	Island	chr6	101846805	0.765051	0.0947335	-0.670318
cg27376707	A2BP1;A2BP1	5'UTR;5'UTR	Island	chr16	6533187	0.802846	0.131694	-0.671152
cg10642330	BLCAP;BLCAP;BLCAP;NNAT;BLCAP;BLCAP;NNAT	5'UTR;5'UTR;5'UTR;Body;5'UTR;5'UTR;Body	Island	chr20	36150061	0.94632	0.274231	-0.67209
cg10253847	NKAPL	TSS200	Island	chr6	28227085	0.758349	0.0819045	-0.676445
cg11026333	LRRC61;ACTR3C;LRRC61	TSS200;5'UTR;TSS200	Island	chr7	150020269	0.881746	0.204251	-0.677496
cg07753583	LRRC61;ACTR3C;LRRC61	TSS200;5'UTR;TSS200	Island	chr7	150020206	0.803582	0.1255	-0.678082
cg02753020	MIR1244-4;MIR1244-2;MIR1244-3;MIR1244-1;LINC00987	TSS1500;TSS1500;TSS1500;TSS1500;Body	S_Shore	chr12	9393068	0.906909	0.227635	-0.679274
cg16648571	BLCAP;BLCAP;BLCAP;BLCAP;NNAT;NNAT;BLCAP	5'UTR;5'UTR;5'UTR;5'UTR;TSS1500;TSS1500;5'UTR	Island	chr20	36149231	0.866521	0.18499	-0.68153
cg24333473	ZNF597;ZNF597;NAT15	1stExon;5'UTR;TSS1500	Island	chr16	3493428	0.751696	0.0643104	-0.687386
cg07636178	HIST1H3C	TSS200	N_Shore	chr6	26045534	0.766784	0.0784284	-0.688356
cg06038239	ZNF202	TSS200	Island	chr11	123612522	0.737058	0.0482729	-0.688785
cg14765818	BLCAP;BLCAP;BLCAP;BLCAP;NNAT;NNAT;BLCAP	5'UTR;5'UTR;5'UTR;5'UTR;TSS1500;TSS1500;5'UTR	Island	chr20	36148954	0.918022	0.22841	-0.689612
cg21148531	ATG5	TSS1500	S_Shore	chr6	106774172	0.900356	0.2035	-0.696856
cg21250296	HIST1H2BB;HIST1H3C	TSS1500;TSS1500	Island	chr6	26044405	0.773452	0.0753723	-0.69808
cg02119840	ACTR3C;LRRC61;LRRC61	TSS200;5'UTR;5'UTR	S_Shore	chr7	150020900	0.857564	0.159336	-0.698228
cg22478210	HIST1H2BB	TSS200	N_Shore	chr6	26043990	0.79209	0.0930748	-0.699015
cg22943498	BLCAP;BLCAP;BLCAP;BLCAP;NNAT;NNAT;BLCAP	5'UTR;5'UTR;5'UTR;5'UTR;TSS1500;TSS1500;5'UTR	Island	chr20	36148928	0.92882	0.228893	-0.699927
cg17432453	HIST1H3C	TSS200	N_Shore	chr6	26045532	0.752631	0.0492548	-0.703376
cg21516287	ACTR3C;LRRC61;LRRC61	TSS200;5'UTR;5'UTR	S_Shore	chr7	150020855	0.800781	0.0941541	-0.706627
cg10917547	PCDHGA4;PCDHGA6;PCDHGA9;PCDHGA1;PCDHGA8;PCDHGA5;PCDHGB1;PCDHGB4;PCDHGA3;PCDHGA10;PCDHGA2;PCDHGB6;PCDHGA7;PCDHGB2;PCDHGA10;PCDHGB5;PCDHGB3	Body;Body;Body;Body;Body;Body;Body;Body;Body;TSS200;Body;Body;Body;Body;TSS200;Body;Body	N_Shore	chr5	140792684	0.813643	0.102754	-0.710889
cg21447117	HOXA11;HOXA11AS	TSS200;TSS200	N_Shore	chr7	27224873	0.876133	0.159129	-0.717004
cg17103666	SMAP2;SMAP2	TSS200;Body	S_Shore	chr1	40840256	0.92721	0.208509	-0.718701
cg11315777	MAP3K7CL;MAP3K7CL;MAP3K7CL;MAP3K7CL;MAP3K7CL;MAP3K7CL;MAP3K7CL;MAP3K7CL;MAP3K7CL;MAP3K7CL;MAP3K7CL;MAP3K7CL	1stExon;1stExon;1stExon;1stExon;1stExon;1stExon;5'UTR;5'UTR;5'UTR;5'UTR;5'UTR;5'UTR	S_Shelf	chr21	30449989	0.843849	0.125071	-0.718778
cg20783699	BLCAP;BLCAP;BLCAP;BLCAP;NNAT;NNAT;BLCAP	5'UTR;5'UTR;5'UTR;5'UTR;TSS1500;TSS1500;5'UTR	Island	chr20	36148767	0.941507	0.218489	-0.723018
cg06005695	HIST1H4L;HIST1H3I	TSS200;TSS1500	S_Shore	chr6	27841388	0.826404	0.102154	-0.724251
cg02639123	ACTR3C;LRRC61;LRRC61	TSS200;5'UTR;5'UTR	S_Shore	chr7	150020881	0.850618	0.1237	-0.726918
cg22421148	BLCAP;BLCAP;BLCAP;BLCAP;NNAT;NNAT;BLCAP	5'UTR;5'UTR;5'UTR;5'UTR;TSS1500;TSS1500;5'UTR	Island	chr20	36149119	0.879812	0.148066	-0.731746
cg12862537	BLCAP;BLCAP;BLCAP;BLCAP;NNAT;NNAT;BLCAP	5'UTR;5'UTR;5'UTR;5'UTR;TSS1500;TSS1500;5'UTR	Island	chr20	36148679	0.909713	0.174387	-0.735326
cg25845597	HIST1H4L;HIST1H3I	1stExon;TSS1500	Island	chr6	27841122	0.813923	0.0616085	-0.752315
cg15387132	HIST1H2BB;HIST1H3C	TSS1500;TSS1500	Island	chr6	26044204	0.804288	0.0441906	-0.760098
cg17651821	HIST1H4L	TSS1500	S_Shore	chr6	27841683	0.895839	0.134959	-0.760879
cg00137234	RBM46	5'UTR	Island	chr4	155703138	0.891001	0.130028	-0.760972
cg17446896	HIST1H4L	TSS1500	S_Shore	chr6	27841633	0.912433	0.147208	-0.765225
cg14282222	C7orf49;C7orf49;C7orf49	TSS200;TSS200;TSS200	Island	chr7	134855695	0.859465	0.0935197	-0.765945
cg16138458	HIST1H4L;HIST1H3I	1stExon;TSS1500	Island	chr6	27841120	0.901363	0.12855	-0.772813
cg21874514	HIBADH	TSS200	Island	chr7	27702730	0.859465	0.0864688	-0.772996
cg08839312	CDH15	TSS200	Island	chr16	89237997	0.859465	0.0842079	-0.775257
cg22551578	BLCAP;BLCAP;BLCAP;BLCAP;NNAT;NNAT;BLCAP	5'UTR;5'UTR;5'UTR;5'UTR;TSS1500;TSS1500;5'UTR	Island	chr20	36148620	0.931261	0.154204	-0.777056
cg24675557	BLCAP;BLCAP;BLCAP;BLCAP;NNAT;NNAT;BLCAP	5'UTR;5'UTR;5'UTR;5'UTR;TSS1500;TSS1500;5'UTR	Island	chr20	36149081	0.939512	0.157846	-0.781666
cg25962605	BLCAP;NNAT;BLCAP;BLCAP;BLCAP;BLCAP;NNAT	5'UTR;TSS200;5'UTR;5'UTR;5'UTR;5'UTR;TSS200	Island	chr20	36149452	0.891036	0.105706	-0.78533
cg22298088	BLCAP;BLCAP;BLCAP;BLCAP;NNAT;NNAT;BLCAP	5'UTR;5'UTR;5'UTR;5'UTR;TSS1500;TSS1500;5'UTR	Island	chr20	36148860	0.920376	0.132729	-0.787647
cg03268737	IPO7	TSS1500	N_Shore	chr11	9405806	0.962299	0.17375	-0.788549
cg25479916	HIST1H4L;HIST1H3I	TSS200;TSS1500	S_Shore	chr6	27841392	0.906756	0.112963	-0.793793
cg03061677	BLCAP;BLCAP;BLCAP;BLCAP;NNAT;NNAT;BLCAP	5'UTR;5'UTR;5'UTR;5'UTR;TSS1500;TSS1500;5'UTR	Island	chr20	36149185	0.900584	0.106711	-0.793872
cg11992375	HIST1H4L;HIST1H3I;HIST1H4L	1stExon;TSS1500;3'UTR	N_Shore	chr6	27840957	0.852874	0.0556033	-0.79727
cg07156273	BLCAP;BLCAP;BLCAP;BLCAP;NNAT;NNAT;BLCAP	5'UTR;5'UTR;5'UTR;5'UTR;TSS1500;TSS1500;5'UTR	Island	chr20	36149013	0.914147	0.115576	-0.79857
cg26199493	LIN9	TSS1500	S_Shore	chr1	226497589	0.92721	0.118581	-0.808629
cg04810287	BLCAP;BLCAP;BLCAP;BLCAP;NNAT;NNAT;BLCAP	5'UTR;5'UTR;5'UTR;5'UTR;TSS1500;TSS1500;5'UTR	Island	chr20	36149271	0.926265	0.116015	-0.81025
cg01466133	BLCAP;BLCAP;BLCAP;BLCAP;NNAT;NNAT;BLCAP	5'UTR;5'UTR;5'UTR;5'UTR;TSS1500;TSS1500;5'UTR	Island	chr20	36149022	0.911855	0.101489	-0.810366
cg06323023	HIST1H4L;HIST1H3I	TSS200;TSS1500	S_Shore	chr6	27841352	0.873035	0.0605303	-0.812504
cg13708635	NNAT;NNAT;BLCAP;NNAT;BLCAP;NNAT;BLCAP;BLCAP;BLCAP	5'UTR;1stExon;5'UTR;1stExon;5'UTR;5'UTR;5'UTR;5'UTR;5'UTR	Island	chr20	36149656	0.877525	0.0623059	-0.815219
cg25485294	HIST1H4L;HIST1H3I	TSS200;TSS1500	S_Shore	chr6	27841324	0.911529	0.0942241	-0.817305
cg24762053	BLCAP;BLCAP;BLCAP;BLCAP;NNAT;NNAT;BLCAP	5'UTR;5'UTR;5'UTR;5'UTR;TSS1500;TSS1500;5'UTR	Island	chr20	36148798	0.900393	0.0820203	-0.818373
cg00576435	BLCAP;BLCAP;BLCAP;BLCAP;NNAT;NNAT;BLCAP	5'UTR;5'UTR;5'UTR;5'UTR;TSS1500;TSS1500;5'UTR	Island	chr20	36149188	0.906643	0.0842926	-0.82235
cg25712981	BLCAP;BLCAP;BLCAP;BLCAP;NNAT;NNAT;BLCAP	5'UTR;5'UTR;5'UTR;5'UTR;TSS1500;TSS1500;5'UTR	Island	chr20	36148775	0.945304	0.121192	-0.824112
cg23566503	NNAT;BLCAP;NNAT;BLCAP;BLCAP;BLCAP;BLCAP	1stExon;5'UTR;1stExon;5'UTR;5'UTR;5'UTR;5'UTR	Island	chr20	36149750	0.906468	0.0793132	-0.827155
cg18433380	BLCAP;BLCAP;BLCAP;BLCAP;NNAT;NNAT;BLCAP	5'UTR;5'UTR;5'UTR;5'UTR;TSS1500;TSS1500;5'UTR	Island	chr20	36149194	0.931555	0.095475	-0.83608
cg20479660	BLCAP;BLCAP;BLCAP;BLCAP;NNAT;NNAT;BLCAP	5'UTR;5'UTR;5'UTR;5'UTR;TSS1500;TSS1500;5'UTR	Island	chr20	36149112	0.896314	0.0601367	-0.836177
cg14756071	C6orf120;WDR27	TSS1500;5'UTR	N_Shore	chr6	170101455	0.92721	0.0903231	-0.836887
cg23599777	AFTPH;AFTPH;AFTPH	TSS1500;TSS1500;TSS1500	N_Shore	chr2	64750069	0.92721	0.0881079	-0.839102
cg05990544	HIST1H4L;HIST1H3I	TSS200;TSS1500	S_Shore	chr6	27841314	0.9476	0.105866	-0.841734
cg22510412	BLCAP;BLCAP;BLCAP;BLCAP;NNAT;NNAT;BLCAP	5'UTR;5'UTR;5'UTR;5'UTR;TSS1500;TSS1500;5'UTR	Island	chr20	36149121	0.926297	0.0844232	-0.841873
cg24125287	C2orf63;RPS27A;C2orf63;RPS27A	TSS1500;Body;TSS1500;Body	OpenSea	chr2	55460177	0.905303	0.0557984	-0.849505
cg17643025	BLCAP;BLCAP;BLCAP;BLCAP;NNAT;NNAT;BLCAP	5'UTR;5'UTR;5'UTR;5'UTR;TSS1500;TSS1500;5'UTR	Island	chr20	36148791	0.924214	0.0720602	-0.852154
cg15473473	BLCAP;BLCAP;BLCAP;BLCAP;NNAT;NNAT;BLCAP	5'UTR;5'UTR;5'UTR;5'UTR;TSS1500;TSS1500;5'UTR	Island	chr20	36148994	0.927635	0.0740166	-0.853618
cg14469070	BLCAP;BLCAP;BLCAP;BLCAP;NNAT;NNAT;BLCAP	5'UTR;5'UTR;5'UTR;5'UTR;TSS1500;TSS1500;5'UTR	Island	chr20	36148803	0.924921	0.0678417	-0.857079
cg07991112	HIST1H4L;HIST1H3I	TSS200;TSS1500	S_Shore	chr6	27841423	0.910586	0.0386752	-0.87191

## Sheet: Hypermethylated in PRDM8 KO
1511 CpG sites are at least 20% hypermethylated in PRDM8-/- compared to control
CpG site	Gene	Gene group	Relation to CpG island	Chromosome	Position	beta-value control	beta-value PRDM8-/-	Delta beta-value (PRDM8-/- - control)
cg15143799	ZNF248	TSS200	Island	chr10	38146551	0.0657688	0.974622	0.908853
cg27000511	FAM120AOS;FAM120A;FAM120A;FAM120A;FAM120A	TSS1500;Body;Body;Body;Body	S_Shore	chr9	96216109	0.0490624	0.92418	0.875118
cg19137606	ZNF248;ZNF248	5'UTR;1stExon	N_Shore	chr10	38146164	0.0354111	0.900442	0.865031
cg06734271	NPY1R	TSS1500	S_Shore	chr4	164254111	0.0785326	0.92418	0.845648
cg23753855	MEF2C;MEF2C;MEF2C-AS1;MEF2C;MEF2C;MEF2C;MEF2C	1stExon;1stExon;TSS200;5'UTR;5'UTR;5'UTR;5'UTR	N_Shore	chr5	88179010	0.0973113	0.92135	0.824039
cg01221610	ZNF248;ZNF248;ZNF248;ZNF248;ZNF248	5'UTR;TSS200;TSS200;TSS200;TSS200	Island	chr10	38146597	0.116581	0.939087	0.822506
cg08876479	ZNF248	TSS200	Island	chr10	38146530	0.0730399	0.881709	0.808669
cg24363811	ZNF248	TSS200	Island	chr10	38146514	0.10853	0.913225	0.804695
cg17187559	ZNF248	TSS200	Island	chr10	38146577	0.136197	0.93541	0.799213
cg02494059	LANCL2;LANCL2	1stExon;5'UTR	Island	chr7	55433160	0.0553971	0.850884	0.795487
cg01616363	ZNF248;ZNF248;ZNF248;ZNF248;ZNF248	TSS1500;TSS1500;TSS1500;TSS1500;TSS200	S_Shore	chr10	38147196	0.0554778	0.84481	0.789332
cg10443987	ZNF680;ZNF680	TSS1500;TSS1500	OpenSea	chr7	64023712	0.116316	0.90228	0.785964
cg24389632	ZNF248;ZNF248	5'UTR;1stExon	N_Shore	chr10	38146246	0.0894353	0.867517	0.778081
cg15853117	OTX1	TSS1500	Island	chr2	63276966	0.0830953	0.850884	0.767788
cg14019039	ZSCAN9;ZSCAN9;ZSCAN9	TSS1500;TSS1500;TSS1500	N_Shore	chr6	28192700	0.157835	0.92418	0.766346
cg04093209	ZNF248;ZNF248;ZNF248;ZNF248;ZNF248	5'UTR;TSS200;TSS200;TSS200;TSS200	Island	chr10	38146743	0.135064	0.90139	0.766326
cg18712677	ZNF680;ZNF680	TSS200;TSS200	OpenSea	chr7	64023661	0.133113	0.89424	0.761127
cg12373761	PCDH18;PCDH18	TSS1500;TSS1500	OpenSea	chr4	138454293	0.162429	0.901895	0.739466
cg27337342	ZNF248;ZNF248;ZNF248;ZNF248;ZNF248	TSS1500;TSS1500;TSS1500;TSS1500;TSS200	Island	chr10	38147093	0.0948591	0.833461	0.738602
cg02813207	THEM4	TSS200	S_Shore	chr1	151882521	0.210477	0.947366	0.73689
cg03208093	ZNF248	TSS1500	Island	chr10	38147096	0.0721323	0.806966	0.734834
cg04734977	ZNF680;ZNF680	TSS200;TSS200	OpenSea	chr7	64023702	0.179667	0.89708	0.717413
cg17054432	ZNF680;ZNF680	TSS200;TSS200	OpenSea	chr7	64023524	0.153876	0.864535	0.710659
cg03824122	ZNF248	TSS1500	S_Shore	chr10	38147123	0.081865	0.790897	0.709032
cg16532893	ZNF248	TSS1500	Island	chr10	38146893	0.182086	0.891069	0.708982
cg15799959	ZNF248;ZNF248	5'UTR;1stExon	N_Shore	chr10	38146444	0.131377	0.835512	0.704136
cg11447699	ARHGAP19	TSS200	S_Shore	chr10	99052509	0.144256	0.83283	0.688574
cg16974379	ZNF248	TSS200	Island	chr10	38146505	0.0911318	0.777	0.685869
cg18679920	C14orf80;C14orf80;C14orf80	TSS200;Body;TSS200	Island	chr14	105957522	0.0590088	0.740829	0.68182
cg23510153	ZNF248;ZNF248	5'UTR;1stExon	N_Shore	chr10	38146293	0.059643	0.741456	0.681813
cg23984997	DTD1	TSS200	Island	chr20	18568496	0.165873	0.835953	0.67008
cg24502022	ZNF680;ZNF680	TSS200;TSS200	OpenSea	chr7	64023591	0.0960565	0.762187	0.66613
cg14190943	C14orf80;C14orf80;C14orf80	TSS200;Body;TSS200	Island	chr14	105957502	0.128349	0.78825	0.659901
cg23886551	TMEM121	TSS1500	Island	chr14	105992619	0.0480436	0.697774	0.649731
cg03418552	CADM1;CADM1	TSS200;TSS200	Island	chr11	115375432	0.223761	0.850884	0.627123
cg09175749	AJAP1;AJAP1;AJAP1;AJAP1	5'UTR;1stExon;1stExon;5'UTR	Island	chr1	4715467	0.260521	0.887459	0.626937
cg19734163	ZC3HAV1L	TSS1500	Island	chr7	138720989	0.0898228	0.715999	0.626177
cg17249268	C18orf45	TSS1500	S_Shore	chr18	21018724	0.265221	0.879659	0.614438
cg04308323	ZNF248	TSS1500	Island	chr10	38146959	0.0822509	0.694668	0.612417
cg26399411	CHCHD2	TSS1500	Island	chr7	56174390	0.298709	0.909215	0.610505
cg03339725	PAXIP1-AS2;PAXIP1-AS2	TSS200;TSS200	OpenSea	chr7	154720146	0.27503	0.868197	0.593166
cg07042371	MIR449C;CDC20B;CDC20B;CDC20B	TSS200;Body;Body;Body	N_Shore	chr5	54468233	0.339896	0.92418	0.584284
cg10270450	CHCHD2	TSS1500	S_Shore	chr7	56174444	0.230587	0.813906	0.583319
cg06971353	ADNP2;ADNP2	1stExon;5'UTR	OpenSea	chr18	77867044	0.253664	0.836236	0.582572
cg17538881	FRMD4A	5'UTR	OpenSea	chr10	14372108	0.1205	0.701283	0.580783
cg14766964	C14orf80;C14orf80;C14orf80;C14orf80;C14orf80;C14orf80	Body;Body;5'UTR;5'UTR;1stExon;1stExon	Island	chr14	105957622	0.105867	0.685714	0.579848
cg18112005	C14orf80;C14orf80;C14orf80	TSS200;Body;TSS200	Island	chr14	105957509	0.0417422	0.61803	0.576288
cg15531788	ZNF248	TSS200	Island	chr10	38146671	0.360386	0.934301	0.573915
cg25005433	ZNF248	5'UTR	N_Shore	chr10	38146040	0.106523	0.677182	0.570659
cg21096502	CHCHD2	TSS200	Island	chr7	56174374	0.314194	0.883266	0.569072
cg04555116	ZNF37A;ZNF37A	TSS200;TSS200	Island	chr10	38383201	0.23279	0.800518	0.567728
cg10988062	ZNF680;ZNF680;ZNF680;ZNF680	1stExon;5'UTR;1stExon;5'UTR	OpenSea	chr7	64023434	0.186594	0.75268	0.566086
cg25979929	GPM6A;GPM6A;GPM6A;GPM6A	Body;Body;Body;5'UTR	OpenSea	chr4	176893301	0.283142	0.84784	0.564699
cg19364137	MED18;MED18	TSS200;TSS200	Island	chr1	28655431	0.188534	0.750816	0.562282
cg13097719	C14orf80;C14orf80;C14orf80	TSS200;5'UTR;TSS200	Island	chr14	105957424	0.0476189	0.608995	0.561376
cg24798493	TNRC18	TSS200	Island	chr7	5463336	0.342623	0.903163	0.56054
cg25011475	BMPR1A	5'UTR	S_Shore	chr10	88517608	0.243725	0.802306	0.558581
cg07943630	YPEL3;YPEL3	TSS1500;TSS1500	S_Shore	chr16	30108588	0.383332	0.937694	0.554361
cg06804581	ACVR2A;ACVR2A;ACVR2A	5'UTR;TSS200;5'UTR	Island	chr2	148602526	0.334327	0.879656	0.545328
cg26582230	RGS12;RGS12;RGS12	Body;TSS200;Body	N_Shelf	chr4	3371652	0.189525	0.728178	0.538653
cg13680764	PDLIM5;PDLIM5;PDLIM5;PDLIM5;PDLIM5	5'UTR;Body;5'UTR;5'UTR;5'UTR	S_Shore	chr4	95373949	0.279976	0.811184	0.531208
cg09328466	ZNF680;ZNF680;ZNF680;ZNF680	1stExon;5'UTR;1stExon;5'UTR	OpenSea	chr7	64023458	0.232982	0.760598	0.527616
cg26942772	VPS37B	TSS200	Island	chr12	123380806	0.0954469	0.62204	0.526593
cg02637831	CHCHD2	TSS1500	S_Shore	chr7	56174449	0.320956	0.844394	0.523439
cg19147262	MAGEL2	TSS200	OpenSea	chr15	23893086	0.143001	0.665227	0.522226
cg00835193	LINGO3	5'UTR	Island	chr19	2291780	0.403088	0.92323	0.520142
cg07085962	POM121L2;POM121L2	5'UTR;1stExon	Island	chr6	27280010	0.0579933	0.576537	0.518543
cg14577835	CHCHD2	TSS200	Island	chr7	56174207	0.458999	0.970751	0.511753
cg26110883	CRIP1	TSS200	Island	chr14	105953088	0.109618	0.618569	0.508951
cg17866667	CACNG8	TSS1500	N_Shore	chr19	54465596	0.142021	0.646232	0.504211
cg23577102	LAYN;LAYN;LAYN;LAYN;LAYN;LAYN	5'UTR;5'UTR;1stExon;1stExon;1stExon;5'UTR	Island	chr11	111411348	0.337762	0.839684	0.501923
cg21241291	C14orf80;C14orf80;C14orf80	TSS200;Body;TSS200	Island	chr14	105957535	0.110752	0.611909	0.501157
cg02004672	SLC25A46;SLC25A46	5'UTR;1stExon	Island	chr5	110074800	0.222509	0.721326	0.498818
cg12630974	MED18;MED18;MED18;MED18	5'UTR;1stExon;1stExon;5'UTR	Island	chr1	28655517	0.214309	0.710065	0.495756
cg16868994	NPAS1	TSS1500	Island	chr19	47523585	0.120864	0.616328	0.495464
cg19540425	FGD4	5'UTR	OpenSea	chr12	32655836	0.127188	0.614933	0.487745
cg09221015	HPSE;HPSE;HPSE	TSS1500;TSS200;TSS200	Island	chr4	84256398	0.433107	0.919871	0.486764
cg01982088	AJAP1;AJAP1	TSS200;TSS200	Island	chr1	4714986	0.466465	0.952299	0.485834
cg10068045	LINGO3	5'UTR	Island	chr19	2291785	0.400252	0.885936	0.485684
cg11835068	AJAP1;AJAP1	TSS200;TSS200	Island	chr1	4714974	0.410908	0.893843	0.482935
cg10599900	REM1	TSS200	Island	chr20	30063036	0.229797	0.70843	0.478634
cg24201672	ZNF680;ZNF680	TSS200;TSS200	OpenSea	chr7	64023550	0.0729969	0.550747	0.47775
cg14202325	IQSEC1	TSS1500	Island	chr3	13115107	0.238903	0.716065	0.477162
cg02090742	C17orf79	TSS200	Island	chr17	30186405	0.114672	0.590388	0.475716
cg23838378	RGS12;RGS12;RGS12	TSS200;Body;Body	N_Shelf	chr4	3371711	0.26156	0.733628	0.472068
cg24714864	LOC441666	TSS200	S_Shore	chr10	42863550	0.345127	0.816974	0.471847
cg03298167	IRS1	TSS1500	Island	chr2	227663911	0.381716	0.850884	0.469167
cg04889884	MED18;MED18;MED18;MED18	5'UTR;1stExon;1stExon;5'UTR	Island	chr1	28655616	0.198016	0.66066	0.462644
cg10146268	AJAP1;AJAP1	TSS200;TSS200	Island	chr1	4714976	0.488608	0.951194	0.462586
cg24418853	PTPLA	TSS200	Island	chr10	17659399	0.0582365	0.518594	0.460358
cg14714811	TMEM121	5'UTR	Island	chr14	105993370	0.079448	0.537399	0.457951
cg11066566	TBC1D5	TSS1500	N_Shore	chr3	17783373	0.194919	0.65202	0.457101
cg07640605	ZNF248;ZNF248	5'UTR;1stExon	N_Shore	chr10	38146342	0.408486	0.864082	0.455596
cg27610250	SLC25A46	TSS1500	N_Shore	chr5	110074219	0.0850046	0.538411	0.453406
cg20491223	TOP3B	TSS1500	S_Shore	chr22	22337369	0.252159	0.705422	0.453263
cg10994292	SLC25A46	TSS1500	N_Shore	chr5	110074295	0.0770646	0.527038	0.449973
cg17755880	CHCHD2	TSS200	Island	chr7	56174311	0.469436	0.917742	0.448306
cg14187409	CHCHD2	TSS200	Island	chr7	56174376	0.474436	0.918268	0.443832
cg20959866	AJAP1;AJAP1	TSS1500;TSS1500	Island	chr1	4714008	0.393896	0.837236	0.44334
cg10566778	ZNF835	TSS200	Island	chr19	57183241	0.200788	0.641532	0.440744
cg11097617	PDE9A;PDE9A;PDE9A;PDE9A;PDE9A;PDE9A;PDE9A;PDE9A;PDE9A;PDE9A;PDE9A;PDE9A;PDE9A;PDE9A;PDE9A;PDE9A;PDE9A;PDE9A;PDE9A;PDE9A	5'UTR;5'UTR;5'UTR;5'UTR;5'UTR;5'UTR;5'UTR;Body;Body;Body;Body;Body;Body;Body;Body;Body;Body;Body;Body;Body	OpenSea	chr21	44131938	0.255537	0.695425	0.439888
cg11138586	TOPORS-AS1;TOPORS-AS1;TOPORS;TOPORS;TOPORS-AS1;TOPORS-AS1	Body;Body;TSS1500;TSS1500;Body;Body	S_Shore	chr9	32552865	0.14525	0.582738	0.437487
cg17169217	C14orf80;C14orf80;C14orf80;C14orf80	TSS1500;TSS1500;5'UTR;TSS200	Island	chr14	105956389	0.142418	0.578165	0.435747
cg09024430	MED18;MED18	TSS200;TSS200	Island	chr1	28655366	0.135517	0.570353	0.434835
cg19822755	YPEL3;YPEL3	TSS1500;TSS1500	S_Shore	chr16	30108259	0.421298	0.855755	0.434457
cg19609456	TGFB1I1;TGFB1I1;TGFB1I1	TSS1500;TSS200;TSS200	Island	chr16	31483394	0.277165	0.710621	0.433456
cg09639725	GPR123	TSS200	Island	chr10	134901294	0.269044	0.701984	0.432939
cg18016822	SRBD1	TSS200	Island	chr2	45838545	0.1352	0.562855	0.427656
cg00643111	TGFB1I1;TGFB1I1;TGFB1I1	TSS1500;TSS200;TSS200	Island	chr16	31483443	0.250929	0.675997	0.425067
cg08008131	SH2D3C;SH2D3C;SH2D3C;SH2D3C;SH2D3C	TSS200;TSS200;Body;Body;Body	OpenSea	chr9	130524887	0.351641	0.776205	0.424564
cg01153979	IRAK1BP1;IRAK1BP1	5'UTR;1stExon	Island	chr6	79577195	0.0354805	0.458615	0.423135
cg22634689	TMEM121	5'UTR	Island	chr14	105993363	0.13115	0.554111	0.422961
cg12478378	HIST1H2BN;HIST1H2AK	TSS200;TSS1500	Island	chr6	27806352	0.530122	0.951712	0.42159
cg22717114	SLC25A46	TSS1500	N_Shore	chr5	110074384	0.0779989	0.498685	0.420686
cg23842469	ALPK1;ALPK1;ALPK1	5'UTR;5'UTR;5'UTR	OpenSea	chr4	113261301	0.148773	0.568195	0.419422
cg10555383	LYNX1;LYNX1;LYNX1	TSS1500;TSS1500;TSS1500	S_Shore	chr8	143859990	0.113556	0.532201	0.418645
cg25371560	MED18;MED18	TSS200;TSS200	Island	chr1	28655380	0.100891	0.519267	0.418375
cg17077776	SLC25A46	TSS200	Island	chr5	110074606	0.130368	0.547814	0.417446
cg25716286	MED18;MED18;MED18	5'UTR;1stExon;5'UTR	Island	chr1	28655639	0.141103	0.558525	0.417422
cg11629481	ZNF736;ZNF736;ZNF736;ZNF736	5'UTR;5'UTR;1stExon;1stExon	OpenSea	chr7	63774298	0.328597	0.745462	0.416864
cg17741689	AJAP1;AJAP1	TSS1500;TSS1500	Island	chr1	4714574	0.438898	0.854514	0.415616
cg15484532	AJAP1;AJAP1	TSS1500;TSS1500	Island	chr1	4714171	0.520108	0.935411	0.415303
cg05460903	LOC101929570;KCNH7;KCNH7	TSS200;Body;Body	OpenSea	chr2	163625295	0.275365	0.69044	0.415075
cg00968423	RGS12;RGS12;RGS12	TSS200;Body;Body	N_Shelf	chr4	3371715	0.277552	0.692608	0.415056
cg13075278	MED18;MED18	TSS200;TSS200	Island	chr1	28655393	0.109122	0.523377	0.414255
cg10870333	LINC01603	TSS1500	OpenSea	chr8	70361008	0.228958	0.642666	0.413708
cg10177030	C20orf199;C20orf199;SNORD12;C20orf199	Body;Body;TSS200;Body	S_Shelf	chr20	47897207	0.44228	0.854062	0.411782
cg26419426	SLC25A46	TSS200	Island	chr5	110074663	0.232992	0.644632	0.41164
cg11032634	TXNRD2;COMT	1stExon;TSS200	Island	chr22	19929254	0.552962	0.964156	0.411195
cg11863717	CHST3	5'UTR	S_Shore	chr10	73725041	0.128734	0.539014	0.41028
cg26809643	ZNF680;ZNF680	TSS1500;TSS1500	OpenSea	chr7	64023824	0.479439	0.888113	0.408674
cg21467989	PRDM16;PRDM16;LINC00982;LINC00982	TSS1500;TSS1500;TSS1500;TSS1500	Island	chr1	2985051	0.171817	0.579675	0.407857
cg12193484	SLC25A46	TSS200	N_Shore	chr5	110074577	0.264032	0.671416	0.407384
cg09335321	CREB3L4;SLC39A1;CREB3L4	1stExon;TSS1500;5'UTR	S_Shore	chr1	153940547	0.164943	0.572265	0.407322
cg07574385	MED18;MED18	TSS200;TSS200	Island	chr1	28655415	0.10845	0.514964	0.406514
cg27162750	IQSEC1	TSS200	Island	chr3	13114728	0.402944	0.807914	0.40497
cg01566283	ZNF192	TSS1500	N_Shore	chr6	28109239	0.0653327	0.469454	0.404121
cg02573557	ARMC5;ARMC5	TSS200;TSS200	Island	chr16	31470209	0.0339108	0.435314	0.401403
cg26942963	AKAP10	TSS1500	S_Shore	chr17	19882043	0.5007	0.901993	0.401293
cg07491676	C15orf27	5'UTR	OpenSea	chr15	76400783	0.113829	0.514786	0.400957
cg00218134	AKAP10	TSS1500	N_Shore	chr17	19882222	0.522401	0.921797	0.399396
cg24093474	NDRG4;NDRG4;NDRG4;NDRG4;NDRG4;NDRG4;NDRG4;NDRG4	TSS1500;TSS1500;TSS1500;TSS1500;TSS1500;Body;Body;Body	N_Shore	chr16	58533787	0.223447	0.622748	0.399301
cg11145222	TSPAN18	5'UTR	OpenSea	chr11	44904085	0.296125	0.695024	0.398898
cg22563535	SMIM17	TSS1500	Island	chr19	57154270	0.402456	0.801215	0.39876
cg21492832	TMEM121	5'UTR	Island	chr14	105993308	0.443055	0.841049	0.397994
cg14868258	IBTK;IBTK	TSS1500;TSS1500	S_Shore	chr6	82958285	0.307437	0.705414	0.397976
cg24244289	C16orf58	TSS200	Island	chr16	31519861	0.0661916	0.463814	0.397622
cg14114155	ERG;ERG;ERG;ERG;ERG;ERG	TSS1500;TSS200;TSS200;TSS200;TSS200;TSS200	S_Shore	chr21	40033867	0.308344	0.705407	0.397063
cg24318012	TGFB1I1;TGFB1I1;TGFB1I1	TSS1500;TSS200;TSS200	Island	chr16	31483387	0.108936	0.504804	0.395868
cg09101958	ZNF267;ZNF267	5'UTR;1stExon	Island	chr16	31885118	0.0822949	0.477912	0.395617
cg04954926	CLIP4;CLIP4	1stExon;5'UTR	OpenSea	chr2	29320576	0.226745	0.622289	0.395544
cg06911238	FAAH	TSS1500	N_Shore	chr1	46859671	0.470587	0.865238	0.394651
cg00972603	MED18;MED18	TSS200;TSS200	Island	chr1	28655503	0.260918	0.655387	0.394469
cg14902598	CTNNA1;LRRTM2;LRRTM2;CTNNA1;CTNNA1;CTNNA1;CTNNA1	TSS1500;1stExon;5'UTR;Body;Body;Body;Body	OpenSea	chr5	138210650	0.281103	0.675126	0.394023
cg04015759	FNDC4	TSS200	Island	chr2	27718181	0.0411058	0.434034	0.392929
cg01304269	ZNF429;ZNF429	5'UTR;1stExon	N_Shore	chr19	21688519	0.0642615	0.456959	0.392697
cg24294182	CAB39L;CAB39L;CAB39L;CAB39L	TSS1500;TSS1500;5'UTR;5'UTR	OpenSea	chr13	49988164	0.198202	0.589965	0.391762
cg02658488	REM1	TSS200	Island	chr20	30063030	0.427875	0.819088	0.391213
cg10900643	C14orf80;C14orf80;C14orf80	TSS1500;TSS1500;TSS200	Island	chr14	105956406	0.0556498	0.44604	0.39039
cg04411625	CRIP1	5'UTR	Island	chr14	105953462	0.0977506	0.486962	0.389212
cg20387392	ZBTB20;ZBTB20;ZBTB20;ZBTB20	5'UTR;5'UTR;5'UTR;5'UTR	OpenSea	chr3	114378420	0.219833	0.608848	0.389014
cg09962842	REM1	TSS1500	N_Shore	chr20	30062696	0.182645	0.5704	0.387754
cg03205258	TXNRD2;COMT;COMT	1stExon;1stExon;5'UTR	Island	chr22	19929274	0.577947	0.965593	0.387646
cg00889599	C10orf140	5'UTR	S_Shelf	chr10	21810105	0.304805	0.692404	0.387599
cg25858983	UBTF;UBTF;UBTF	5'UTR;TSS200;5'UTR	N_Shore	chr17	42295711	0.0728544	0.45965	0.386795
cg01188753	C20orf199;C20orf199;SNORD12;C20orf199	Body;Body;TSS200;Body	S_Shore	chr20	47897068	0.341173	0.726933	0.38576
cg11262757	POM121L2	TSS1500	Island	chr6	27280423	0.0411899	0.426728	0.385538
cg24899205	TXNRD2;COMT	Body;TSS200	Island	chr22	19929184	0.588978	0.973779	0.384801
cg06893362	C20orf199;C20orf199;SNORD12;C20orf199	Body;Body;TSS200;Body	S_Shore	chr20	47897124	0.334832	0.719082	0.38425
cg12776555	MED18;MED18	TSS200;TSS200	N_Shore	chr1	28655348	0.149362	0.532986	0.383624
cg11903057	RHOH;RHOH	5'UTR;1stExon	OpenSea	chr4	40198776	0.203435	0.587048	0.383612
cg05090186	ZBTB18;ZBTB18;ZBTB18	5'UTR;Body;TSS1500	S_Shore	chr1	244215443	0.285408	0.668936	0.383528
cg03983907	LINC01445;LINC01445	TSS200;TSS200	OpenSea	chr7	54398306	0.280535	0.661476	0.380941
cg22710865	ZNF669;ZNF669	TSS1500;TSS1500	S_Shore	chr1	247268620	0.469016	0.849609	0.380593
cg12507207	CHI3L2;CHI3L2;CHI3L2	Body;Body;TSS1500	OpenSea	chr1	111771121	0.318576	0.697458	0.378883
cg24935135	EHBP1	TSS1500	OpenSea	chr2	62900312	0.527687	0.906388	0.378701
cg25762753	GPR156;GPR156	TSS1500;TSS1500	OpenSea	chr3	119963802	0.258549	0.635449	0.3769
cg20001039	ZNF295-AS1;ZNF295-AS1;ZNF295-AS1	Body;TSS200;Body	OpenSea	chr21	43442215	0.346607	0.723203	0.376596
cg08220598	LOC148189	TSS200	Island	chr19	28284952	0.18411	0.559819	0.375709
cg14535709	TMEM121	5'UTR	Island	chr14	105994897	0.114265	0.489932	0.375666
cg26815815	LARGE;LARGE	5'UTR;5'UTR	OpenSea	chr22	34249925	0.231167	0.606327	0.375161
cg04546573	GULP1	5'UTR	OpenSea	chr2	189198567	0.160034	0.534814	0.374779
cg21278103	PTPRA;PTPRA;PTPRA	5'UTR;5'UTR;5'UTR	OpenSea	chr20	2928233	0.271342	0.642789	0.371447
cg26299767	REM1	TSS200	Island	chr20	30062987	0.229572	0.600894	0.371321
cg01485177	LOC441666	TSS200	S_Shore	chr10	42863594	0.362015	0.732791	0.370776
cg12974120	CRIP1	TSS200	Island	chr14	105953166	0.141825	0.511082	0.369257
cg18204760	ELMOD1;LOC643923;ELMOD1	TSS1500;TSS1500;TSS1500	N_Shore	chr11	107461044	0.145024	0.51425	0.369226
cg19938119	SLC25A46	TSS200	Island	chr5	110074611	0.0972816	0.465949	0.368667
cg10223827	NRN1;NRN1	5'UTR;1stExon	Island	chr6	6007523	0.166236	0.534681	0.368445
cg13070581	C12orf79;C12orf79;C12orf79;C12orf79;C12orf79	Body;Body;5'UTR;5'UTR;5'UTR	OpenSea	chr12	92530939	0.283313	0.6511	0.367788
cg13255083	MAP2;MAP2;MAP2;MAP2	TSS1500;TSS1500;TSS1500;5'UTR	OpenSea	chr2	210444162	0.152325	0.518147	0.365822
cg13495205	AJAP1;AJAP1	TSS1500;TSS1500	Island	chr1	4714033	0.589276	0.95422	0.364945
cg09588007	SSH1;SSH1;SSH1	TSS200;Body;Body	OpenSea	chr12	109221452	0.420456	0.785186	0.36473
cg25060988	CAT	TSS1500	N_Shore	chr11	34460140	0.414263	0.777547	0.363283
cg06002683	DPP6;DPP6;DPP6	TSS1500;Body;Body	N_Shore	chr7	154001891	0.461655	0.824225	0.36257
cg27656995	LOC101929284	TSS1500	OpenSea	chr5	8839609	0.435482	0.797945	0.362463
cg18278265	GATA5	TSS1500	Island	chr20	61051438	0.16719	0.529438	0.362249
cg07747299	C21orf56;C21orf56	5'UTR;5'UTR	S_Shore	chr21	47604052	0.300775	0.662582	0.361807
cg15811515	CSDAP1	TSS200	Island	chr16	31580989	0.499232	0.860823	0.361591
cg15196028	REM1	TSS1500	N_Shore	chr20	30062750	0.245759	0.606126	0.360367
cg03606772	CRCT1	5'UTR	N_Shore	chr1	152487856	0.183695	0.543636	0.359941
cg16704590	C20orf199;C20orf199;SNORD12B;SNORD12;MIR1259;C20orf199	Body;Body;TSS200;TSS1500;TSS200;Body	S_Shore	chr20	47896769	0.384166	0.743426	0.359259
cg24598948	LOC441666	TSS200	S_Shore	chr10	42863539	0.489426	0.848618	0.359192
cg08102508	IQSEC1	TSS1500	Island	chr3	13115168	0.467635	0.826098	0.358463
cg05951536	ZNF835	TSS200	Island	chr19	57183202	0.0817621	0.439025	0.357263
cg05807467	MTUS1;MTUS1;MTUS1;MTUS1;MTUS1	1stExon;5'UTR;Body;5'UTR;Body	OpenSea	chr8	17579494	0.278708	0.635674	0.356967
cg15411840	CCDC162	TSS200	S_Shelf	chr6	109615455	0.163484	0.520306	0.356821
cg25907965	AKAP10	TSS1500	N_Shore	chr17	19881916	0.325278	0.681875	0.356597
cg10661629	ZNF57	TSS200	Island	chr19	2900748	0.130014	0.485534	0.35552
cg06839900	HES5	TSS1500	Island	chr1	2461900	0.113864	0.469087	0.355223
cg20379319	DUSP11	TSS1500	S_Shore	chr2	74007683	0.352158	0.707178	0.35502
cg19728741	CRIP1	5'UTR	Island	chr14	105953457	0.0896737	0.443832	0.354158
cg23321273	PITPNM2;PITPNM2	5'UTR;5'UTR	OpenSea	chr12	123542076	0.417243	0.771112	0.353869
cg11341440	DDAH1;DDAH1	Body;5'UTR	OpenSea	chr1	85877412	0.263722	0.617486	0.353764
cg19561297	LRRC17;FBXL13;LRRC17;LRRC17;LRRC17;FBXL13	5'UTR;Body;5'UTR;1stExon;1stExon;Body	OpenSea	chr7	102553457	0.110553	0.463451	0.352898
cg17107388	NDRG4;NDRG4;NDRG4;NDRG4;NDRG4;NDRG4;NDRG4;NDRG4	TSS1500;TSS1500;TSS1500;TSS1500;TSS1500;Body;Body;Body	N_Shore	chr16	58533766	0.504695	0.856944	0.352249
cg04046315	SNRPD1;SNRPD1	TSS200;TSS200	N_Shore	chr18	19192053	0.0937003	0.444612	0.350912
cg05092478	DAB1	5'UTR	OpenSea	chr1	57843434	0.282975	0.632948	0.349973
cg07850363	LOC101928535;LOC101928535	TSS200;TSS1500	OpenSea	chr11	106120655	0.452184	0.802119	0.349936
cg08357188	RFX3;RFX3	5'UTR;5'UTR	N_Shelf	chr9	3524000	0.415589	0.765456	0.349867
cg09370153	FYB;FYB;FYB	5'UTR;5'UTR;Body	OpenSea	chr5	39215190	0.472932	0.822732	0.3498
cg27106950	PRM3	TSS1500	N_Shelf	chr16	11367916	0.327421	0.677113	0.349693
cg18020785	CPS1;CPS1;CPS1	Body;Body;TSS200	OpenSea	chr2	211458004	0.317332	0.666242	0.34891
cg04027805	AJAP1;AJAP1;AJAP1;AJAP1	5'UTR;1stExon;1stExon;5'UTR	Island	chr1	4715479	0.174669	0.523558	0.348889
cg19921581	FAAH	TSS1500	N_Shore	chr1	46859680	0.474864	0.823596	0.348731
cg03313126	ALLC	TSS1500	OpenSea	chr2	3705178	0.275149	0.623744	0.348594
cg22727960	FAM69A;FAM69A;FAM69A;FAM69A;FAM69A	TSS1500;Body;Body;Body;Body	OpenSea	chr1	93342963	0.436071	0.784236	0.348165
cg22932336	PLIN5	5'UTR	Island	chr19	4535070	0.33749	0.685455	0.347964
cg26592281	LOC728927	5'UTR	OpenSea	chr7	63774340	0.429152	0.776942	0.34779
cg04241652	FLJ42875;PRDM16;PRDM16;FLJ42875	TSS1500;TSS1500;TSS1500;TSS1500	Island	chr1	2984830	0.149351	0.496912	0.347561
cg04349810	ARMC5;ARMC5	TSS1500;TSS1500	Island	chr16	31470072	0.031443	0.378935	0.347492
cg23648904	SLC5A6;C2orf28;SLC5A6;C2orf28;C2orf28	TSS1500;Body;TSS1500;5'UTR;Body	S_Shore	chr2	27435910	0.0487405	0.395708	0.346967
cg20874992	ACSS1;ACSS1;ACSS1;ACSS1	TSS200;Body;Body;Body	OpenSea	chr20	25013523	0.346835	0.693513	0.346678
cg27481555	LRRC17;FBXL13;LRRC17;LRRC17;LRRC17;FBXL13	5'UTR;Body;5'UTR;1stExon;1stExon;Body	OpenSea	chr7	102553369	0.172042	0.518676	0.346634
cg08370500	TAS2R7	TSS1500	OpenSea	chr12	10955577	0.362226	0.708825	0.346598
cg10457968	GPM6A;GPM6A;GPM6A;GPM6A	Body;Body;Body;5'UTR	OpenSea	chr4	176892125	0.311557	0.657802	0.346245
cg07037766	SSH1;SSH1;SSH1	TSS200;Body;Body	OpenSea	chr12	109221439	0.428871	0.775012	0.346141
cg03140378	BMP7-AS1;BMP7	TSS1500;Body	OpenSea	chr20	55787633	0.277096	0.623186	0.34609
cg27034613	VTCN1;VTCN1;VTCN1;VTCN1;VTCN1	Body;Body;Body;Body;5'UTR	OpenSea	chr1	117714737	0.254578	0.600643	0.346065
cg04572161	ZNF559	TSS200	Island	chr19	9434858	0.139439	0.485375	0.345937
cg09921821	RGS12;RGS12;RGS12;RGS12	Body;5'UTR;1stExon;Body	N_Shelf	chr4	3371928	0.262952	0.60877	0.345818
cg13609040	B4GALT4;B4GALT4	TSS1500;TSS1500	S_Shore	chr3	118960340	0.328412	0.673793	0.345381
cg11282156	SYNPR;SYNPR;SYNPR	5'UTR;Body;1stExon	OpenSea	chr3	63428840	0.252604	0.597628	0.345025
cg18253764	MAGEL2	TSS200	OpenSea	chr15	23893040	0.16761	0.512322	0.344712
cg22925508	MAGEL2	TSS200	OpenSea	chr15	23893030	0.136815	0.481236	0.344421
cg10909857	RARB;RARB;RARB;RARB;RARB;RARB;RARB;RARB;RARB;RARB	5'UTR;5'UTR;5'UTR;Body;Body;Body;Body;Body;Body;Body	OpenSea	chr3	25534856	0.337719	0.681956	0.344237
cg01728843	MCF2L2;B3GNT5	Body;5'UTR	OpenSea	chr3	182977036	0.343511	0.68766	0.344148
cg21138414	ERG;ERG;ERG;ERG;ERG;ERG;ERG;ERG;ERG	Body;Body;Body;Body;Body;Body;5'UTR;5'UTR;Body	OpenSea	chr21	39861696	0.388287	0.732289	0.344002
cg02417684	TGFB1I1;TGFB1I1;TGFB1I1;TGFB1I1	Body;TSS1500;1stExon;5'UTR	Island	chr16	31483534	0.348795	0.692616	0.343821
cg20331765	CTBP2;CTBP2;CTBP2;CTBP2;CTBP2	TSS200;Body;Body;Body;Body	S_Shore	chr10	126716550	0.470161	0.81321	0.343049
cg19667345	CEP170;CEP170;CEP170	5'UTR;5'UTR;5'UTR	OpenSea	chr1	243391082	0.369603	0.712417	0.342814
cg17518244	MEGF10;MEGF10;MEGF10;MEGF10	5'UTR;5'UTR;5'UTR;5'UTR	OpenSea	chr5	126634550	0.200721	0.543397	0.342675
cg01389728	PRKCQ	5'UTR	N_Shore	chr10	6620572	0.193252	0.535501	0.342249
cg12175949	TXNRD2;COMT;COMT	1stExon;1stExon;5'UTR	Island	chr22	19929286	0.624732	0.966364	0.341632
cg01227078	SLC25A46	TSS200	Island	chr5	110074645	0.260732	0.601368	0.340636
cg23336797	IQSEC1;IQSEC1	5'UTR;1stExon	N_Shore	chr3	13114570	0.482363	0.822489	0.340126
cg22380472	ZNF57	TSS1500	Island	chr19	2900542	0.15648	0.496053	0.339573
cg25502267	GAB2;GAB2	Body;5'UTR	OpenSea	chr11	78029932	0.390104	0.729127	0.339022
cg02774282	CCDC162	TSS200	S_Shelf	chr6	109615419	0.29972	0.638577	0.338856
cg01007458	SLC1A6	TSS1500	OpenSea	chr19	15084527	0.310544	0.649397	0.338853
cg02849511	CLIP4;CLIP4	1stExon;5'UTR	OpenSea	chr2	29320559	0.337037	0.675505	0.338468
cg09204545	LOC101929570;KCNH7;KCNH7	TSS200;Body;Body	OpenSea	chr2	163625334	0.291826	0.630106	0.33828
cg18372089	KU-MEL-3	TSS200	OpenSea	chr6	4610696	0.281638	0.619692	0.338054
cg06476192	ZNF843	5'UTR	Island	chr16	31453948	0.135414	0.47342	0.338006
cg22350910	MYT1L	TSS1500	OpenSea	chr2	2335761	0.2501	0.587771	0.337671
cg18875460	TRIM17;TRIM17;TRIM17;TRIM17	TSS200;TSS200;TSS200;TSS200	S_Shore	chr1	228604595	0.170552	0.508009	0.337457
cg00804392	RHOH;RHOH	5'UTR;1stExon	OpenSea	chr4	40198595	0.264484	0.601766	0.337282
cg01229464	CLIP4;CLIP4	1stExon;5'UTR	OpenSea	chr2	29320782	0.330303	0.667267	0.336964
cg24843380	ZNF454	TSS1500	Island	chr5	178367827	0.204326	0.540885	0.336559
cg17202806	ICA1;ICA1;ICA1;ICA1	5'UTR;5'UTR;5'UTR;5'UTR	N_Shelf	chr7	8298945	0.348225	0.684348	0.336123
cg25653204	FPR2	TSS200	OpenSea	chr19	52264429	0.234312	0.569631	0.335319
cg04918900	PPIE;PPIE;PPIE	TSS200;TSS200;TSS200	Island	chr1	40204479	0.118046	0.453226	0.33518
cg06662225	MYT1L;MYT1L	TSS1500;TSS1500	OpenSea	chr2	2335763	0.151349	0.4858	0.334452
cg14060496	BHLHE23	TSS200	Island	chr20	61638518	0.164681	0.49909	0.334409
cg19838156	LOC728927	5'UTR	OpenSea	chr7	63774357	0.424528	0.758741	0.334214
cg16533530	GPR156;GPR156	TSS1500;TSS1500	OpenSea	chr3	119963851	0.203052	0.537084	0.334032
cg27217343	HPN-AS1;HPN-AS1	TSS1500;TSS1500	OpenSea	chr19	35598625	0.177063	0.511062	0.333999
cg24303559	MYT1L	TSS1500	OpenSea	chr2	2335769	0.133559	0.467359	0.3338
cg05257483	AGPAT3	5'UTR	OpenSea	chr21	45304754	0.206583	0.54025	0.333668
cg24702341	GTF2IRD1;GTF2IRD1	5'UTR;5'UTR	S_Shore	chr7	73895278	0.303361	0.636284	0.332922
cg26780102	CNTN1;CNTN1	5'UTR;5'UTR	OpenSea	chr12	41145987	0.495986	0.828842	0.332856
cg02520499	PLA2G2A;PLA2G2A;PLA2G2A	TSS1500;TSS1500;TSS1500	OpenSea	chr1	20308002	0.298644	0.631273	0.332629
cg11072540	SEMA6D	5'UTR	OpenSea	chr15	47566294	0.186865	0.519367	0.332502
cg15217784	FAM83B	5'UTR	OpenSea	chr6	54722227	0.32628	0.658424	0.332144
cg19961998	MAGEL2	TSS200	OpenSea	chr15	23893025	0.0951376	0.427131	0.331994
cg08771706	KCNQ1DN	TSS1500	Island	chr11	2890394	0.371646	0.703482	0.331836
cg26101468	ANP32B	TSS1500	N_Shore	chr9	100744297	0.145898	0.477699	0.3318
cg19974227	RGS12;RGS12;RGS12;RGS12	Body;5'UTR;1stExon;Body	N_Shelf	chr4	3371876	0.448976	0.780604	0.331628
cg09945416	CRB2	TSS1500	OpenSea	chr9	126117823	0.268555	0.599695	0.33114
cg10863113	ACSS1;ACSS1;ACSS1;ACSS1	TSS200;Body;Body;Body	OpenSea	chr20	25013345	0.321356	0.65244	0.331084
cg05304806	ZC3H14;ZC3H14;ZC3H14;ZC3H14;ZC3H14	5'UTR;Body;Body;Body;Body	S_Shore	chr14	89030280	0.628983	0.959642	0.33066
cg13433263	CTBP2;CTBP2;CTBP2;CTBP2;CTBP2	TSS200;Body;Body;Body;Body	S_Shore	chr10	126716526	0.363974	0.694563	0.330589
cg10552126	DPP6;DPP6;DPP6	TSS1500;Body;Body	Island	chr7	154002064	0.568549	0.899074	0.330525
cg24205793	SGMS1	5'UTR	OpenSea	chr10	52267147	0.330783	0.660586	0.329803
cg03579738	ZNF57	TSS200	Island	chr19	2900714	0.0612499	0.391026	0.329776
cg02196116	ZNF561;ZNF561-AS1	TSS1500;Body	S_Shore	chr19	9732542	0.261184	0.590454	0.32927
cg02101307	RGR;RGR;RGR	TSS1500;TSS1500;TSS1500	OpenSea	chr10	86004424	0.331878	0.660209	0.328331
cg04448700	CEP68	5'UTR	OpenSea	chr2	65292223	0.371117	0.699435	0.328318
cg00465975	TXNRD2;COMT	TSS200;5'UTR	S_Shore	chr22	19929557	0.559743	0.887304	0.327561
cg20442697	LRRC17;FBXL13;LRRC17;LRRC17;LRRC17;FBXL13	5'UTR;Body;5'UTR;1stExon;1stExon;Body	OpenSea	chr7	102553432	0.236008	0.563466	0.327458
cg08899474	KCNN2;KCNN2	5'UTR;Body	OpenSea	chr5	113754185	0.385532	0.712727	0.327195
cg10908050	C10orf11;C10orf11;C10orf11	TSS1500;Body;Body	OpenSea	chr10	77541834	0.417797	0.744866	0.327069
cg26898958	ZNF37A;ZNF37A;ZNF37A;ZNF37A	1stExon;5'UTR;1stExon;5'UTR	Island	chr10	38383359	0.110393	0.437066	0.326674
cg14917244	CLU;CLU;CLU	TSS200;Body;Body	N_Shelf	chr8	27469001	0.418213	0.744612	0.326399
cg12711706	LOC101927668;MACC1-AS1;MACC1	TSS1500;TSS200;Body	OpenSea	chr7	20181444	0.221746	0.54809	0.326344
cg19467202	SYNPR;SYNPR;SYNPR	5'UTR;Body;1stExon	OpenSea	chr3	63428907	0.398704	0.724423	0.325719
cg23627149	B3GALT2;B3GALT2;CDC73	5'UTR;1stExon;Body	OpenSea	chr1	193155273	0.360484	0.686167	0.325683
cg14237981	TPBGL	TSS1500	N_Shore	chr11	74950642	0.301123	0.626712	0.325589
cg12016809	C21orf56;C21orf56;C21orf56;C21orf56	5'UTR;5'UTR;1stExon;1stExon	S_Shore	chr21	47604291	0.357201	0.682724	0.325524
cg23238530	LEPREL1;LEPREL1	5'UTR;Body	N_Shelf	chr3	189834383	0.399482	0.724125	0.324643
cg14041976	C1QB	TSS1500	OpenSea	chr1	22978981	0.498611	0.823134	0.324523
cg15844989	FUT8;FUT8;FUT8;FUT8;FUT8	5'UTR;5'UTR;5'UTR;Body;Body	S_Shelf	chr14	65883300	0.502901	0.826703	0.323802
cg16861669	CHD7	5'UTR	OpenSea	chr8	61653509	0.141391	0.464244	0.322853
cg04056227	LINC01603	TSS1500	OpenSea	chr8	70361190	0.346565	0.669336	0.322771
cg26296101	RHOH	TSS200	OpenSea	chr4	40198481	0.365552	0.687409	0.321857
cg13641815	CRIP1	5'UTR	Island	chr14	105953421	0.119434	0.440653	0.321219
cg12153542	REM1;REM1	5'UTR;1stExon	Island	chr20	30063129	0.233163	0.554238	0.321075
cg15691411	TAGLN3;TAGLN3	TSS1500;TSS1500	OpenSea	chr3	111716440	0.54098	0.862048	0.321068
cg02076100	ROBO2;ROBO2;ROBO2;ROBO2;ROBO2	5'UTR;Body;Body;Body;Body	OpenSea	chr3	77369657	0.31573	0.636528	0.320798
cg20757507	FAM107B;FAM107B	TSS200;TSS200	OpenSea	chr10	14817080	0.521762	0.842151	0.320389
cg06413869	CAPS2;CAPS2;CAPS2;CAPS2	Body;Body;5'UTR;5'UTR	OpenSea	chr12	75713181	0.458863	0.779068	0.320205
cg03337430	EPHX1;EPHX1	TSS1500;5'UTR	OpenSea	chr1	226012507	0.368131	0.688223	0.320093
cg12912737	REM1	TSS200	Island	chr20	30063038	0.520676	0.840269	0.319593
cg25607284	MBNL1;MBNL1;MBNL1;MBNL1;MBNL1;MBNL1;MBNL1	TSS1500;TSS1500;TSS1500;TSS1500;TSS1500;5'UTR;5'UTR	OpenSea	chr3	152016637	0.275741	0.595057	0.319316
cg22304507	TMEM22;TMEM22;TMEM22;TMEM22;TMEM22;TMEM22	1stExon;5'UTR;5'UTR;1stExon;1stExon;5'UTR	Island	chr3	136537863	0.310598	0.629627	0.319029
cg17034014	NCOA1;NCOA1;NCOA1	5'UTR;5'UTR;5'UTR	OpenSea	chr2	24837421	0.510113	0.82855	0.318437
cg08451992	ARMC5;ARMC5	TSS200;TSS200	Island	chr16	31470132	0.0312032	0.349437	0.318234
cg02304095	MYT1L;LOC730811	5'UTR;Body	OpenSea	chr2	2328709	0.454733	0.772195	0.317462
cg01644741	MIR1259;SNORD12B;C20orf199;C20orf199;SNORD12;C20orf199	Body;Body;Body;Body;TSS1500;Body	S_Shore	chr20	47896888	0.357285	0.674698	0.317412
cg02732915	PRDM8;PRDM8	5'UTR;5'UTR	S_Shore	chr4	81120670	0.128723	0.445936	0.317213
cg16070135	CD96;CD96	TSS200;TSS200	OpenSea	chr3	111260897	0.468094	0.785282	0.317188
cg05406791	CSDA;CSDA;CSDA;CSDA	1stExon;5'UTR;5'UTR;1stExon	Island	chr12	10875874	0.198107	0.51526	0.317152
cg18037117	SORBS2;SORBS2;SORBS2;SORBS2;SORBS2;SORBS2;SORBS2	TSS200;1stExon;5'UTR;5'UTR;5'UTR;5'UTR;5'UTR	OpenSea	chr4	186732207	0.27696	0.593769	0.316809
cg13531842	ZNF37A;ZNF37A	5'UTR;5'UTR	Island	chr10	38383804	0.19304	0.509261	0.316221
cg14920657	NFASC;NFASC;NFASC;NFASC;NFASC	5'UTR;5'UTR;5'UTR;5'UTR;5'UTR	OpenSea	chr1	204858928	0.36792	0.684022	0.316102
cg26494225	ZNF429	TSS200	N_Shore	chr19	21688304	0.115141	0.431233	0.316092
cg19695718	PDE9A;PDE9A;PDE9A;PDE9A;PDE9A;PDE9A;PDE9A;PDE9A;PDE9A;PDE9A;PDE9A;PDE9A;PDE9A;PDE9A;PDE9A;PDE9A;PDE9A;PDE9A;PDE9A;PDE9A	5'UTR;5'UTR;5'UTR;5'UTR;5'UTR;5'UTR;5'UTR;Body;Body;Body;Body;Body;Body;Body;Body;Body;Body;Body;Body;Body	S_Shelf	chr21	44092943	0.122484	0.438467	0.315983
cg18598146	SNORD12B;C20orf199;MIR1259;C20orf199;SNORD12;C20orf199	TSS1500;Body;TSS1500;Body;TSS1500;Body	S_Shore	chr20	47896448	0.44421	0.7599	0.315689
cg24527560	LOC441666	TSS200	S_Shore	chr10	42863508	0.517517	0.832991	0.315474
cg09222486	PLCB4;PLCB4;PLCB4	TSS1500;5'UTR;5'UTR	OpenSea	chr20	9288096	0.397738	0.712318	0.31458
cg15844374	TMPRSS5	TSS200	OpenSea	chr11	113577071	0.34377	0.657431	0.313661
cg02650929	PACSIN1;PACSIN1	TSS200;5'UTR	OpenSea	chr6	34482476	0.194775	0.507841	0.313066
cg10273151	ATP10B	TSS200	OpenSea	chr5	160279249	0.417966	0.730936	0.31297
cg10074188	TLE4;TLE4;TLE4;TLE4;TLE4;TLE4	5'UTR;Body;Body;Body;Body;Body	OpenSea	chr9	82239251	0.419049	0.731927	0.312878
cg03221590	TMEM225;TMEM225	5'UTR;1stExon	OpenSea	chr11	123756314	0.466899	0.779732	0.312833
cg24061330	TRPM8	TSS1500	OpenSea	chr2	234825404	0.528364	0.841063	0.312699
cg01444716	BTBD3;BTBD3	5'UTR;TSS200	OpenSea	chr20	11898557	0.407168	0.719706	0.312538
cg00801636	C14orf80;C14orf80;C14orf80	TSS1500;TSS1500;TSS200	Island	chr14	105956369	0.15673	0.46903	0.312301
cg03743982	LDHD;LDHD	TSS200;TSS200	S_Shore	chr16	75150833	0.379989	0.692223	0.312234
cg05020125	LOC728024;ERLIN2	TSS200;Body	OpenSea	chr8	37605552	0.456366	0.768423	0.312057
cg14291467	SNTG1	5'UTR	OpenSea	chr8	51199947	0.26941	0.581173	0.311763
cg15489979	REM1	TSS200	Island	chr20	30062970	0.193927	0.505182	0.311255
cg24107530	EPB41L2;EPB41L2;EPB41L2;EPB41L2;EPB41L2	5'UTR;5'UTR;5'UTR;5'UTR;5'UTR	OpenSea	chr6	131315573	0.366557	0.677251	0.310694
cg04537185	TMPRSS3;TMPRSS3;TMPRSS3	Body;TSS1500;Body	OpenSea	chr21	43809567	0.497529	0.808116	0.310587
cg09666988	TMEM150C	5'UTR	OpenSea	chr4	83436999	0.174731	0.485107	0.310377
cg15784913	ZNF57	TSS200	Island	chr19	2900708	0.111758	0.422108	0.31035
cg09221924	ADCY3	TSS200	N_Shore	chr2	25142185	0.660443	0.970652	0.310209
cg00367281	CHRNB3	TSS200	OpenSea	chr8	42552470	0.412085	0.722117	0.310032
cg14604470	FAM102A;FAM102A	TSS1500;Body	OpenSea	chr9	130713376	0.4013	0.711281	0.309981
cg05572461	RPA3;UMAD1;UMAD1;UMAD1	5'UTR;5'UTR;Body;Body	OpenSea	chr7	7736319	0.439534	0.74867	0.309136
cg09741474	APBB1;APBB1;APBB1;APBB1;APBB1;APBB1;APBB1;APBB1;APBB1	5'UTR;5'UTR;5'UTR;TSS1500;TSS200;TSS200;Body;Body;Body	OpenSea	chr11	6426183	0.395567	0.704449	0.308882
cg16156123	CNTN4	5'UTR	OpenSea	chr3	2208597	0.247936	0.556722	0.308786
cg14797308	POU2F1;POU2F1;POU2F1;POU2F1	TSS200;Body;Body;Body	OpenSea	chr1	167298119	0.327414	0.635331	0.307917
cg06870508	CLIP4;CLIP4	1stExon;5'UTR	OpenSea	chr2	29320721	0.359273	0.667039	0.307767
cg25577322	AHR	TSS200	N_Shore	chr7	17338213	0.0457675	0.35351	0.307743
cg15412817	LOC101927120;LOC101927120	TSS1500;TSS1500	OpenSea	chr11	56615709	0.532646	0.840315	0.307669
cg07019740	TXNRD2;COMT	Body;TSS200	Island	chr22	19929205	0.645127	0.952688	0.307562
cg23769521	LOC102467079;LINC00919	TSS200;TSS200	OpenSea	chr16	52119133	0.386107	0.693479	0.307372
cg02573825	ZNF350;ZNF350	1stExon;5'UTR	OpenSea	chr19	52490058	0.25	0.557279	0.307279
cg08886988	SOCS5;SOCS5	5'UTR;5'UTR	OpenSea	chr2	46974797	0.350807	0.657502	0.306695
cg10464577	WWTR1	5'UTR	OpenSea	chr3	149388877	0.203166	0.509564	0.306398
cg10941465	FAM184A;FAM184A	5'UTR;5'UTR	OpenSea	chr6	119411492	0.360938	0.667051	0.306113
cg08104501	RHOH;RHOH;RHOH;RHOH;RHOH;RHOH;RHOH;RHOH;RHOH;RHOH;RHOH;RHOH	TSS200;TSS200;TSS200;TSS200;TSS200;TSS200;5'UTR;5'UTR;5'UTR;5'UTR;5'UTR;5'UTR	OpenSea	chr4	40198486	0.523282	0.829365	0.306083
cg14123048	C14orf80;C14orf80;C14orf80;C14orf80;C14orf80	Body;1stExon;5'UTR;1stExon;5'UTR	Island	chr14	105957593	0.233784	0.539738	0.305954
cg00416747	HIST1H1E	TSS200	N_Shore	chr6	26156395	0.206723	0.512674	0.305951
cg21046355	ZNF766	TSS200	Island	chr19	52772717	0.0724867	0.378187	0.3057
cg24128333	CHI3L2;CHI3L2;CHI3L2	Body;Body;TSS1500	OpenSea	chr1	111771388	0.326066	0.630504	0.304438
cg12878213	DSTN;DSTN	TSS200;TSS200	Island	chr20	17550481	0.0416364	0.345772	0.304135
cg25894374	JUP;JUP	5'UTR;5'UTR	N_Shelf	chr17	39938313	0.504642	0.808633	0.303991
cg26515501	AKAP10	TSS1500	S_Shore	chr17	19881747	0.26058	0.564484	0.303904
cg15920887	MSTN	TSS1500	OpenSea	chr2	190928430	0.430862	0.734444	0.303582
cg21678378	TCONS_00029157	TSS200	Island	chr21	44782382	0.4715	0.774792	0.303293
cg19694978	MFSD2A;MFSD2A	TSS200;TSS200	Island	chr1	40420603	0.141669	0.444933	0.303264
cg20922656	MEGF10;MEGF10;MEGF10;MEGF10	5'UTR;5'UTR;5'UTR;5'UTR	OpenSea	chr5	126643740	0.135334	0.438423	0.303089
cg16402387	ZNF648	5'UTR	S_Shelf	chr1	182028676	0.415944	0.718747	0.302803
cg22993228	KANK4	5'UTR	OpenSea	chr1	62765312	0.455638	0.758315	0.302676
cg22507244	ZDHHC22	TSS1500	S_Shore	chr14	77609143	0.54308	0.844498	0.301417
cg12776720	RCAN1;RCAN1;RCAN1	Body;Body;5'UTR	OpenSea	chr21	35918104	0.472988	0.774253	0.301265
cg14919558	GCM2	TSS200	S_Shore	chr6	10882220	0.144772	0.445658	0.300886
cg21160679	MICAL1;MICAL1;MICAL1	TSS1500;TSS1500;Body	S_Shore	chr6	109778646	0.471726	0.772428	0.300702
cg07392009	LARGE;LARGE	5'UTR;5'UTR	OpenSea	chr22	34249731	0.2346	0.535232	0.300631
cg07069878	STAG1	5'UTR	OpenSea	chr3	136378338	0.167856	0.468361	0.300505
cg00913032	MYT1L;LOC730811	5'UTR;Body	OpenSea	chr2	2328447	0.467201	0.767624	0.300423
cg02773380	TRIM61	TSS1500	OpenSea	chr4	165899134	0.189047	0.489212	0.300165
cg08870433	ZNF57	TSS1500	Island	chr19	2900646	0.0640993	0.364047	0.299948
cg12587260	PAPLN	TSS1500	N_Shore	chr14	73703163	0.107798	0.407716	0.299918
cg15629064	TRIM27;TRIM27	5'UTR;1stExon	Island	chr6	28891718	0.0929459	0.392796	0.29985
cg05252161	C14orf80;C14orf80;C14orf80	TSS1500;TSS1500;TSS1500	Island	chr14	105956199	0.124222	0.423774	0.299552
cg01137366	CHD9	5'UTR	OpenSea	chr16	53120120	0.213293	0.512753	0.29946
cg17117049	MTUS1;MTUS1;MTUS1;MTUS1	TSS200;Body;5'UTR;Body	OpenSea	chr8	17579735	0.198069	0.497243	0.299174
cg03113919	MICAL3	5'UTR	OpenSea	chr22	18402483	0.260232	0.558814	0.298582
cg04008845	RAPGEF4;RAPGEF4;RAPGEF4;RAPGEF4	TSS1500;TSS1500;Body;Body	OpenSea	chr2	173724478	0.264008	0.562518	0.298511
cg25587511	PLCH1	TSS1500	OpenSea	chr3	155422782	0.312462	0.610825	0.298363
cg18615051	REM1	TSS200	Island	chr20	30062996	0.444551	0.742745	0.298194
cg21198603	C14orf80;C14orf80;C14orf80	TSS200;5'UTR;TSS200	Island	chr14	105957410	0.0673102	0.365469	0.298159
cg18349241	POLR3G;MBLAC2	5'UTR;TSS1500	S_Shore	chr5	89772071	0.557833	0.855596	0.297764
cg23473617	NUDT9;NUDT9;NUDT9	TSS1500;TSS1500;TSS1500	N_Shore	chr4	88342685	0.567582	0.865324	0.297742
cg03100044	CHN2;CHN2	TSS200;Body	OpenSea	chr7	29519450	0.298648	0.596071	0.297422
cg02365514	MAPK15;MAPK15	1stExon;5'UTR	Island	chr8	144798535	0.040829	0.337919	0.29709
cg14098951	PRR7	5'UTR	S_Shore	chr5	176875120	0.333384	0.630119	0.296735
cg14587704	ST3GAL1;ST3GAL1	5'UTR;5'UTR	OpenSea	chr8	134570528	0.373747	0.670473	0.296726
cg05450701	F2	TSS200	OpenSea	chr11	46740703	0.390229	0.686843	0.296614
cg06717231	ZNF559;ZNF559	1stExon;5'UTR	Island	chr19	9434953	0.143722	0.440272	0.29655
cg08489592	ZNF429	TSS200	N_Shore	chr19	21688397	0.288231	0.584701	0.29647
cg11124262	ACSS1;ACSS1;ACSS1;ACSS1	TSS200;Body;Body;Body	OpenSea	chr20	25013364	0.277414	0.573828	0.296414
cg09802076	SLC6A15;SLC6A15;SLC6A15	5'UTR;Body;Body	OpenSea	chr12	85285441	0.4408	0.737209	0.296408
cg08722061	CES5A;CES5A	1stExon;5'UTR	OpenSea	chr16	55989933	0.418214	0.714505	0.296291
cg04170211	TMX4	TSS1500	S_Shore	chr20	8001076	0.361195	0.657427	0.296232
cg23313900	DUSP16	5'UTR	N_Shelf	chr12	12712485	0.408956	0.705113	0.296157
cg00919041	NRCAM;NRCAM;NRCAM;NRCAM	5'UTR;5'UTR;5'UTR;5'UTR	OpenSea	chr7	107969118	0.139664	0.435672	0.296008
cg17367615	MECOM;MECOM	5'UTR;Body	OpenSea	chr3	169080420	0.466938	0.762741	0.295803
cg14536899	RAB3A	5'UTR	Island	chr19	18313954	0.409476	0.70516	0.295683
cg07188416	HECW2	5'UTR	OpenSea	chr2	197346213	0.419068	0.714526	0.295458
cg10436333	NKAIN4;FLJ16779	Body;TSS1500	N_Shore	chr20	61883856	0.330818	0.626097	0.295279
cg09372525	CYB561D1;CYB561D1;CYB561D1;CYB561D1;CYB561D1	TSS1500;TSS1500;TSS1500;TSS1500;TSS1500	N_Shore	chr1	110035670	0.398469	0.693653	0.295183
cg23047981	ATP11AUN	5'UTR	OpenSea	chr13	113324443	0.484406	0.779166	0.29476
cg03287046	CHN2;CHN2	TSS200;Body	OpenSea	chr7	29519323	0.560385	0.85468	0.294294
cg24085305	PEA15;PEA15;PEA15;PEA15;PEA15;LOC729867	5'UTR;5'UTR;5'UTR;Body;Body;TSS1500	OpenSea	chr1	160179795	0.305684	0.599794	0.29411
cg27386866	CHST3	5'UTR	OpenSea	chr10	73746786	0.459678	0.753449	0.293771
cg15062310	SLC12A9	TSS1500	Island	chr7	100450120	0.0566975	0.350462	0.293765
cg26759226	C16orf58	TSS200	Island	chr16	31519939	0.0784456	0.372172	0.293727
cg03389720	ABAT	5'UTR	OpenSea	chr16	8780048	0.168786	0.462485	0.2937
cg18517824	SLC39A1;CREB3L4;CREB3L4;CREB3L4;CREB3L4;CREB3L4;CREB3L4;SLC39A1;CREB3L4;CREB3L4;SLC39A1;CREB3L4	5'UTR;1stExon;1stExon;1stExon;5'UTR;5'UTR;5'UTR;TSS1500;TSS200;TSS200;1stExon;Body	S_Shore	chr1	153940571	0.151522	0.445106	0.293584
cg22779708	IQSEC1	TSS200	Island	chr3	13114733	0.544486	0.837982	0.293496
cg09850101	RTN1;RTN1	Body;TSS1500	S_Shore	chr14	60195307	0.160657	0.454117	0.29346
cg07212470	LITAF;LITAF;LITAF;LITAF	Body;5'UTR;5'UTR;5'UTR	OpenSea	chr16	11671049	0.500921	0.793922	0.293001
cg01342341	TRPM3	TSS1500	OpenSea	chr9	73737339	0.247034	0.539992	0.292958
cg21424664	CHCHD2	TSS200	Island	chr7	56174299	0.610765	0.903468	0.292703
cg05630800	ANGPTL1;RALGPS2	TSS200;Body	OpenSea	chr1	178840298	0.381421	0.673806	0.292386
cg04099632	CMKLR1;CMKLR1;CMKLR1;CMKLR1	5'UTR;5'UTR;5'UTR;5'UTR	OpenSea	chr12	108699412	0.327167	0.619035	0.291868
cg06829266	NME4	TSS1500	N_Shore	chr16	446668	0.157542	0.449284	0.291742
cg05033369	FCRLA	TSS1500	OpenSea	chr1	161676469	0.483903	0.775635	0.291732
cg26192328	CXCL11;CXCL11;ART3	Body;Body;5'UTR	OpenSea	chr4	76956571	0.490555	0.781801	0.291245
cg15914706	ADIPOQ;ADIPOQ;ADIPOQ-AS1	3'UTR;3'UTR;TSS1500	OpenSea	chr3	186574835	0.511429	0.802193	0.290764
cg02969453	LRRN2;LRRN2	5'UTR;5'UTR	OpenSea	chr1	204622539	0.340288	0.631003	0.290715
cg00256074	MYLPF;MYLPF	5'UTR;1stExon	N_Shelf	chr16	30386150	0.494687	0.784594	0.289907
cg18092924	DIDO1;DIDO1;DIDO1;DIDO1;DIDO1;DIDO1	5'UTR;5'UTR;5'UTR;5'UTR;5'UTR;5'UTR	S_Shelf	chr20	61545907	0.455839	0.745576	0.289737
cg13496098	C10orf131	TSS1500	N_Shore	chr10	97666894	0.114068	0.403538	0.289471
cg02742133	ZDHHC22	TSS1500	S_Shore	chr14	77608987	0.341415	0.630627	0.289211
cg18577194	GPRC5B	TSS1500	S_Shore	chr16	19898337	0.447737	0.736583	0.288846
cg01633693	TXNRD2;TXNRD2;COMT	TSS1500;TSS1500;5'UTR	S_Shore	chr22	19930040	0.499443	0.787935	0.288493
cg06900806	ABI1;ABI1;ABI1;ABI1;ABI1;ABI1;ABI1;ABI1;ABI1;ABI1;ABI1;ABI1;ABI1;ABI1;ABI1;ABI1;ABI1;ABI1;ABI1;ABI1;ABI1;ABI1;ABI1;ABI1	1stExon;1stExon;1stExon;1stExon;1stExon;1stExon;1stExon;1stExon;1stExon;1stExon;1stExon;1stExon;5'UTR;5'UTR;5'UTR;5'UTR;5'UTR;5'UTR;5'UTR;5'UTR;5'UTR;5'UTR;5'UTR;5'UTR	Island	chr10	27149822	0.0696389	0.35811	0.288471
cg18165914	TMPRSS5	TSS200	OpenSea	chr11	113577118	0.40156	0.690028	0.288468
cg06860277	COMT;TXNRD2	5'UTR;TSS1500	S_Shore	chr22	19930072	0.477804	0.766193	0.28839
cg05797982	ZNF366	5'UTR	OpenSea	chr5	71764958	0.45817	0.746559	0.288388
cg13885561	KCNQ1DN	TSS1500	Island	chr11	2890389	0.556443	0.844766	0.288323
cg17596493	TNFRSF19;TNFRSF19	TSS1500;TSS1500	OpenSea	chr13	24143068	0.437165	0.725468	0.288303
cg12171923	SMIM17	TSS200	Island	chr19	57154331	0.532391	0.820392	0.288001
cg22051470	ELFN2;ELFN2	5'UTR;Body	OpenSea	chr22	37782781	0.347925	0.635797	0.287873
cg18227442	JAK1	5'UTR	OpenSea	chr1	65352699	0.387689	0.675305	0.287616
cg02475666	OTOF;OTOF	TSS200;TSS200	N_Shelf	chr2	26781596	0.164563	0.451911	0.287349
cg12065943	AKAP10	TSS1500	N_Shore	chr17	19881925	0.393171	0.680219	0.287048
cg07959886	AKAP6	5'UTR	OpenSea	chr14	32836247	0.437915	0.724605	0.286691
cg22611120	PLA2G2A;PLA2G2A;PLA2G2A	TSS1500;TSS1500;TSS1500	OpenSea	chr1	20307906	0.51108	0.797695	0.286615
cg22404596	LOC101927768;HDAC2;HDAC2;HDAC2	TSS1500;Body;Body;Body	N_Shore	chr6	114290566	0.426069	0.712614	0.286545
cg09960641	LOC100128675;LOC100128675	TSS1500;TSS1500	OpenSea	chr19	35598494	0.296149	0.582578	0.286429
cg02810692	LRTM1;CACNA2D3	TSS1500;Body	OpenSea	chr3	54962954	0.425765	0.710399	0.284634
cg06600967	CREB3L4;CREB3L4;CREB3L4;SLC39A1;CREB3L4;CREB3L4;SLC39A1;CREB3L4;CREB3L4;CREB3L4;CREB3L4;CREB3L4;CREB3L4;CREB3L4	5'UTR;5'UTR;5'UTR;TSS1500;5'UTR;5'UTR;TSS1500;ExonBnd;ExonBnd;ExonBnd;ExonBnd;ExonBnd;ExonBnd;Body	S_Shore	chr1	153940985	0.294595	0.579192	0.284597
cg23757461	NEDD4L;NEDD4L;NEDD4L;NEDD4L;NEDD4L;NEDD4L;NEDD4L;NEDD4L;NEDD4L	5'UTR;Body;5'UTR;5'UTR;5'UTR;Body;Body;Body;5'UTR	S_Shore	chr18	55924888	0.4801	0.764599	0.284498
cg04874297	SLC25A46;SLC25A46;SLC25A46	TSS1500;TSS1500;TSS200	N_Shore	chr5	110073811	0.361771	0.646155	0.284384
cg18649979	ZNF429	TSS200	N_Shore	chr19	21688263	0.180807	0.465184	0.284377
cg19282443	FHIT;FHIT	5'UTR;5'UTR	OpenSea	chr3	60541935	0.164407	0.448572	0.284165
cg04468081	MCF2L2;B3GNT5	Body;5'UTR	OpenSea	chr3	182983386	0.511212	0.795372	0.28416
cg17369088	MIR423;CCDC55	TSS200;Body	S_Shore	chr17	28444068	0.260071	0.544164	0.284093
cg08234664	LAMB2	TSS200	OpenSea	chr3	49170668	0.22779	0.511852	0.284062
cg00548552	ZNF835	TSS200	Island	chr19	57183205	0.147831	0.431821	0.283989
cg09221739	GNAT3	TSS1500	OpenSea	chr7	80142060	0.570564	0.85446	0.283896
cg01888663	SEPHS1;SEPHS1;SEPHS1	5'UTR;5'UTR;5'UTR	OpenSea	chr10	13387087	0.440112	0.723347	0.283235
cg23122913	ST8SIA1;ST8SIA1	5'UTR;Body	OpenSea	chr12	22465457	0.489109	0.772055	0.282946
cg02063846	LOC284798	TSS1500	S_Shore	chr20	25130869	0.432056	0.714988	0.282932
cg04827551	C1GALT1	5'UTR	OpenSea	chr7	7268805	0.582498	0.865059	0.282561
cg16608652	B3GALT2;B3GALT2;CDC73	5'UTR;1stExon;Body	OpenSea	chr1	193155390	0.369289	0.65152	0.282231
cg22367549	ATP2B4;ATP2B4	5'UTR;5'UTR	OpenSea	chr1	203643084	0.376076	0.658193	0.282117
cg21218864	RASSF5;RASSF5;RASSF5	Body;TSS1500;Body	N_Shore	chr1	206730120	0.350186	0.632139	0.281953
cg17457090	NDRG4;NDRG4;NDRG4;NDRG4;NDRG4;NDRG4;NDRG4;NDRG4	TSS200;TSS200;TSS200;TSS200;TSS200;Body;Body;Body	N_Shore	chr16	58533956	0.071218	0.352919	0.281701
cg24964368	FPR2	TSS200	OpenSea	chr19	52264413	0.422389	0.704066	0.281678
cg15716304	CAPS2;CAPS2;CAPS2;CAPS2	Body;Body;5'UTR;5'UTR	OpenSea	chr12	75713246	0.358166	0.639828	0.281661
cg04411446	NAA60;NAA60;NAA60	5'UTR;5'UTR;5'UTR	OpenSea	chr16	3514527	0.321206	0.602764	0.281558
cg11599121	ZDHHC22	TSS1500	S_Shore	chr14	77609264	0.55133	0.832413	0.281083
cg03471658	PKIB;PKIB;PKIB	5'UTR;5'UTR;5'UTR	OpenSea	chr6	122875010	0.515734	0.796808	0.281074
cg22861279	CRIP1	TSS200	Island	chr14	105953244	0.240789	0.521389	0.280599
cg24701772	EPS15;EPS15	TSS1500;Body	OpenSea	chr1	51888961	0.305858	0.586308	0.28045
cg08986016	UNC84A;UNC84A	5'UTR;5'UTR	S_Shelf	chr7	866214	0.466198	0.746589	0.28039
cg13513864	REM1	5'UTR	Island	chr20	30063249	0.354396	0.634764	0.280367
cg03751272	LOC148189	TSS1500	S_Shore	chr19	28285308	0.255161	0.535368	0.280207
cg11464189	TPBGL	TSS1500	N_Shore	chr11	74950775	0.17437	0.454276	0.279906
cg01176150	C16orf58	TSS1500	S_Shore	chr16	31519952	0.0634296	0.342801	0.279372
cg21334677	GLTPD2	TSS1500	N_Shore	chr17	4691477	0.556711	0.83584	0.279128
cg11176053	ANGPT2;ANGPT2;ANGPT2;MCPH1	TSS200;TSS200;TSS200;Body	N_Shelf	chr8	6420963	0.24578	0.524743	0.278963
cg00922841	SPRR1A	TSS1500	OpenSea	chr1	152955080	0.401185	0.680126	0.27894
cg09318848	SIPA1L3	5'UTR	OpenSea	chr19	38445407	0.332368	0.611254	0.278887
cg20559000	SEMA7A;SEMA7A;SEMA7A	Body;Body;5'UTR	Island	chr15	74725593	0.054899	0.333586	0.278687
cg07268684	PDZRN3;PDZRN3;PDZRN3;PDZRN3;PDZRN3	Body;Body;Body;Body;5'UTR	OpenSea	chr3	73476783	0.395022	0.673399	0.278377
cg17059853	NRXN2;NRXN2	5'UTR;5'UTR	Island	chr11	64490494	0.22656	0.504737	0.278177
cg04145235	FARP1;FARP1;FARP1	5'UTR;5'UTR;5'UTR	OpenSea	chr13	98854715	0.330529	0.60869	0.278161
cg18476857	CES5A	TSS200	OpenSea	chr16	55990022	0.477149	0.755251	0.278102
cg15488194	MBNL1;MBNL1;MBNL1;MBNL1;MBNL1;MBNL1;MBNL1	TSS1500;5'UTR;TSS1500;TSS1500;TSS1500;TSS1500;5'UTR	OpenSea	chr3	152016872	0.447018	0.725068	0.278051
cg19272531	SPEM1	TSS1500	S_Shelf	chr17	7323357	0.497641	0.775674	0.278033
cg09097697	GOLGB1	TSS200	S_Shore	chr3	121468607	0.167114	0.444949	0.277834
cg08314021	TSPO;TSPO	5'UTR;5'UTR	Island	chr22	43547679	0.279225	0.556847	0.277622
cg07909786	EIF4G3;EIF4G3;EIF4G3	5'UTR;5'UTR;5'UTR	OpenSea	chr1	21444331	0.4143	0.6919	0.2776
cg12512053	GSS	5'UTR	N_Shelf	chr20	33539783	0.429158	0.706481	0.277322
cg12400121	YPEL3;YPEL3	TSS1500;TSS1500	S_Shore	chr16	30108092	0.339347	0.616623	0.277276
cg03142554	IBTK	TSS1500	S_Shore	chr6	82958230	0.323993	0.601201	0.277208
cg05658107	RHOH	TSS200	OpenSea	chr4	40198392	0.431625	0.708632	0.277007
cg10140190	BAT2	5'UTR	Island	chr6	31588707	0.352533	0.629519	0.276986
cg10147632	ANGPTL1;RALGPS2;RALGPS2	TSS1500;Body;Body	OpenSea	chr1	178840439	0.476801	0.753765	0.276964
cg10486610	LOC100127888;SLCO4A1	TSS1500;Body	OpenSea	chr20	61298677	0.363727	0.640548	0.276821
cg03566269	PTAFR;PTAFR;PTAFR;PTAFR	5'UTR;5'UTR;5'UTR;5'UTR	OpenSea	chr1	28500400	0.403386	0.680198	0.276811
cg06473177	AASS	5'UTR	OpenSea	chr7	121777519	0.282607	0.55938	0.276773
cg13577188	MED18;MED18	5'UTR;5'UTR	S_Shore	chr1	28656147	0.388871	0.665407	0.276536
cg14058739	ANK3;ANK3	TSS1500;Body	OpenSea	chr10	62333312	0.221255	0.497716	0.276461
cg08308123	NEDD4L;NEDD4L;NEDD4L;NEDD4L;NEDD4L;NEDD4L;NEDD4L;NEDD4L;NEDD4L;NEDD4L	Body;Body;Body;5'UTR;5'UTR;5'UTR;Body;Body;5'UTR;5'UTR	OpenSea	chr18	55896547	0.48084	0.757128	0.276288
cg26883161	RGL1	5'UTR	OpenSea	chr1	183689455	0.226791	0.502668	0.275877
cg20871407	MAGEL2	TSS1500	OpenSea	chr15	23893769	0.332154	0.607835	0.275681
cg02116747	FLJ46066	TSS1500	OpenSea	chr3	182205212	0.427742	0.703418	0.275675
cg12652108	TCF4;TCF4;TCF4;TCF4;TCF4;TCF4;TCF4;TCF4;TCF4;TCF4;TCF4	TSS1500;TSS1500;Body;Body;Body;Body;Body;Body;Body;Body;5'UTR	OpenSea	chr18	53072177	0.558716	0.834346	0.27563
cg23969269	SYNPO	5'UTR	OpenSea	chr5	149995046	0.36301	0.63842	0.27541
cg24940576	CDON	5'UTR	OpenSea	chr11	125904314	0.264973	0.540212	0.275239
cg07768201	CAT	TSS200	Island	chr11	34460336	0.355508	0.630609	0.275101
cg14204430	NDST4	TSS200	OpenSea	chr4	116035217	0.397711	0.672755	0.275044
cg14362201	BTG1;C12orf79;C12orf79;C12orf79;C12orf79	3'UTR;TSS1500;TSS1500;TSS1500;TSS1500	N_Shore	chr12	92537425	0.352843	0.627775	0.274932
cg20355860	ANK3;ANK3;ANK3	1stExon;5'UTR;Body	OpenSea	chr10	62332352	0.11888	0.393751	0.27487
cg25054497	WWP1	5'UTR	OpenSea	chr8	87380970	0.423462	0.697944	0.274482
cg08058160	RNF144A	5'UTR	OpenSea	chr2	7073095	0.515306	0.789616	0.274311
cg09685289	DEDD;DEDD;DEDD	5'UTR;5'UTR;5'UTR	N_Shore	chr1	161102035	0.167936	0.442139	0.274203
cg05902130	TMEM90A	5'UTR	OpenSea	chr14	74885106	0.38425	0.658447	0.274197
cg15815607	HM13;HM13;HM13;PSIMCT-1	Body;Body;Body;TSS200	Island	chr20	30135144	0.486953	0.761135	0.274182
cg17569842	RGS12;RGS12;RGS12	Body;TSS200;Body	N_Shelf	chr4	3371566	0.526539	0.80039	0.273851
cg09915376	ZHX2	5'UTR	OpenSea	chr8	123912831	0.273967	0.547429	0.273462
cg19222512	ARL6;ARL6;ARL6;ARL6	TSS1500;TSS1500;TSS1500;TSS1500	N_Shore	chr3	97482375	0.422384	0.695844	0.27346
cg25079747	CABLES1;CABLES1;CABLES1;CABLES1	5'UTR;Body;Body;Body	OpenSea	chr18	20739630	0.153257	0.426539	0.273282
cg25851651	OR7A5	TSS200	OpenSea	chr19	14939300	0.530081	0.803342	0.273261
cg00372669	NDST2	5'UTR	Island	chr10	75571033	0.0856563	0.358868	0.273212
cg01538218	GRAP2;GRAP2;GRAP2;GRAP2;GRAP2;GRAP2;GRAP2;GRAP2;GRAP2	5'UTR;1stExon;ExonBnd;ExonBnd;ExonBnd;5'UTR;5'UTR;5'UTR;5'UTR	OpenSea	chr22	40343102	0.290882	0.564064	0.273182
cg18532727	C17orf51;C17orf51	1stExon;5'UTR	Island	chr17	21454896	0.0430312	0.316102	0.273071
cg24099074	CAT	TSS1500	Island	chr11	34460172	0.532009	0.804965	0.272957
cg13450708	HTR5A	TSS1500	N_Shore	chr7	154862157	0.167407	0.440274	0.272868
cg00933835	ALLC	TSS1500	OpenSea	chr2	3705271	0.510976	0.783627	0.272651
cg18638840	ZNF441	TSS200	Island	chr19	11877792	0.143396	0.415962	0.272565
cg21296749	PTCHD2	TSS1500	Island	chr1	11538865	0.0473289	0.319842	0.272513
cg00859129	GPSM2	5'UTR	S_Shelf	chr1	109422184	0.67062	0.942936	0.272316
cg00506250	FHIT;FHIT	5'UTR;5'UTR	OpenSea	chr3	60747416	0.485433	0.757727	0.272294
cg21235329	ELAVL4;ELAVL4	TSS1500;Body	OpenSea	chr1	50568994	0.508791	0.7808	0.272009
cg13818276	SLC5A1	TSS1500	N_Shore	chr22	32437865	0.428745	0.700665	0.271919
cg20761840	SORBS2;SORBS2;SORBS2;SORBS2;SORBS2;SORBS2	5'UTR;5'UTR;5'UTR;5'UTR;1stExon;TSS200	OpenSea	chr4	186732153	0.295328	0.567061	0.271732
cg00441907	AEBP2;AEBP2	TSS1500;TSS1500	N_Shore	chr12	19591329	0.357698	0.629147	0.27145
cg05389024	KBTBD10	TSS200	OpenSea	chr2	170366131	0.201295	0.472688	0.271393
cg04546953	NRXN3;NRXN3	5'UTR;Body	OpenSea	chr14	79063968	0.589934	0.861217	0.271283
cg01762581	DKK4;DKK4	5'UTR;1stExon	OpenSea	chr8	42234614	0.165147	0.436384	0.271238
cg16267850	FAAH	TSS200	Island	chr1	46859791	0.399372	0.670278	0.270906
cg04588745	NFASC;NFASC;NFASC;NFASC;NFASC	5'UTR;5'UTR;5'UTR;5'UTR;5'UTR	OpenSea	chr1	204898044	0.226357	0.497159	0.270802
cg13383435	MIR128-2;ARPP-21	TSS200;Body	OpenSea	chr3	35785958	0.447011	0.717797	0.270787
cg10562586	MAP2;MAP2;MAP2;MAP2	TSS1500;TSS1500;TSS1500;5'UTR	OpenSea	chr2	210444154	0.220986	0.491579	0.270594
cg08866234	SRGAP3;SRGAP3;SRGAP3;SRGAP3	1stExon;1stExon;5'UTR;5'UTR	OpenSea	chr3	9290996	0.126876	0.397233	0.270357
cg24180162	HILS1;HILS1;SGCA;SGCA	TSS1500;TSS1500;Body;Body	OpenSea	chr17	48250505	0.413094	0.68345	0.270356
cg13211559	PLA2G2A;PLA2G2A;PLA2G2A	TSS1500;TSS1500;TSS1500	OpenSea	chr1	20308066	0.427734	0.698035	0.2703
cg11042361	TMEM121	5'UTR	Island	chr14	105994616	0.471085	0.74127	0.270185
cg05656180	KCNQ1DN	TSS1500	N_Shore	chr11	2890258	0.265079	0.535043	0.269964
cg16722931	SEPT9;SEPT9	5'UTR;Body	OpenSea	chr17	75312494	0.25926	0.529146	0.269886
cg11430352	C16orf58	TSS200	Island	chr16	31519873	0.0672648	0.33708	0.269816
cg00177698	PNPO	TSS200	OpenSea	chr17	46018875	0.420915	0.690718	0.269802
cg16651679	RXFP1;RXFP1;RXFP1;RXFP1;RXFP1;RXFP1;RXFP1;RXFP1;RXFP1;RXFP1;RXFP1;RXFP1;RXFP1	5'UTR;5'UTR;5'UTR;Body;Body;Body;Body;Body;Body;Body;Body;Body;Body	OpenSea	chr4	159493382	0.179749	0.449496	0.269747
cg25560443	KLHL29	5'UTR	OpenSea	chr2	23726440	0.508144	0.777723	0.269579
cg02564456	CAT	TSS1500	Island	chr11	34460170	0.425161	0.694601	0.26944
cg17562972	ABCC11;ABCC11	TSS1500;TSS1500	OpenSea	chr16	48269763	0.356249	0.625608	0.269359
cg07231911	BCAR3	5'UTR	OpenSea	chr1	94141047	0.522922	0.792082	0.269159
cg12789173	AMICA1;AMICA1	Body;TSS200	OpenSea	chr11	118084192	0.465455	0.734502	0.269047
cg02733266	GSTO1	TSS1500	N_Shore	chr10	106014410	0.197441	0.466254	0.268813
cg16413023	SIGLEC7;SIGLEC7;SIGLEC7;SIGLEC7	TSS1500;TSS1500;TSS1500;TSS1500	OpenSea	chr19	51644136	0.396863	0.665522	0.268659
cg04857245	STARD13;STARD13;STARD13;STARD13;STARD13;STARD13	1stExon;1stExon;5'UTR;5'UTR;Body;Body	OpenSea	chr13	33780093	0.237709	0.506353	0.268643
cg08342619	ZNF583;ZNF583;ZNF583	TSS1500;TSS1500;TSS1500	N_Shore	chr19	56914764	0.519438	0.787854	0.268417
cg00615485	CHN2;CHN2;CHN2	5'UTR;Body;1stExon	OpenSea	chr7	29519656	0.353357	0.621533	0.268176
cg24032265	MIR1204	TSS1500	S_Shore	chr8	128807841	0.386962	0.655122	0.26816
cg17149935	RAB27B	5'UTR	OpenSea	chr18	52538562	0.475771	0.743918	0.268147
cg12731397	PCDH18;PCDH18	TSS1500;TSS1500	OpenSea	chr4	138454896	0.557371	0.825414	0.268044
cg08568720	GATA5	TSS1500	Island	chr20	61051432	0.251667	0.519667	0.268
cg21097817	ANGPTL1;RALGPS2;RALGPS2	TSS1500;Body;Body	OpenSea	chr1	178840498	0.554831	0.822724	0.267893
cg10535132	PKD2L2	TSS1500	N_Shore	chr5	137224284	0.533979	0.801861	0.267882
cg09147131	SLC16A3;SLC16A3;SLC16A3	5'UTR;TSS1500;5'UTR	Island	chr17	80189225	0.403928	0.671483	0.267555
cg04239994	HRNBP3	5'UTR	OpenSea	chr17	77216953	0.354718	0.622216	0.267498
cg11214552	RHOH;RHOH;RHOH;RHOH;RHOH;RHOH;RHOH;RHOH;RHOH;RHOH;RHOH;RHOH	TSS200;TSS200;TSS200;TSS200;TSS200;TSS200;5'UTR;5'UTR;5'UTR;5'UTR;5'UTR;5'UTR	OpenSea	chr4	40198470	0.454979	0.722266	0.267287
cg07065217	CRIP1	TSS200	Island	chr14	105953092	0.265079	0.532338	0.267259
cg26132363	PHACTR3;PHACTR3;PHACTR3	TSS1500;TSS1500;Body	OpenSea	chr20	58294865	0.390431	0.657647	0.267216
cg23316449	PAPLN	TSS200	Island	chr14	73704055	0.319942	0.587113	0.267171
cg23268677	TXNRD2;COMT	Body;TSS200	Island	chr22	19929097	0.543187	0.810219	0.267032
cg01336388	CRIP1	TSS1500	Island	chr14	105952613	0.276055	0.543072	0.267017
cg16070035	CAST;CAST;CAST;CAST;CAST;CAST	TSS1500;Body;Body;Body;Body;Body	OpenSea	chr5	96077898	0.424928	0.691865	0.266937
cg14855789	BACH2;BACH2	5'UTR;5'UTR	OpenSea	chr6	90996115	0.515646	0.782564	0.266918
cg24182500	SMAD1;SMAD1	5'UTR;5'UTR	S_Shore	chr4	146405662	0.590218	0.857039	0.266821
cg25723459	ST3GAL4	5'UTR	OpenSea	chr11	126245829	0.174276	0.441021	0.266745
cg07919456	LOC101928535	TSS200	OpenSea	chr11	106120586	0.455894	0.722495	0.2666
cg24647971	PPP1R1C	TSS200	OpenSea	chr2	182850441	0.493827	0.760282	0.266455
cg06281297	KCNQ1DN	TSS1500	N_Shore	chr11	2890190	0.424215	0.690517	0.266302
cg09497409	LASS4	5'UTR	S_Shore	chr19	8275083	0.158476	0.424764	0.266287
cg19199146	APBB1;APBB1;APBB1;APBB1;APBB1;APBB1;APBB1;APBB1;APBB1;APBB1;APBB1	5'UTR;5'UTR;5'UTR;TSS200;1stExon;1stExon;5'UTR;5'UTR;Body;Body;Body	OpenSea	chr11	6426039	0.479194	0.744964	0.26577
cg10073842	MAGEL2	TSS1500	OpenSea	chr15	23894198	0.331343	0.597038	0.265695
cg01944899	ACSL1;ACSL1;ACSL1;ACSL1;ACSL1	1stExon;5'UTR;5'UTR;5'UTR;5'UTR	OpenSea	chr4	185729744	0.171572	0.437204	0.265632
cg16260889	HMHA1;HMHA1;HMHA1	TSS200;Body;Body	Island	chr19	1071020	0.149976	0.415563	0.265586
cg17810098	TXNRD2;COMT	Body;TSS200	N_Shore	chr22	19929066	0.629327	0.894891	0.265564
cg21771097	ATP8B1	5'UTR	OpenSea	chr18	55422008	0.60336	0.868836	0.265476
cg05847926	POU2F1;POU2F1;POU2F1;POU2F1	TSS1500;Body;Body;Body	OpenSea	chr1	167298035	0.165831	0.431241	0.26541
cg00783712	CHRM3	5'UTR	OpenSea	chr1	239974513	0.455565	0.720919	0.265354
cg16571836	ZNF710	5'UTR	OpenSea	chr15	90579809	0.349044	0.61424	0.265197
cg04007813	LMO7;LMO7;LMO7	5'UTR;Body;Body	OpenSea	chr13	76378281	0.244811	0.509968	0.265158
cg13732083	C21orf56;C21orf56	TSS1500;TSS1500	S_Shelf	chr21	47605072	0.497949	0.762856	0.264908
cg15091930	LOC102724190	TSS200	OpenSea	chr14	77542608	0.423953	0.688748	0.264795
cg24128316	MYOM1;MYOM1;MYOM1;MYOM1	5'UTR;1stExon;5'UTR;1stExon	OpenSea	chr18	3219966	0.459077	0.723661	0.264584
cg26198495	CHD9	5'UTR	OpenSea	chr16	53126132	0.51548	0.779742	0.264262
cg10925729	STOML3;STOML3	Body;5'UTR	OpenSea	chr13	39554269	0.158168	0.422371	0.264203
cg00509187	ENOX1	TSS1500	S_Shore	chr13	44362093	0.346172	0.610314	0.264142
cg04663750	ACSS1;ACSS1;ACSS1;ACSS1;ACSS1	1stExon;5'UTR;Body;Body;Body	OpenSea	chr20	25013229	0.516104	0.780112	0.264008
cg05926156	LINC01430	TSS1500	OpenSea	chr20	43080013	0.354777	0.618725	0.263948
cg09818265	DAB1	5'UTR	OpenSea	chr1	57917333	0.59728	0.861119	0.263839
cg00700866	RSPO1	5'UTR	N_Shelf	chr1	38096105	0.313075	0.57691	0.263835
cg12391815	CCNY;CCNY;CCNY;CCNY;CCNY	5'UTR;5'UTR;5'UTR;Body;Body	OpenSea	chr10	35701146	0.319437	0.583191	0.263755
cg20485874	LRRC17;FBXL13;LRRC17;LRRC17;LRRC17;FBXL13	5'UTR;Body;5'UTR;1stExon;1stExon;Body	OpenSea	chr7	102553437	0.144673	0.408379	0.263706
cg23515223	SVIL;SVIL	5'UTR;5'UTR	OpenSea	chr10	29845161	0.392946	0.656467	0.263521
cg12864326	AKAP11	5'UTR	S_Shore	chr13	42847289	0.192427	0.455916	0.263489
cg06049367	INSC;INSC	Body;5'UTR	S_Shelf	chr11	15139573	0.363745	0.627175	0.26343
cg02106157	LOC101929084	TSS200	OpenSea	chr12	103941447	0.224301	0.487686	0.263385
cg07746551	MRPL44	TSS1500	N_Shore	chr2	224821308	0.538731	0.801917	0.263185
cg06214241	TGFB1I1;TGFB1I1;TGFB1I1	Body;TSS1500;5'UTR	S_Shore	chr16	31483774	0.173762	0.436903	0.263141
cg09529552	ERG;ERG;ERG;ERG;ERG;ERG;ERG;ERG	Body;Body;Body;Body;Body;Body;5'UTR;5'UTR	OpenSea	chr21	39807400	0.473399	0.736463	0.263064
cg25992321	TMPRSS3;TMPRSS3;TMPRSS3;TMPRSS3;TMPRSS3	TSS1500;Body;Body;Body;Body	OpenSea	chr21	43809689	0.347174	0.610232	0.263058
cg26438705	IFT140	5'UTR	Island	chr16	1661097	0.0965959	0.359615	0.263019
cg09286468	LY6G6E;LY6G6E;LY6G6D	TSS1500;TSS1500;TSS200	OpenSea	chr6	31683051	0.419869	0.682837	0.262968
cg11704602	ACVR1;ACVR1	5'UTR;5'UTR	OpenSea	chr2	158696535	0.450056	0.712845	0.262789
cg14980071	CDH10	5'UTR	OpenSea	chr5	24607308	0.573199	0.835988	0.262789
cg20431135	MFAP4	TSS1500	OpenSea	chr17	19290762	0.192246	0.454974	0.262729
cg19384289	HOXD8	TSS200	Island	chr2	176994365	0.132542	0.394835	0.262293
cg07999824	MAP3K7CL;MAP3K7CL;MAP3K7CL;MAP3K7CL;MAP3K7CL;MAP3K7CL;MAP3K7CL	5'UTR;5'UTR;5'UTR;Body;5'UTR;Body;Body	OpenSea	chr21	30472502	0.41783	0.679925	0.262095
cg10115360	MAP3K4;MAP3K4;MAP3K4;MAP3K4;MAP3K4	5'UTR;Body;Body;Body;Body	OpenSea	chr6	161456029	0.553381	0.81511	0.261729
cg10806639	STARD13;STARD13;STARD13	1stExon;5'UTR;Body	OpenSea	chr13	33780078	0.291469	0.553144	0.261675
cg27138673	NFASC;NFASC;NFASC;NFASC;NFASC	5'UTR;5'UTR;5'UTR;5'UTR;5'UTR	OpenSea	chr1	204898423	0.22276	0.484353	0.261593
cg09132480	ZNF835	TSS1500	Island	chr19	57183342	0.0989687	0.360462	0.261493
cg17050183	HAUS4;HAUS4;HAUS4;MIR4707	TSS200;TSS200;TSS200;TSS1500	S_Shore	chr14	23426479	0.0590174	0.320429	0.261411
cg10278357	ZNF664-FAM101A;FAM101A	5'UTR;5'UTR	N_Shelf	chr12	124777222	0.390395	0.651686	0.261291
cg10271880	ZDHHC22	TSS1500	S_Shore	chr14	77608587	0.182351	0.443488	0.261137
cg16052198	FPR2	TSS200	OpenSea	chr19	52264411	0.409961	0.671074	0.261113
cg25786405	TMEM229B	5'UTR	N_Shelf	chr14	67977815	0.406945	0.667958	0.261013
cg21471225	MAP7;MAP7;MAP7;MAP7;MAP7;MAP7;MAP7;MAP7;MAP7;MAP7	TSS200;Body;Body;Body;Body;Body;Body;Body;5'UTR;5'UTR	OpenSea	chr6	136788025	0.570767	0.831713	0.260946
cg20009224	NHLH1	TSS200	N_Shelf	chr1	160336669	0.476459	0.737389	0.26093
cg10218472	NFKBIL1;NFKBIL1;ATP6V1G2;NFKBIL1;NFKBIL1;ATP6V1G2	TSS1500;TSS1500;Body;TSS1500;TSS1500;Body	S_Shelf	chr6	31513867	0.172038	0.432941	0.260903
cg18248023	SIPA1L3	5'UTR	OpenSea	chr19	38545847	0.129857	0.390678	0.260821
cg26252592	KIF21B	TSS1500	S_Shore	chr1	200993709	0.319658	0.580413	0.260755
cg05128516	MYH9	5'UTR	OpenSea	chr22	36749126	0.117853	0.378586	0.260733
cg18022362	IL6ST;IL6ST	TSS200;TSS200	Island	chr5	55290879	0.155173	0.41581	0.260637
cg13071333	LCE3A	TSS1500	OpenSea	chr1	152595882	0.231607	0.492096	0.260489
cg26275986	FAM110A;FAM110A	5'UTR;5'UTR	N_Shelf	chr20	819058	0.585434	0.845869	0.260435
cg18076842	C11orf75	5'UTR	OpenSea	chr11	93262607	0.536503	0.796797	0.260294
cg21712331	DOCK9;DOCK9;DOCK9;DOCK9	Body;Body;TSS200;TSS200	OpenSea	chr13	99630489	0.393483	0.653542	0.260059
cg21483092	RGS12;RGS12;RGS12	TSS1500;Body;Body	N_Shelf	chr4	3371520	0.528449	0.788375	0.259927
cg08123701	DAB1	5'UTR	OpenSea	chr1	57955106	0.41705	0.676953	0.259903
cg02502786	LARGE;LARGE	5'UTR;5'UTR	OpenSea	chr22	34269310	0.300392	0.560143	0.259751
cg11975790	DDR1;DDR1	5'UTR;5'UTR	S_Shore	chr6	30853608	0.163009	0.422665	0.259656
cg23728447	FAM53B	5'UTR	N_Shelf	chr10	126429267	0.439247	0.698859	0.259612
cg18027903	TMEM195;TMEM195	1stExon;5'UTR	OpenSea	chr7	15601624	0.427534	0.687026	0.259492
cg13914417	CES4A	TSS200	OpenSea	chr16	67022423	0.384491	0.643831	0.25934
cg02636137	CCDC13-AS1;CCDC13	TSS200;Body	OpenSea	chr3	42773896	0.336056	0.595187	0.259131
cg05424538	MCF2L2;B3GNT5	Body;5'UTR	OpenSea	chr3	182982242	0.265346	0.524444	0.259097
cg21543918	NHSL1;NHSL1	1stExon;5'UTR	OpenSea	chr6	138893159	0.160862	0.419944	0.259082
cg19268301	PIK3R6;PIK3R6;PIK3R6	Body;5'UTR;5'UTR	OpenSea	chr17	8762140	0.379254	0.638274	0.25902
cg11683563	ZNF559;ZNF559	1stExon;5'UTR	Island	chr19	9435051	0.0963871	0.355375	0.258988
cg14281592	ANGPTL2;RALGPS1	5'UTR;Body	OpenSea	chr9	129884313	0.418643	0.677616	0.258973
cg12140144	FLJ42875;PRDM16;FLJ42875;PRDM16	Body;TSS1500;Body;TSS1500	Island	chr1	2984275	0.389626	0.648561	0.258935
cg16616765	HECW2	5'UTR	N_Shore	chr2	197456534	0.243072	0.501964	0.258892
cg25529942	TM4SF18;TM4SF18;TM4SF18	5'UTR;1stExon;TSS1500	OpenSea	chr3	149051470	0.251177	0.51004	0.258864
cg05800738	LOC101929473	TSS1500	OpenSea	chr11	126936632	0.225732	0.484561	0.258829
cg20360785	PTGS1;PTGS1;PTGS1;PTGS1;PTGS1;PTGS1;PTGS1	5'UTR;5'UTR;5'UTR;Body;Body;Body;Body	OpenSea	chr9	125138922	0.239848	0.498668	0.25882
cg15020502	ETS2;ETS2	5'UTR;Body	S_Shore	chr21	40180134	0.544296	0.802932	0.258636
cg18451382	PRKCZ;PRKCZ;PRKCZ;PRKCZ	1stExon;TSS200;5'UTR;Body	Island	chr1	2005224	0.515718	0.774286	0.258568
cg08266655	C19orf30	TSS200	OpenSea	chr19	4769001	0.304009	0.562512	0.258503
cg10514886	CNTN1;CNTN1;CNTN1	TSS200;5'UTR;5'UTR	OpenSea	chr12	41221707	0.399486	0.657962	0.258476
cg18881768	MCF2L2;B3GNT5	Body;5'UTR	OpenSea	chr3	182982918	0.475698	0.734158	0.25846
cg13934918	HNRNPH3;HNRNPH3;PBLD;PBLD	5'UTR;5'UTR;TSS1500;TSS1500	S_Shore	chr10	70093619	0.19419	0.452507	0.258317
cg10763059	PTPN12	TSS1500	N_Shore	chr7	77165728	0.0636995	0.321852	0.258153
cg12465643	SDK2	TSS200	Island	chr17	71640353	0.19988	0.457904	0.258025
cg11213150	ANGPTL2;RALGPS1	5'UTR;Body	OpenSea	chr9	129884457	0.39951	0.65745	0.25794
cg07308243	KIAA0513	5'UTR	OpenSea	chr16	85074963	0.27945	0.537252	0.257801
cg21209091	DKK4	TSS1500	OpenSea	chr8	42234975	0.262599	0.520286	0.257686
cg24937298	C12orf79;C12orf79;C12orf79;C12orf79;BTG1;C12orf79	Body;5'UTR;5'UTR;5'UTR;3'UTR;TSS1500	N_Shelf	chr12	92535892	0.273199	0.530827	0.257628
cg18855269	FYN	5'UTR	OpenSea	chr6	112089568	0.474937	0.732528	0.25759
cg19009417	RGR;RGR;RGR	TSS200;TSS200;TSS200	OpenSea	chr10	86004704	0.370023	0.627237	0.257214
cg23038594	LOC284688	TSS1500	OpenSea	chr1	170254369	0.431736	0.688928	0.257192
cg06991610	CLIP4	TSS200	OpenSea	chr2	29320471	0.317459	0.574492	0.257033
cg18656873	TMPRSS3;TMPRSS3;TMPRSS3	Body;TSS1500;Body	OpenSea	chr21	43809519	0.270855	0.527301	0.256446
cg06454226	NDC80;METTL4	5'UTR;TSS1500	S_Shore	chr18	2572965	0.147186	0.403502	0.256316
cg09369406	ELF1;ELF1	TSS1500;5'UTR	OpenSea	chr13	41557098	0.359361	0.615675	0.256315
cg25397886	WIPI2;WIPI2;WIPI2;WIPI2;WIPI2;WIPI2;WIPI2	5'UTR;1stExon;5'UTR;Body;Body;Body;Body	OpenSea	chr7	5253943	0.455229	0.711356	0.256127
cg08863539	ZNF555	TSS200	Island	chr19	2841394	0.0565619	0.312659	0.256097
cg21127184	C4orf41;RWDD4A;C4orf41	5'UTR;TSS1500;5'UTR	S_Shore	chr4	184581297	0.711501	0.967299	0.255798
cg08566168	FRMPD1	5'UTR	OpenSea	chr9	37663070	0.511292	0.766895	0.255603
cg22918700	FITM1	TSS1500	N_Shore	chr14	24600067	0.529187	0.784613	0.255426
cg08973565	ACKR2	TSS1500	S_Shelf	chr3	42849745	0.626077	0.88127	0.255193
cg13474090	SEMA4D;SEMA4D	5'UTR;5'UTR	OpenSea	chr9	92027541	0.515859	0.770948	0.255089
cg07342559	SV2B;SV2B	5'UTR;5'UTR	OpenSea	chr15	91670784	0.320068	0.575099	0.255031
cg18646784	ERI3;ERI3;ERI3;ERI3;ERI3	5'UTR;Body;Body;Body;Body	OpenSea	chr1	44799317	0.571542	0.826568	0.255026
cg14577373	CYP20A1	TSS1500	N_Shore	chr2	204102500	0.635985	0.890952	0.254967
cg11597832	TMEM121	5'UTR	Island	chr14	105993747	0.198215	0.453106	0.254891
cg19021188	LYNX1;LYNX1;LYNX1;LYNX1	TSS200;TSS1500;TSS200;TSS1500	S_Shore	chr8	143859734	0.148258	0.403141	0.254883
cg24607140	HM13;HM13;HM13;PSIMCT-1	Body;Body;Body;TSS1500	N_Shore	chr20	30134973	0.432035	0.68685	0.254814
cg16333846	TIAM2;TIAM2;TIAM2	1stExon;Body;5'UTR	N_Shore	chr6	155538155	0.379862	0.634649	0.254787
cg07178550	CSGALNACT2	TSS1500	Island	chr10	43633030	0.433266	0.688022	0.254756
cg04704193	HIST1H3G;HIST1H2BI	TSS1500;TSS1500	N_Shore	chr6	26272200	0.147971	0.402698	0.254727
cg13187539	TRPM1	TSS1500	OpenSea	chr15	31394188	0.223136	0.477859	0.254723
cg02494703	MIR194-2;MIR192	TSS1500;TSS1500	N_Shelf	chr11	64659387	0.361915	0.616496	0.254581
cg15119221	MFAP4	TSS1500	OpenSea	chr17	19290755	0.212369	0.466904	0.254535
cg12555313	PTK2;PTK2;PTK2	Body;5'UTR;5'UTR	OpenSea	chr8	141901830	0.223473	0.477486	0.254013
cg24355575	MSTN	TSS1500	OpenSea	chr2	190928567	0.22646	0.480273	0.253813
cg16699331	SLC25A46	TSS200	Island	chr5	110074725	0.298632	0.552315	0.253682
cg18824724	SORBS2;SORBS2;SORBS2;SORBS2;SORBS2;SORBS2	5'UTR;TSS1500;5'UTR;5'UTR;5'UTR;5'UTR	OpenSea	chr4	186697734	0.577376	0.831008	0.253631
cg04468640	FRMD5;FRMD5;FRMD5;FRMD5	Body;Body;5'UTR;5'UTR	OpenSea	chr15	44220143	0.582868	0.836466	0.253598
cg18380490	TARDBP	5'UTR	Island	chr1	11073227	0.123725	0.377259	0.253534
cg18991596	MKI67IP	TSS200	S_Shore	chr2	122494673	0.083267	0.336719	0.253452
cg23219808	BRP44L	TSS1500	S_Shore	chr6	166797419	0.10286	0.356307	0.253447
cg01252998	MTUS1;MTUS1;MTUS1;MTUS1;MTUS1	1stExon;5'UTR;5'UTR;Body;Body	OpenSea	chr8	17579607	0.533736	0.787127	0.253391
cg08246619	KCNQ1DN	TSS1500	Island	chr11	2890454	0.569662	0.823003	0.253341
cg10731735	CHRNB3	TSS200	OpenSea	chr8	42552524	0.440991	0.694314	0.253323
cg21251563	CHN2;CHN2;CHN2	5'UTR;Body;1stExon	OpenSea	chr7	29519550	0.300095	0.553296	0.253201
cg23703963	CRIP1;CRIP1	1stExon;5'UTR	Island	chr14	105953300	0.393437	0.646545	0.253108
cg25688583	TCF12;TCF12;TCF12;TCF12;TCF12	TSS1500;Body;Body;Body;Body	OpenSea	chr15	57510460	0.23719	0.49017	0.25298
cg03429689	FAM174B	TSS1500	S_Shore	chr15	93199536	0.270658	0.523438	0.25278
cg27159630	KLHL40	TSS200	N_Shore	chr3	42726990	0.534223	0.786849	0.252625
cg15317061	CHST3	5'UTR	OpenSea	chr10	73741408	0.387053	0.639667	0.252614
cg18935279	PPAPDC3	TSS1500	OpenSea	chr9	134163714	0.341475	0.593735	0.25226
cg06410888	NCOR2;NCOR2;NCOR2	5'UTR;5'UTR;5'UTR	OpenSea	chr12	125012308	0.586707	0.83866	0.251953
cg13704590	SPATC1L;SPATC1L	TSS1500;TSS1500	S_Shelf	chr21	47604898	0.434423	0.686364	0.25194
cg24208650	CACNA2D2;CACNA2D2;CACNA2D2;CACNA2D2	5'UTR;Body;Body;Body	OpenSea	chr3	50515965	0.560699	0.812602	0.251903
cg24124703	MEF2C;MEF2C	5'UTR;5'UTR	OpenSea	chr5	88122944	0.283208	0.535018	0.25181
cg03720043	CAT	TSS200	Island	chr11	34460351	0.361389	0.613011	0.251622
cg12938676	C12orf42;C12orf42;C12orf42;C12orf42;C12orf42	Body;Body;Body;5'UTR;5'UTR	OpenSea	chr12	103816175	0.451803	0.7034	0.251597
cg22668957	ST5	5'UTR	OpenSea	chr11	8861979	0.163308	0.414793	0.251485
cg01217350	FAM160A1	5'UTR	OpenSea	chr4	152475308	0.480763	0.732208	0.251445
cg21635623	KLHL29	5'UTR	OpenSea	chr2	23654214	0.357148	0.608586	0.251437
cg10926413	SH3BP4	5'UTR	OpenSea	chr2	235940023	0.489146	0.74058	0.251434
cg18657559	TAS2R7	TSS200	OpenSea	chr12	10955421	0.303561	0.554844	0.251283
cg22700686	S100A2	TSS1500	OpenSea	chr1	153538764	0.465017	0.716299	0.251281
cg20292110	PNPO	TSS200	OpenSea	chr17	46018809	0.491328	0.742523	0.251195
cg08971548	FCRLA;FCRLA;FCRLA;FCRLA;FCRLA;FCRLA;FCRLA	TSS1500;TSS1500;TSS1500;TSS1500;TSS1500;TSS1500;TSS1500	OpenSea	chr1	161676199	0.540872	0.792047	0.251174
cg14232684	CYTH1;CYTH1;CYTH1;CYTH1	5'UTR;5'UTR;Body;Body	OpenSea	chr17	76703322	0.24281	0.493832	0.251022
cg11625222	ASIC4	TSS200	S_Shore	chr2	220378711	0.245119	0.496085	0.250966
cg24836506	GRIN2B	TSS200	N_Shore	chr12	14133205	0.255277	0.506201	0.250924
cg01433152	ZNRF1	TSS1500	N_Shore	chr16	75032171	0.462768	0.713525	0.250756
cg27501878	BHLHE23	TSS1500	Island	chr20	61638588	0.122727	0.373305	0.250578
cg12887156	LYPD6;LYPD6	5'UTR;5'UTR	OpenSea	chr2	150232539	0.415134	0.665694	0.25056
cg09174638	MSANTD3;MSANTD3;MSANTD3;MSANTD3;MSANTD3-TMEFF1	5'UTR;5'UTR;5'UTR;5'UTR;TSS1500	OpenSea	chr9	103203641	0.528364	0.778806	0.250442
cg10028717	NRN1;NRN1;NRN1	Body;Body;TSS200	Island	chr6	6004376	0.203271	0.453652	0.250381
cg10717387	HIST1H1C	TSS1500	S_Shore	chr6	26057256	0.121764	0.372062	0.250297
cg20965168	RTN4IP1;QRSL1	TSS1500;Body	OpenSea	chr6	107078213	0.415884	0.665799	0.249915
cg16641029	TNS3	5'UTR	OpenSea	chr7	47560370	0.546163	0.795997	0.249835
cg05670192	ZNF581	TSS200	Island	chr19	56154902	0.0414711	0.291295	0.249823
cg13012494	C21orf56;C21orf56	TSS1500;TSS1500	S_Shelf	chr21	47604986	0.474766	0.72448	0.249714
cg06240209	CTBP2;CTBP2;CTBP2;CTBP2	5'UTR;Body;1stExon;Body	S_Shore	chr10	126716434	0.49685	0.746529	0.249679
cg14101168	KLHL29	5'UTR	OpenSea	chr2	23675419	0.542098	0.791527	0.249429
cg09470277	HPD	5'UTR	OpenSea	chr12	122314441	0.431331	0.680684	0.249353
cg15495409	ADIPOQ;ADIPOQ;ADIPOQ-AS1	3'UTR;3'UTR;TSS1500	OpenSea	chr3	186574779	0.582584	0.83187	0.249286
cg15649774	NFKBIL1;NFKBIL1;ATP6V1G2;NFKBIL1;ATP6V1G2;NFKBIL1	TSS200;5'UTR;TSS1500;TSS200;TSS1500;5'UTR	OpenSea	chr6	31515286	0.138171	0.387431	0.24926
cg17505780	TCF12;TCF12;TCF12;TCF12;TCF12;TCF12;TCF12	TSS1500;TSS1500;TSS1500;Body;Body;Body;Body	OpenSea	chr15	57510606	0.437605	0.686651	0.249046
cg26787217	FRMD5;FRMD5;FRMD5;FRMD5	Body;Body;5'UTR;5'UTR	OpenSea	chr15	44267249	0.568141	0.817181	0.24904
cg23105839	VENTX	TSS1500	Island	chr10	135050004	0.0717614	0.320777	0.249016
cg16709232	KIF19	TSS200	Island	chr17	72322154	0.13349	0.381848	0.248358
cg25517592	ZNF827;ZNF827;ZNF827;ZNF827	1stExon;1stExon;5'UTR;5'UTR	S_Shore	chr4	146859647	0.0689927	0.317324	0.248331
cg05448363	SORBS2;SORBS2;SORBS2;SORBS2;SORBS2;SORBS2;SORBS2	Body;Body;Body;Body;Body;Body;5'UTR	OpenSea	chr4	186586856	0.294845	0.543009	0.248164
cg06211743	CGNL1;CGNL1	5'UTR;5'UTR	OpenSea	chr15	57687671	0.468208	0.716361	0.248153
cg05067204	FCHO1;FCHO1;FCHO1;FCHO1	5'UTR;5'UTR;5'UTR;5'UTR	OpenSea	chr19	17864889	0.393565	0.641356	0.247791
cg10006887	MIR377	TSS200	N_Shelf	chr14	101528369	0.494472	0.742252	0.24778
cg25251930	UBE2H;UBE2H;UBE2H	Body;Body;5'UTR	N_Shore	chr7	129591344	0.251767	0.499531	0.247764
cg10027723	EPS15;EPS15	TSS1500;Body	OpenSea	chr1	51888574	0.533398	0.781014	0.247616
cg06689372	FAM3D	5'UTR	OpenSea	chr3	58645085	0.447562	0.695142	0.24758
cg03108330	ZNF57	TSS200	Island	chr19	2900762	0.159502	0.407004	0.247502
cg04235837	IQSEC1	TSS1500	Island	chr3	13115104	0.593379	0.840766	0.247387
cg23783065	SAMSN1;SAMSN1;SAMSN1	5'UTR;Body;Body	OpenSea	chr21	15896103	0.389404	0.636788	0.247384
cg07891983	CREM;CREM;CREM;CREM;CREM;CREM;CREM;CREM;CREM;CREM;CREM;CREM;CREM;CREM;CREM;CREM;CREM;CREM;CREM;CREM	Body;Body;Body;Body;Body;Body;5'UTR;Body;TSS1500;Body;Body;TSS1500;TSS1500;TSS1500;5'UTR;Body;Body;TSS1500;Body;Body	OpenSea	chr10	35484533	0.389408	0.636651	0.247243
cg12887131	NGF	5'UTR	OpenSea	chr1	115831373	0.60636	0.853596	0.247236
cg20351608	BIRC6	TSS200	Island	chr2	32581948	0.0296292	0.276702	0.247073
cg20332907	MIR6132;ST7;ST7	TSS200;Body;Body	OpenSea	chr7	116660101	0.492797	0.739745	0.246948
cg26450944	PRPF4B	TSS1500	N_Shore	chr6	4021357	0.130365	0.377298	0.246933
cg04021174	ST7-AS2;ST7;ST7	TSS200;Body;Body	OpenSea	chr7	116730909	0.534552	0.781455	0.246903
cg27400205	SCHIP1;IQCJ-SCHIP1;IQCJ-SCHIP1;SCHIP1;SCHIP1;SCHIP1	TSS200;Body;Body;Body;Body;Body	OpenSea	chr3	159557493	0.26349	0.510342	0.246851
cg23158483	GLRA1;GLRA1	TSS1500;TSS1500	S_Shore	chr5	151305528	0.348694	0.595532	0.246838
cg01115917	SORBS2;SORBS2;SORBS2;SORBS2;SORBS2;SORBS2;SORBS2	5'UTR;5'UTR;5'UTR;5'UTR;5'UTR;5'UTR;5'UTR	OpenSea	chr4	186631481	0.514699	0.761506	0.246807
cg03948067	CARD11	5'UTR	OpenSea	chr7	3066732	0.556982	0.803755	0.246773
cg11939913	LHFPL2	5'UTR	OpenSea	chr5	77923961	0.208837	0.45561	0.246773
cg15753394	RBM24;RBM24;RBM24	TSS200;5'UTR;Body	S_Shore	chr6	17282781	0.19573	0.442339	0.246609
cg14072807	LPPR1	5'UTR	OpenSea	chr9	103829627	0.623226	0.869777	0.246551
cg07009792	FZD2	TSS200	N_Shore	chr17	42634632	0.272674	0.519168	0.246495
cg03832575	RGS12;RGS12;RGS12	TSS200;Body;Body	N_Shelf	chr4	3371552	0.447392	0.693815	0.246422
cg09837977	LRRN3;LRRN3;IMMP2L;LRRN3;LRRN3;LRRN3;LRRN3	5'UTR;1stExon;Body;5'UTR;1stExon;1stExon;5'UTR	OpenSea	chr7	110731201	0.383491	0.629798	0.246307
cg22741014	AKAP10	TSS1500	S_Shore	chr17	19881731	0.182378	0.428658	0.24628
cg09983897	TGFB1I1;TGFB1I1;TGFB1I1	TSS1500;TSS1500;TSS200	Island	chr16	31483285	0.055585	0.301843	0.246258
cg20941637	ST7-AS2;ST7;ST7	TSS200;Body;Body	OpenSea	chr7	116730851	0.560596	0.806821	0.246225
cg23752357	SP2-AS1;SP2-AS1;PNPO;PNPO	TSS200;TSS200;5'UTR;1stExon	OpenSea	chr17	46018898	0.362236	0.608313	0.246077
cg03062717	FFAR2	TSS200	OpenSea	chr19	35940483	0.539488	0.785557	0.246068
cg21903817	BZRAP1;BZRAP1;BZRAP1;BZRAP1	1stExon;5'UTR;1stExon;5'UTR	S_Shelf	chr17	56406118	0.321716	0.567631	0.245915
cg00305797	TLR3	TSS1500	OpenSea	chr4	186989236	0.184605	0.430457	0.245852
cg23088510	FAM53B	5'UTR	N_Shelf	chr10	126428199	0.485816	0.731612	0.245795
cg12066473	SORBS2;SORBS2;SORBS2;SORBS2;SORBS2;SORBS2;SORBS2	5'UTR;5'UTR;5'UTR;1stExon;TSS1500;1stExon;TSS1500	OpenSea	chr4	186733331	0.521468	0.767168	0.2457
cg13185953	C2orf88;C2orf88;C2orf88;C2orf88	TSS1500;TSS1500;5'UTR;5'UTR	N_Shore	chr2	191044582	0.337589	0.583177	0.245589
cg00845304	LMF1-AS1;LMF1-AS1;LMF1;LMF1;LMF1	TSS200;TSS200;Body;Body;Body	N_Shore	chr16	970937	0.412484	0.657861	0.245377
cg18286501	TMEM26	TSS200	S_Shore	chr10	63213339	0.092155	0.33748	0.245325
cg12415575	ACKR3	TSS200	S_Shore	chr2	237478216	0.339945	0.58527	0.245325
cg08747591	CEND1	5'UTR	Island	chr11	789928	0.372207	0.617498	0.245291
cg22228520	SLFN13	5'UTR	N_Shore	chr17	33774577	0.641281	0.886544	0.245263
cg12884378	EYA2;EYA2	5'UTR;5'UTR	OpenSea	chr20	45607688	0.316317	0.561538	0.245221
cg20401955	CHODL;CHODL;CHODL;CHODL	TSS1500;TSS1500;TSS1500;TSS1500	OpenSea	chr21	19288538	0.526953	0.772079	0.245125
cg11776344	LINC01151	TSS1500	OpenSea	chr8	123706818	0.14274	0.387767	0.245028
cg26200585	PRX;PRX;PRX;PRX	1stExon;5'UTR;1stExon;5'UTR	OpenSea	chr19	40919245	0.294201	0.539202	0.245
cg14373923	BHLHE23	TSS200	Island	chr20	61638433	0.112315	0.357111	0.244797
cg17027626	SRC	TSS1500	N_Shelf	chr20	35972070	0.505616	0.750345	0.244729
cg02834747	RAB37;RAB37	5'UTR;1stExon	Island	chr17	72667279	0.103385	0.34811	0.244725
cg09178368	ZNF287	TSS1500	Island	chr17	16472757	0.361179	0.605875	0.244696
cg25334458	FAAHP1	TSS1500	OpenSea	chr1	46898662	0.307059	0.551661	0.244602
cg19585100	PAPLN	TSS1500	N_Shore	chr14	73703023	0.191072	0.43537	0.244298
cg06910198	ANK3;ANK3;ANK3	1stExon;5'UTR;Body	OpenSea	chr10	62332573	0.313991	0.558258	0.244267
cg04879211	TNS3	5'UTR	N_Shore	chr7	47576144	0.34131	0.585562	0.244252
cg03660835	EFHD2	TSS1500	N_Shore	chr1	15735411	0.283074	0.527301	0.244227
cg12285118	FAM107B	TSS200	OpenSea	chr10	14816973	0.409553	0.653581	0.244027
cg08943214	MIR548AT;ATP6V0A1;ATP6V0A1;ATP6V0A1	TSS1500;Body;Body;Body	OpenSea	chr17	40645444	0.458904	0.702924	0.244019
cg05371183	SLC1A6;SLC1A6;SLC1A6;SLC1A6	TSS1500;5'UTR;5'UTR;Body	OpenSea	chr19	15084573	0.295716	0.539655	0.24394
cg02329886	HDC;HDC	5'UTR;1stExon	OpenSea	chr15	50557917	0.554675	0.798612	0.243937
cg21052932	ABHD12B;ABHD12B	5'UTR;Body	S_Shelf	chr14	51342320	0.336412	0.580157	0.243745
cg26844077	KIAA0182;KIAA0182	5'UTR;Body	Island	chr16	85658855	0.370254	0.613936	0.243682
cg02324722	MIR24-1;C9orf3;C9orf3	TSS200;3'UTR;3'UTR	Island	chr9	97848289	0.530663	0.774089	0.243426
cg01955377	TFPI;TFPI	5'UTR;5'UTR	OpenSea	chr2	188392251	0.294968	0.538382	0.243415
cg24761958	MAP3K7CL;MAP3K7CL;MAP3K7CL;MAP3K7CL;MAP3K7CL;MAP3K7CL	5'UTR;5'UTR;5'UTR;Body;Body;Body	OpenSea	chr21	30462656	0.557203	0.800572	0.243369
cg07429623	KLHDC8A	TSS200	OpenSea	chr1	205326201	0.212457	0.455701	0.243244
cg00626119	SH2D2A;SH2D2A;NTRK1;SH2D2A;SH2D2A;SH2D2A	Body;Body;TSS1500;Body;Body;Body	S_Shore	chr1	156785288	0.273329	0.516574	0.243244
cg23114594	BEND7;BEND7	5'UTR;5'UTR	OpenSea	chr10	13544648	0.41931	0.662529	0.243219
cg13509838	PNPO;SP2-AS1;SP2-AS1	TSS200;Body;Body	OpenSea	chr17	46018764	0.464976	0.708133	0.243157
cg10394922	ZBTB38	5'UTR	OpenSea	chr3	141106189	0.618309	0.861391	0.243082
cg05744064	SECTM1	5'UTR	OpenSea	chr17	80285515	0.500375	0.743365	0.24299
cg08814105	NKX2-5;NKX2-5;NKX2-5;NKX2-5;NKX2-5;NKX2-5	5'UTR;1stExon;5'UTR;1stExon;5'UTR;1stExon	Island	chr5	172662130	0.262626	0.505455	0.242829
cg19630689	SERPINA12	TSS1500	OpenSea	chr14	94984381	0.240905	0.483576	0.242672
cg02807220	ZMYND8;ZMYND8;ZMYND8;ZMYND8;ZMYND8;ZMYND8;ZMYND8;ZMYND8;ZMYND8;ZMYND8;ZMYND8;ZMYND8;ZMYND8;ZMYND8;ZMYND8;ZMYND8;ZMYND8;ZMYND8	TSS1500;TSS1500;TSS1500;TSS1500;TSS1500;TSS1500;TSS1500;TSS1500;TSS1500;TSS1500;TSS1500;TSS1500;TSS1500;TSS1500;TSS1500;TSS1500;TSS1500;TSS1500	OpenSea	chr20	45986862	0.240216	0.48277	0.242554
cg02889884	GLRA1;GLRA1;GLRA1	5'UTR;Body;Body	OpenSea	chr5	151297558	0.141892	0.384293	0.242401
cg13323164	DENND3	5'UTR	S_Shore	chr8	142140200	0.466998	0.709324	0.242327
cg12449452	ZNF365;ZNF365	Body;5'UTR	OpenSea	chr10	64352015	0.492737	0.73498	0.242242
cg24640637	CEND1	TSS200	N_Shore	chr11	790293	0.467876	0.710045	0.242169
cg19565396	CDYL	TSS200	OpenSea	chr6	4706336	0.527538	0.769645	0.242106
cg01470666	COLGALT2;COLGALT2;COLGALT2	Body;Body;5'UTR	OpenSea	chr1	183999699	0.480721	0.722787	0.242066
cg20661290	GLCE	5'UTR	OpenSea	chr15	69545572	0.571654	0.813658	0.242004
cg26529864	BOLA3;BOLA3	TSS1500;TSS1500	S_Shore	chr2	74375903	0.431338	0.673291	0.241953
cg21505509	LOC728024;ERLIN2	TSS200;Body	OpenSea	chr8	37605717	0.588076	0.830016	0.24194
cg03120983	ST20-MTHFS;ST20;ST20;ST20-AS1;ST20;ST20	5'UTR;5'UTR;5'UTR;TSS200;Body;Body	N_Shore	chr15	80215045	0.253874	0.495806	0.241932
cg22861548	LYNX1;LYNX1;LYNX1;LYNX1	TSS200;TSS1500;TSS200;TSS1500	S_Shore	chr8	143859669	0.324082	0.565999	0.241917
cg05712302	AKAP7;AKAP7;AKAP7;AKAP7;AKAP7	5'UTR;5'UTR;1stExon;1stExon;Body	OpenSea	chr6	131571441	0.278012	0.51983	0.241817
cg03639818	GRIK4;GRIK4;GRIK4	5'UTR;5'UTR;5'UTR	OpenSea	chr11	120487188	0.321112	0.562892	0.241781
cg15188874	KCTD6	5'UTR	OpenSea	chr3	58482376	0.372823	0.614242	0.241419
cg18668780	TLX1NB	5'UTR	Island	chr10	102883165	0.261163	0.502557	0.241394
cg21552300	CHRNA1;CHRNA1	TSS200;TSS200	OpenSea	chr2	175629224	0.357007	0.598376	0.241369
cg20891862	RNASEK	TSS1500	N_Shore	chr17	6915577	0.17536	0.416727	0.241367
cg27246827	LPIN2	5'UTR	OpenSea	chr18	2998127	0.519164	0.760516	0.241352
cg15890075	MYO15A	TSS200	OpenSea	chr17	18011923	0.398441	0.639591	0.24115
cg14391382	UNC84A;UNC84A	5'UTR;5'UTR	S_Shelf	chr7	866102	0.520199	0.76128	0.24108
cg13802789	GARNL3;GARNL3	1stExon;5'UTR	OpenSea	chr9	130027116	0.410934	0.651965	0.241031
cg11099655	TSPAN9;TSPAN9	5'UTR;5'UTR	OpenSea	chr12	3278066	0.275042	0.515952	0.240909
cg24360658	C12orf79;C12orf79;C12orf79;C12orf79;BTG1;C12orf79	TSS200;TSS200;TSS200;TSS200;3'UTR;TSS1500	N_Shelf	chr12	92536503	0.212809	0.453572	0.240763
cg14173561	ROBO2;ROBO2;ROBO2;ROBO2;ROBO2	5'UTR;Body;Body;Body;Body	OpenSea	chr3	77562971	0.342672	0.583399	0.240727
cg11472930	ZNF667-AS1;ZNF667-AS1;ZNF667;ZNF667	TSS1500;TSS1500;Body;5'UTR	N_Shore	chr19	56988147	0.181976	0.422695	0.24072
cg06103338	LINC00029;LINC01056;LOC63930	Body;TSS1500;Body	S_Shore	chr20	61667933	0.468178	0.708892	0.240714
cg02109652	CAT	TSS200	Island	chr11	34460386	0.405758	0.646382	0.240624
cg01111203	PCED1B;PCED1B	5'UTR;5'UTR	OpenSea	chr12	47587866	0.313957	0.554569	0.240612
cg09631974	MSTN	TSS200	OpenSea	chr2	190927510	0.457794	0.698335	0.240541
cg23871260	CDK19;CDK19;CDK19;CDK19;AMD1	TSS1500;TSS1500;TSS1500;TSS1500;5'UTR	S_Shore	chr6	111137475	0.180611	0.421074	0.240463
cg04977922	UHRF1	TSS1500	N_Shore	chr19	4908681	0.42839	0.668799	0.240408
cg17239375	LINC01170	TSS1500	OpenSea	chr5	123774741	0.268396	0.508677	0.240281
cg04650961	TRA2B;TRA2B	Body;5'UTR	OpenSea	chr3	185650065	0.578996	0.819194	0.240198
cg18522740	DNMBP	5'UTR	OpenSea	chr10	101768580	0.239957	0.480093	0.240137
cg06925115	ATP2B2;ATP2B2	TSS200;TSS200	Island	chr3	10547338	0.0839516	0.324026	0.240075
cg07967679	KRT7	TSS200	Island	chr12	52626814	0.125986	0.366037	0.240051
cg05986044	IAH1	TSS200	Island	chr2	9614578	0.0296068	0.269553	0.239946
cg07715243	TLE4;TLE4;TLE4;TLE4;TLE4;TLE4	5'UTR;Body;Body;Body;Body;Body	OpenSea	chr9	82195070	0.440433	0.680361	0.239928
cg15965474	ZNF101;ZNF101	5'UTR;Body	OpenSea	chr19	19788249	0.601915	0.841794	0.239879
cg06794775	CREB3L4;CREB3L4;CREB3L4;SLC39A1;SLC39A1;CREB3L4;CREB3L4;CREB3L4;CREB3L4;CREB3L4	5'UTR;5'UTR;5'UTR;TSS1500;TSS200;1stExon;1stExon;5'UTR;5'UTR;Body	S_Shore	chr1	153940746	0.275679	0.515472	0.239793
cg08401557	CSGALNACT1;CSGALNACT1;CSGALNACT1	Body;5'UTR;5'UTR	OpenSea	chr8	19405517	0.607336	0.847059	0.239723
cg15728861	C13orf18	5'UTR	Island	chr13	46961008	0.164019	0.403676	0.239657
cg03380744	APBA2;APBA2	5'UTR;5'UTR	OpenSea	chr15	29287083	0.44814	0.687794	0.239655
cg20435387	LOC285740	TSS1500	OpenSea	chr6	143891515	0.320923	0.560552	0.239629
cg13734392	GAS2L3;GAS2L3;GAS2L3	TSS200;5'UTR;5'UTR	OpenSea	chr12	100987328	0.474131	0.713691	0.23956
cg17761453	LOR	TSS1500	OpenSea	chr1	153231562	0.380954	0.619986	0.239032
cg03859313	LURAP1L;LURAP1L-AS1	TSS200;Body	N_Shore	chr9	12774921	0.231541	0.470538	0.238996
cg23163784	SLC22A8;SLC22A8;SLC22A8;SLC22A8	5'UTR;Body;Body;Body	OpenSea	chr11	62768978	0.316238	0.555208	0.23897
cg25359645	HM13;HM13;HM13;PSIMCT-1	Body;Body;Body;TSS1500	N_Shore	chr20	30134929	0.44012	0.679061	0.238941
cg16022304	ZNF219;ZNF219;ZNF219	5'UTR;5'UTR;5'UTR	N_Shore	chr14	21564730	0.506863	0.745659	0.238796
cg23818780	CECR2	5'UTR	OpenSea	chr22	17861328	0.185422	0.42413	0.238708
cg03773192	GRK5	TSS1500	N_Shore	chr10	120965975	0.378523	0.617216	0.238693
cg21218687	KIF21B	TSS1500	S_Shore	chr1	200993311	0.484946	0.723439	0.238493
cg20033981	ELF1	5'UTR	OpenSea	chr13	41590153	0.29963	0.538113	0.238483
cg06943420	MMP23A;MMP23B	TSS1500;TSS1500	Island	chr1	1566699	0.530617	0.768984	0.238368
cg05808286	S100B	TSS1500	OpenSea	chr21	48025243	0.484813	0.722829	0.238016
cg05149128	DPP6;DPP6;DPP6;DPP6;DPP6	TSS200;TSS200;Body;Body;Body	Island	chr7	154002280	0.61811	0.85612	0.23801
cg12809159	PTTG1;PTTG1;PTTG1	TSS1500;TSS1500;TSS1500	N_Shore	chr5	159848408	0.400222	0.637801	0.237579
cg19745124	RBM17;RBM17	5'UTR;5'UTR	S_Shore	chr10	6133743	0.395026	0.632587	0.237561
cg19875375	F2	TSS200	OpenSea	chr11	46740666	0.405513	0.643013	0.2375
cg25217583	ELAVL4;ELAVL4;ELAVL4;ELAVL4;ELAVL4	Body;TSS1500;Body;Body;TSS1500	OpenSea	chr1	50574383	0.388676	0.626171	0.237495
cg12250993	TCONS_00029157	TSS200	Island	chr21	44782397	0.464666	0.702086	0.23742
cg25323057	C10orf116;AGAP11	3'UTR;TSS200	N_Shore	chr10	88730481	0.107471	0.34486	0.237389
cg09752514	EYS;EYS;EYS	TSS1500;TSS1500;TSS1500	OpenSea	chr6	66417593	0.442351	0.679649	0.237298
cg03578926	SHANK2;SHANK2	Body;TSS200	N_Shore	chr11	70508032	0.289463	0.52667	0.237207
cg27451497	FAM107B;FAM107B	TSS1500;TSS1500	OpenSea	chr10	14817162	0.61275	0.84967	0.23692
cg27502493	KRT18;KRT18;KRT8;KRT8	TSS1500;TSS1500;Body;5'UTR	N_Shore	chr12	53341881	0.403174	0.639979	0.236805
cg16691177	TRIM61	5'UTR	OpenSea	chr4	165898666	0.308774	0.545223	0.236449
cg26501313	FXYD1;FXYD1;FXYD1;FXYD1;FXYD1	5'UTR;5'UTR;TSS200;1stExon;5'UTR	N_Shore	chr19	35630425	0.430711	0.667109	0.236398
cg05344021	TBC1D30	TSS1500	N_Shore	chr12	65218019	0.190726	0.427006	0.23628
cg14238867	BCAR3	5'UTR	OpenSea	chr1	94250194	0.53088	0.767158	0.236278
cg17414560	ELF1	5'UTR	OpenSea	chr13	41591463	0.470253	0.706452	0.236199
cg09049861	GNAS;GNAS;GNAS;GNAS;GNAS;GNAS;GNAS;GNAS;GNAS;GNAS;GNAS;GNAS;GNAS	5'UTR;Body;3'UTR;5'UTR;Body;3'UTR;3'UTR;Body;Body;Body;Body;Body;Body	S_Shore	chr20	57468968	0.464835	0.700909	0.236074
cg11436522	LOC101927410	TSS1500	OpenSea	chr18	10660716	0.576586	0.812614	0.236028
cg07283932	KDM2A;KDM2A	5'UTR;Body	S_Shore	chr11	66887736	0.195571	0.431529	0.235959
cg00205078	SETD5;SETD5	5'UTR;5'UTR	OpenSea	chr3	9464700	0.216894	0.452606	0.235712
cg25254263	C12orf79;C12orf79;C12orf79;C12orf79;C12orf79	Body;Body;5'UTR;5'UTR;5'UTR	OpenSea	chr12	92479585	0.48816	0.723679	0.235519
cg17923401	SIGLEC7;SIGLEC7	TSS1500;TSS1500	OpenSea	chr19	51644168	0.615097	0.850587	0.23549
cg17228929	PHC2;PHC2	5'UTR;Body	OpenSea	chr1	33802477	0.292205	0.527693	0.235488
cg26668823	SIPA1L3	5'UTR	OpenSea	chr19	38545713	0.452717	0.688157	0.23544
cg24765459	FAM102A;FAM102A	TSS200;Body	OpenSea	chr9	130713151	0.361036	0.596408	0.235372
cg01298254	ZNF25	TSS200	Island	chr10	38265465	0.126444	0.361639	0.235195
cg13190288	ZNF664-FAM101A	5'UTR	OpenSea	chr12	124583686	0.40468	0.639779	0.235099
cg08827579	AKNA	5'UTR	OpenSea	chr9	117150458	0.336957	0.572039	0.235082
cg11173404	NCOA3;NCOA3;NCOA3;NCOA3	5'UTR;5'UTR;5'UTR;5'UTR	OpenSea	chr20	46204355	0.286147	0.521199	0.235052
cg25435800	LEP	5'UTR	OpenSea	chr7	127890193	0.506778	0.741787	0.23501
cg03728559	NOB1	TSS1500	S_Shore	chr16	69789280	0.451541	0.686506	0.234965
cg20473215	RASGEF1C	5'UTR	OpenSea	chr5	179582607	0.501952	0.736862	0.234909
cg27063372	NHLRC4	TSS200	S_Shore	chr16	616857	0.570157	0.805046	0.234888
cg09608652	CHD9	5'UTR	OpenSea	chr16	53105688	0.457877	0.692653	0.234777
cg23022851	DENND3	5'UTR	S_Shore	chr8	142140182	0.538884	0.773465	0.234581
cg24918386	LARGE;LARGE	5'UTR;5'UTR	OpenSea	chr22	34269421	0.30198	0.536403	0.234423
cg14011660	ACSL1;ACSL1;ACSL1;ACSL1	TSS1500;5'UTR;5'UTR;5'UTR	OpenSea	chr4	185729965	0.224343	0.458752	0.23441
cg18369972	GAS7;GAS7	Body;TSS200	OpenSea	chr17	9940121	0.334565	0.568558	0.233993
cg11213202	GFOD1;GFOD1;GFOD1;GFOD1	3'UTR;Body;Body;5'UTR	OpenSea	chr6	13470604	0.375004	0.608903	0.233899
cg20337871	SNTG1;SNTG1;SNTG1	5'UTR;5'UTR;5'UTR	OpenSea	chr8	50966758	0.465978	0.699871	0.233893
cg13384501	DIS3L	TSS1500	N_Shore	chr15	66584299	0.483617	0.717492	0.233875
cg18437144	CASZ1;CASZ1	5'UTR;5'UTR	OpenSea	chr1	10788928	0.326998	0.560863	0.233864
cg17580480	CASP7;CASP7;CASP7;CASP7;CASP7;CASP7;CASP7	TSS200;Body;Body;Body;Body;Body;Body	OpenSea	chr10	115469015	0.240246	0.474108	0.233862
cg13524341	CCDC3	5'UTR	OpenSea	chr10	13121477	0.661523	0.895307	0.233784
cg10917293	EFCAB4B;EFCAB4B;EFCAB4B	5'UTR;5'UTR;5'UTR	OpenSea	chr12	3841539	0.503336	0.737075	0.233739
cg19013222	VARS2;VARS2;VARS2	Body;5'UTR;Body	S_Shore	chr6	30883526	0.312476	0.546155	0.23368
cg20510207	EPHA10;EPHA10;EPHA10;EPHA10	1stExon;5'UTR;1stExon;5'UTR	Island	chr1	38230779	0.149502	0.383173	0.233671
cg00906203	ACKR2	5'UTR	OpenSea	chr3	42895364	0.45188	0.685524	0.233645
cg01908419	RNF24;RNF24;RNF24	5'UTR;5'UTR;5'UTR	OpenSea	chr20	3989981	0.492592	0.726201	0.233609
cg15825786	GPR123	TSS200	Island	chr10	134901297	0.126683	0.360267	0.233584
cg19825600	ALLC	TSS1500	OpenSea	chr2	3704501	0.581193	0.81474	0.233546
cg20288975	DIAPH3;DIAPH3;DIAPH3-AS1;DIAPH3-AS1;DIAPH3-AS1;DIAPH3-AS1;DIAPH3-AS1;DIAPH3;DIAPH3;DIAPH3;DIAPH3;DIAPH3	TSS200;TSS200;Body;Body;Body;Body;Body;Body;Body;Body;Body;Body	OpenSea	chr13	60587442	0.271677	0.505153	0.233477
cg21587756	FMN2;FMN2	TSS1500;TSS1500	N_Shore	chr1	240253726	0.298177	0.531646	0.233469
cg27037968	B4GALT4;B4GALT4;B4GALT4-AS1	TSS1500;TSS1500;Body	S_Shore	chr3	118960464	0.295126	0.528579	0.233453
cg12580770	HTR5A	TSS1500	N_Shore	chr7	154861569	0.430605	0.663988	0.233382
cg11950361	LINC01191;LOC100499194	TSS1500;Body	N_Shore	chr2	114735827	0.549397	0.782749	0.233351
cg25208863	GOLSYN;GOLSYN;GOLSYN;GOLSYN;GOLSYN;GOLSYN;GOLSYN;GOLSYN;GOLSYN;GOLSYN;GOLSYN;GOLSYN;GOLSYN;GOLSYN;GOLSYN;GOLSYN;GOLSYN	5'UTR;5'UTR;5'UTR;5'UTR;5'UTR;1stExon;5'UTR;5'UTR;5'UTR;5'UTR;5'UTR;1stExon;1stExon;5'UTR;5'UTR;5'UTR;5'UTR	Island	chr8	110656982	0.0609419	0.294286	0.233344
cg00828762	DKK4	TSS200	OpenSea	chr8	42234732	0.18664	0.419875	0.233235
cg04084348	PLAU;C10orf55;PLAU	3'UTR;5'UTR;3'UTR	OpenSea	chr10	75677011	0.317636	0.550826	0.23319
cg26492446	BHLHE23	TSS200	Island	chr20	61638574	0.379137	0.612322	0.233185
cg03947651	FAM131B;FAM131B	5'UTR;Body	N_Shore	chr7	143058144	0.262212	0.495374	0.233161
cg07780528	FXYD1;FXYD1	5'UTR;TSS200	N_Shelf	chr19	35630334	0.167938	0.400928	0.23299
cg20995573	MAPK8IP2	TSS1500	N_Shore	chr22	51038379	0.303554	0.536417	0.232863
cg22911917	UBE2G2;UBE2G2;UBE2G2	Body;Body;5'UTR	OpenSea	chr21	46198625	0.558993	0.791811	0.232818
cg13714322	ELMO1;ELMO1	5'UTR;5'UTR	OpenSea	chr7	37399617	0.432439	0.665027	0.232588
cg22490758	PC;PC	5'UTR;5'UTR	OpenSea	chr11	66680687	0.236155	0.468707	0.232552
cg02522311	C6orf48;SNORD48;C6orf48	TSS1500;TSS1500;TSS1500	N_Shore	chr6	31802286	0.143974	0.37648	0.232505
cg08247612	NHLH1	TSS1500	OpenSea	chr1	160336486	0.448114	0.680581	0.232467
cg07638462	ZNF19	TSS1500	OpenSea	chr16	71523912	0.325959	0.558287	0.232328
cg06744119	C10orf116;AGAP11;AGAP11	3'UTR;1stExon;5'UTR	Island	chr10	88730599	0.350042	0.582167	0.232125
cg19731777	ALKBH3-AS1	TSS200	OpenSea	chr11	43942574	0.356198	0.588309	0.232111
cg25859835	LOC101929217;LOC101929268	TSS200;Body	OpenSea	chr8	49532875	0.294658	0.526586	0.231929
cg00179374	PLXNA4;PLXNA4;PLXNA4	5'UTR;5'UTR;5'UTR	N_Shore	chr7	132259150	0.347049	0.57888	0.231831
cg20357534	LINC01177;LINC01195	TSS1500;Body	OpenSea	chr16	9540331	0.271601	0.503424	0.231823
cg01545587	TMEM121	5'UTR	Island	chr14	105993579	0.610854	0.842659	0.231805
cg11303473	SEMA5A	5'UTR	OpenSea	chr5	9494599	0.14673	0.378433	0.231702
cg09552892	SNCG;MMRN2	TSS200;TSS1500	OpenSea	chr10	88718274	0.438157	0.669827	0.23167
cg09662858	GAS8;DBNDD1;DBNDD1;DBNDD1	5'UTR;TSS1500;TSS1500;TSS1500	N_Shore	chr16	90087125	0.110716	0.342308	0.231592
cg03220363	TG;SLA;SLA	Body;TSS1500;TSS1500	OpenSea	chr8	134115661	0.408502	0.639965	0.231464
cg14989252	GAPT	TSS1500	OpenSea	chr5	57786449	0.538039	0.769359	0.231321
cg00415971	RGR;RGR;RGR	TSS200;TSS200;TSS200	OpenSea	chr10	86004761	0.327703	0.558851	0.231148
cg11362211	RUNX1T1;RUNX1T1;RUNX1T1;RUNX1T1;RUNX1T1;RUNX1T1;RUNX1T1;RUNX1T1;RUNX1T1;RUNX1T1;RUNX1T1;RUNX1T1;RUNX1T1	5'UTR;5'UTR;Body;Body;Body;Body;Body;Body;Body;Body;Body;Body;5'UTR	OpenSea	chr8	93080591	0.151961	0.382945	0.230984
cg14027957	PDPN;PDPN;PDPN;PDPN	5'UTR;Body;5'UTR;Body	OpenSea	chr1	13930786	0.424514	0.655457	0.230943
cg19695633	C18orf54;C18orf54;C18orf54;C18orf54;C18orf54	5'UTR;5'UTR;5'UTR;TSS1500;Body	S_Shore	chr18	51885795	0.170978	0.401896	0.230918
cg19411803	PAPLN	TSS200	Island	chr14	73704068	0.309523	0.540433	0.23091
cg11594147	RBFOX3	5'UTR	OpenSea	chr17	77198861	0.254557	0.485457	0.2309
cg04682802	BTBD3;BTBD3	5'UTR;TSS200	OpenSea	chr20	11898478	0.5031	0.733842	0.230742
cg05146416	OXA1L	TSS200	N_Shore	chr14	23235642	0.173334	0.40404	0.230706
cg17267628	OPTC	TSS200	OpenSea	chr1	203463238	0.48758	0.718283	0.230703
cg11540855	VGLL4;VGLL4;VGLL4;VGLL4;VGLL4;VGLL4;VGLL4;VGLL4	5'UTR;ExonBnd;ExonBnd;ExonBnd;ExonBnd;Body;Body;Body	OpenSea	chr3	11643500	0.37273	0.603432	0.230702
cg20745134	C11orf67;RSF1	5'UTR;TSS1500	S_Shore	chr11	77532735	0.158546	0.389185	0.230639
cg19982971	GALNTL5;GALNTL5	TSS1500;TSS1500	OpenSea	chr7	151652172	0.527337	0.757856	0.230519
cg25196812	POU2F1;POU2F1;POU2F1;POU2F1	TSS1500;Body;Body;Body	OpenSea	chr1	167297590	0.571092	0.801436	0.230344
cg10448052	AAAS	TSS1500	S_Shore	chr12	53715787	0.295393	0.525569	0.230176
cg07435386	KLHDC8A;KLHDC8A;KLHDC8A;KLHDC8A;KLHDC8A	1stExon;5'UTR;5'UTR;5'UTR;5'UTR	OpenSea	chr1	205325951	0.244072	0.474143	0.230072
cg00765233	SH3BP4	5'UTR	OpenSea	chr2	235877260	0.572428	0.802435	0.230006
cg23036166	SOX5;SOX5;SOX5;SOX5	Body;Body;5'UTR;5'UTR	OpenSea	chr12	24062807	0.522301	0.75227	0.229969
cg19021559	CDH12	TSS1500	OpenSea	chr5	22853940	0.512592	0.74249	0.229898
cg18734330	C14orf139	TSS200	OpenSea	chr14	95876455	0.442501	0.672205	0.229704
cg25512439	CNTN4	5'UTR	OpenSea	chr3	2553112	0.362576	0.592279	0.229704
cg25067162	BRCA1;NBR2;BRCA1;BRCA1;BRCA1;BRCA1	TSS1500;Body;TSS1500;TSS1500;TSS1500;TSS1500	N_Shore	chr17	41277974	0.564793	0.794323	0.22953
cg25861340	SLC9A3	TSS200	Island	chr5	524683	0.232534	0.462025	0.229491
cg20225593	PRR5;PRR5;PRR5;PRR5;PRR5;PRR5;PRR5;PRR5	1stExon;1stExon;1stExon;5'UTR;5'UTR;5'UTR;5'UTR;5'UTR	OpenSea	chr22	45072804	0.263885	0.493332	0.229446
cg15834517	COMT;TXNRD2;TXNRD2	TSS200;Body;Body	Island	chr22	19929114	0.45575	0.685109	0.229359
cg22671732	RHOH;RHOH;RHOH;RHOH;RHOH;RHOH	TSS1500;TSS200;TSS200;TSS200;TSS200;5'UTR	OpenSea	chr4	40194429	0.338134	0.567483	0.229349
cg03047785	C14orf133;AHSA1	TSS1500;TSS200	Island	chr14	77924332	0.171119	0.400429	0.229311
cg03960326	PLAT;PLAT	TSS1500;TSS1500	OpenSea	chr8	42065741	0.639506	0.868672	0.229166
cg14096828	LRRN3;LRRN3;LRRN3;LRRN3;LRRN3;LRRN3;IMMP2L;IMMP2L	1stExon;1stExon;1stExon;5'UTR;5'UTR;5'UTR;Body;Body	OpenSea	chr7	110731116	0.367441	0.596458	0.229017
cg11421827	ASAP1;ASAP1	5'UTR;Body	OpenSea	chr8	131387399	0.519948	0.748921	0.228973
cg07641033	DNAJC12;DNAJC12;DNAJC12;DNAJC12	1stExon;1stExon;5'UTR;5'UTR	OpenSea	chr10	69597799	0.494609	0.723581	0.228972
cg03075307	ACSS1;ACSS1;ACSS1;ACSS1	TSS200;Body;Body;Body	OpenSea	chr20	25013487	0.362469	0.591293	0.228824
cg03786842	DHX32;DHX32	5'UTR;1stExon	OpenSea	chr10	127569751	0.18929	0.418066	0.228776
cg13942682	CDC25B;CDC25B;CDC25B;CDC25B;CDC25B;CDC25B;CDC25B;CDC25B;CDC25B;CDC25B	TSS1500;Body;Body;Body;Body;Body;Body;Body;Body;Body	S_Shelf	chr20	3780241	0.285697	0.514193	0.228496
cg07853663	LOC102723505	TSS1500	OpenSea	chr17	70023371	0.592084	0.820412	0.228329
cg16285957	CYB561D1;CYB561D1;CYB561D1;CYB561D1;CYB561D1	TSS1500;TSS1500;TSS1500;TSS1500;TSS1500	N_Shore	chr1	110035623	0.439221	0.667531	0.22831
cg06067953	CUEDC1	5'UTR	OpenSea	chr17	55984601	0.451035	0.679339	0.228305
cg16047172	TSPAN18	5'UTR	OpenSea	chr11	44914987	0.190191	0.418168	0.227978
cg11466109	PACSIN1;PACSIN1	TSS200;5'UTR	OpenSea	chr6	34482482	0.159262	0.387203	0.227941
cg22668971	PES1;PES1;TCN2;TCN2	TSS1500;TSS1500;Body;Body	OpenSea	chr22	31003571	0.662956	0.890825	0.227869
cg16453479	SVIL	5'UTR	OpenSea	chr10	30001125	0.539422	0.767262	0.22784
cg11512129	B3GALT2;CDC73	5'UTR;Body	OpenSea	chr1	193151279	0.58562	0.813387	0.227766
cg21305096	FLJ26850	TSS1500	N_Shore	chr19	50553414	0.519895	0.747661	0.227766
cg07097685	SLC25A18;SLC25A18	TSS1500;TSS1500	OpenSea	chr22	18042790	0.171165	0.398911	0.227746
cg10996589	NCOR2;NCOR2	5'UTR;5'UTR	OpenSea	chr12	125017134	0.204351	0.432058	0.227707
cg07182010	LRRC8D;LRRC8D	5'UTR;5'UTR	OpenSea	chr1	90384293	0.352865	0.580555	0.22769
cg08623641	SPARCL1;SPARCL1;SPARCL1;SPARCL1	5'UTR;5'UTR;5'UTR;5'UTR	OpenSea	chr4	88447000	0.402144	0.629816	0.227672
cg27598407	ATF7IP	5'UTR	OpenSea	chr12	14570669	0.283305	0.510849	0.227543
cg16143430	HIF1A;HIF1A;HIF1A	TSS200;Body;Body	S_Shore	chr14	62164194	0.670854	0.898209	0.227355
cg06308084	TTLL8	TSS1500	N_Shelf	chr22	50493570	0.420613	0.64764	0.227027
cg02210123	RHOJ	TSS1500	OpenSea	chr14	63670835	0.112515	0.339533	0.227019
cg17707550	RGS17	5'UTR	OpenSea	chr6	153380415	0.590316	0.817283	0.226967
cg00104303	ANKRD11;ANKRD11;ANKRD11;ANKRD11	Body;5'UTR;5'UTR;5'UTR	OpenSea	chr16	89477291	0.542577	0.769495	0.226918
cg24333845	MBNL1;MBNL1;MBNL1;MBNL1;MBNL1;MBNL1;MBNL1	TSS1500;5'UTR;TSS1500;TSS1500;TSS1500;TSS1500;5'UTR	OpenSea	chr3	152016806	0.366387	0.593294	0.226906
cg24489626	MICAL3	5'UTR	OpenSea	chr22	18453180	0.350077	0.576925	0.226847
cg17102112	RAB37	TSS1500	N_Shore	chr17	72666692	0.432151	0.658955	0.226803
cg14604850	LIMS1;LIMS1;LIMS1;LIMS1;LIMS1	TSS1500;5'UTR;5'UTR;Body;Body	OpenSea	chr2	109237354	0.241153	0.467601	0.226448
cg11512289	TRIM61	TSS200	OpenSea	chr4	165898912	0.283466	0.509847	0.226381
cg20739426	SYT2	5'UTR	OpenSea	chr1	202659201	0.345349	0.571717	0.226368
cg13023646	TRIM61	TSS200	OpenSea	chr4	165898835	0.47914	0.705502	0.226362
cg11323080	MACROD2;MACROD2	Body;5'UTR	OpenSea	chr20	15542442	0.209665	0.435858	0.226193
cg08358964	PRM3	TSS1500	N_Shelf	chr16	11367783	0.282667	0.508761	0.226094
cg04768828	SVIL;SVIL	5'UTR;5'UTR	OpenSea	chr10	29907971	0.135316	0.361404	0.226089
cg16439130	MAP3K7IP2	5'UTR	OpenSea	chr6	149658548	0.601008	0.82703	0.226023
cg14829190	MC2R;MC2R	5'UTR;5'UTR	OpenSea	chr18	13893806	0.596442	0.822245	0.225804
cg14206710	SOD1	TSS1500	N_Shore	chr21	33031705	0.168376	0.394032	0.225656
cg05180471	BAT5	TSS200	Island	chr6	31671159	0.347808	0.573372	0.225564
cg20003805	YTHDF2	TSS1500	N_Shore	chr1	29062932	0.147447	0.372968	0.225521
cg19942459	SHANK2;SHANK2	Body;TSS200	N_Shore	chr11	70508110	0.239083	0.464426	0.225343
cg25481999	C18orf2;C18orf2;C18orf2;C18orf2	TSS1500;TSS1500;TSS1500;TSS1500	OpenSea	chr18	1360521	0.55246	0.777767	0.225307
cg14540792	PLAT;PLAT;PLAT;PLAT	1stExon;1stExon;5'UTR;5'UTR	OpenSea	chr8	42065152	0.175566	0.400845	0.225279
cg14537332	SHANK2;SHANK2	Body;TSS200	N_Shore	chr11	70508113	0.318989	0.544246	0.225257
cg02351381	MGC14436;MGC14436;C12orf34	Body;Body;5'UTR	OpenSea	chr12	110172346	0.176089	0.401331	0.225243
cg03578308	WDPCP;MDH1;MDH1;MDH1	TSS1500;5'UTR;Body;Body	S_Shore	chr2	63817086	0.52867	0.753902	0.225232
cg07229130	LOC100506142;RHOQ	TSS1500;Body	OpenSea	chr2	46807792	0.277934	0.502924	0.224989
cg04554720	C21orf82;C21orf82	TSS200;TSS200	OpenSea	chr21	35552831	0.419542	0.644359	0.224817
cg21935427	CASP7;CASP7;CASP7;CASP7;CASP7;CASP7;CASP7	TSS200;Body;Body;Body;Body;Body;Body	OpenSea	chr10	115469094	0.387064	0.611801	0.224736
cg11337369	C16orf47	TSS200	OpenSea	chr16	73178501	0.527064	0.751668	0.224604
cg06648848	DDX60	TSS1500	S_Shore	chr4	169241145	0.4415	0.66606	0.22456
cg20334079	TNFRSF19	TSS200	OpenSea	chr13	24144544	0.0633303	0.287828	0.224497
cg07354927	MDFI;MDFI;MDFI;MDFI	TSS1500;TSS1500;TSS1500;5'UTR	Island	chr6	41605992	0.178178	0.402675	0.224497
cg10457293	SLCO1C1;SLCO1C1;SLCO1C1;SLCO1C1;SLCO1C1;SLCO1C1;SLCO1C1;SLCO1C1	1stExon;1stExon;5'UTR;5'UTR;1stExon;1stExon;5'UTR;5'UTR	OpenSea	chr12	20848455	0.336832	0.56132	0.224488
cg16176675	TIFAB	5'UTR	OpenSea	chr5	134786942	0.491287	0.715719	0.224432
cg25330016	C1QTNF1;C1QTNF1;C1QTNF1	TSS200;5'UTR;5'UTR	OpenSea	chr17	77030281	0.394933	0.619353	0.224419
cg09495693	FOXN3	TSS1500	S_Shore	chr14	90086828	0.538703	0.763112	0.224409
cg27205904	TXNRD1;TXNRD1;TXNRD1;EID3;TXNRD1;TXNRD1	5'UTR;5'UTR;Body;TSS200;Body;5'UTR	Island	chr12	104697514	0.0792614	0.303624	0.224363
cg19058526	ACKR3	TSS200	S_Shore	chr2	237478205	0.245364	0.46962	0.224256
cg08687753	NOX4	5'UTR	OpenSea	chr11	89234928	0.367382	0.591473	0.224091
cg25645178	HM13;HM13;HM13;PSIMCT-1	Body;Body;Body;TSS200	Island	chr20	30135149	0.435254	0.659316	0.224062
cg10827767	DRG1	TSS1500	N_Shore	chr22	31794522	0.610566	0.834554	0.223988
cg24979576	FAM163A	5'UTR	OpenSea	chr1	179744527	0.498504	0.72248	0.223977
cg07782778	GPM6A;LOC101928590;GPM6A;GPM6A;GPM6A;GPM6A;GPM6A	TSS1500;TSS1500;Body;Body;Body;Body;Body	OpenSea	chr4	176710152	0.344213	0.567878	0.223665
cg07906097	AFAP1;AFAP1	5'UTR;5'UTR	OpenSea	chr4	7874092	0.38577	0.609353	0.223584
cg24119607	CXXC5	5'UTR	N_Shore	chr5	139047739	0.509174	0.732668	0.223495
cg13297609	PKNOX2	5'UTR	S_Shelf	chr11	125039191	0.463988	0.687462	0.223474
cg08926571	C1QL3	TSS1500	S_Shore	chr10	16565058	0.497949	0.721399	0.22345
cg15003132	CNTN4;CNTN4	5'UTR;5'UTR	OpenSea	chr3	2553182	0.444548	0.667963	0.223415
cg11223899	PRRX2	TSS1500	N_Shore	chr9	132427120	0.383399	0.606738	0.223339
cg26588194	HMGXB3;TIGD6	TSS1500;5'UTR	N_Shore	chr5	149379518	0.409621	0.632948	0.223326
cg12139707	ATM;ATM	Body;TSS1500	OpenSea	chr11	108157812	0.578671	0.801981	0.22331
cg08155347	IL17C	TSS200	N_Shore	chr16	88704957	0.416501	0.63975	0.223249
cg24657846	MTUS1;MTUS1	5'UTR;5'UTR	OpenSea	chr8	17628113	0.337571	0.56074	0.22317
cg01891924	BCAR3	5'UTR	OpenSea	chr1	94234216	0.375753	0.59875	0.222997
cg08069088	TBXA2R;TBXA2R	TSS200;TSS200	Island	chr19	3606835	0.206871	0.429863	0.222993
cg10811485	DOCK9;DOCK9;DOCK9;DOCK9	Body;TSS1500;TSS1500;Body	OpenSea	chr13	99630583	0.377748	0.600739	0.222991
cg13450954	PACSIN2;PACSIN2;PACSIN2	TSS1500;5'UTR;5'UTR	OpenSea	chr22	43343275	0.253297	0.476214	0.222918
cg04243822	C1QTNF1;C1QTNF1;C1QTNF1	5'UTR;TSS1500;5'UTR	OpenSea	chr17	77030221	0.364811	0.587726	0.222915
cg08039952	LOC146336	TSS1500	Island	chr16	1130223	0.447184	0.669984	0.2228
cg03842617	NOS3	5'UTR	OpenSea	chr7	150688556	0.642585	0.865268	0.222682
cg01009586	ADARB1;ADARB1;ADARB1;ADARB1;ADARB1;ADARB1;ADARB1;ADARB1	5'UTR;5'UTR;5'UTR;5'UTR;Body;Body;Body;Body	OpenSea	chr21	46529308	0.692231	0.914743	0.222513
cg23815537	CCNY;CCNY;CCNY;CCNY;CCNY	5'UTR;5'UTR;5'UTR;Body;Body	OpenSea	chr10	35705785	0.374547	0.597034	0.222487
cg01800148	SLC2A5;SLC2A5;SLC2A5	TSS1500;Body;TSS1500	N_Shore	chr1	9130886	0.589218	0.811699	0.222482
cg07728579	FSD2	TSS1500	N_Shelf	chr15	83475013	0.542982	0.765358	0.222375
cg18285539	ZNF385A;ZNF385A;ZNF385A;ZNF385A;ZNF385A;ZNF385A;LOC102724050;LOC102724050	5'UTR;5'UTR;TSS1500;TSS1500;Body;Body;Body;Body	OpenSea	chr12	54779260	0.229065	0.451362	0.222297
cg00939432	NIPSNAP1	TSS1500	S_Shore	chr22	29977677	0.609655	0.83195	0.222296
cg04305734	CBFA2T2;CBFA2T2;CBFA2T2	5'UTR;5'UTR;Body	OpenSea	chr20	32156703	0.401658	0.623946	0.222288
cg24964110	CABLES1;CABLES1;CABLES1	Body;Body;TSS200	OpenSea	chr18	20735672	0.364663	0.586745	0.222082
cg05471373	ATM;ATM	Body;TSS1500	OpenSea	chr11	108157868	0.608485	0.830528	0.222043
cg24519108	ANGPT2;ANGPT2;ANGPT2;MCPH1	TSS1500;TSS1500;TSS1500;Body	N_Shelf	chr8	6421063	0.365122	0.58705	0.221928
cg23762359	KCNQ1DN	TSS1500	N_Shore	chr11	2890082	0.347899	0.569736	0.221837
cg00336800	APC2	5'UTR	Island	chr19	1450386	0.272268	0.494056	0.221788
cg19505862	CREM;CREM;CREM;CREM;CREM;CREM;CREM;CREM;CREM;CREM;CREM;CREM;CREM;CREM;CREM;CREM;CREM;CREM;CREM;CREM	Body;Body;Body;Body;Body;Body;5'UTR;Body;TSS1500;Body;Body;TSS1500;TSS1500;TSS1500;5'UTR;Body;Body;TSS1500;Body;Body	OpenSea	chr10	35484558	0.29917	0.520765	0.221595
cg14500916	LOC101927410	TSS1500	OpenSea	chr18	10660645	0.585776	0.807357	0.221582
cg17277890	TRIM22;TRIM22	TSS200;TSS200	OpenSea	chr11	5710737	0.501514	0.722695	0.221181
cg25890787	ATP8B1	5'UTR	OpenSea	chr18	55422950	0.620826	0.841982	0.221155
cg18450931	PLCH1	TSS1500	OpenSea	chr3	155422754	0.485274	0.706424	0.22115
cg26734040	APOA1	TSS200	S_Shore	chr11	116708517	0.434682	0.655774	0.221092
cg19243978	LCN9	TSS1500	OpenSea	chr9	138553816	0.381723	0.602649	0.220926
cg01355374	GBP1;GBP1	5'UTR;1stExon	OpenSea	chr1	89531025	0.565396	0.78631	0.220914
cg10010480	COL11A2;COL11A2;COL11A2;COL11A2	TSS1500;TSS1500;TSS1500;TSS1500	Island	chr6	33160969	0.120844	0.341716	0.220872
cg21196487	S100A2	TSS1500	OpenSea	chr1	153538964	0.22041	0.441189	0.220779
cg07411420	ERC2	5'UTR	OpenSea	chr3	56492969	0.102692	0.323455	0.220763
cg21433820	STX18	TSS1500	Island	chr4	4544025	0.0770361	0.297762	0.220726
cg17955564	RANBP17	TSS1500	N_Shore	chr5	170288671	0.214887	0.435576	0.220689
cg00381442	FAM92B	TSS200	OpenSea	chr16	85146178	0.383233	0.603919	0.220686
cg07816520	DDX39A;DDX39A	Body;5'UTR	OpenSea	chr19	14524869	0.470504	0.691151	0.220647
cg20185945	ZP4;LOC100130331	TSS200;Body	OpenSea	chr1	238053991	0.416739	0.637231	0.220492
cg13256645	PDPN;PDPN;PDPN;PDPN	TSS200;TSS200;Body;Body	S_Shore	chr1	13911884	0.545479	0.765919	0.22044
cg14554491	C19orf30	TSS200	OpenSea	chr19	4769093	0.115153	0.335578	0.220425
cg04348265	SORBS2;SORBS2;SORBS2;SORBS2;SORBS2;SORBS2;SORBS2	5'UTR;5'UTR;5'UTR;1stExon;TSS1500;1stExon;TSS1500	OpenSea	chr4	186733060	0.45009	0.670468	0.220378
cg12309668	SORBS2;SORBS2;SORBS2;SORBS2;SORBS2;SORBS2;SORBS2	5'UTR;5'UTR;5'UTR;1stExon;TSS1500;1stExon;TSS1500	OpenSea	chr4	186732837	0.541699	0.762022	0.220323
cg27030245	TMEM223	TSS200	Island	chr11	62559554	0.200012	0.420075	0.220063
cg10131810	GNG7	5'UTR	S_Shore	chr19	2525634	0.352735	0.572721	0.219986
cg08777639	RHOH	TSS200	OpenSea	chr4	40192546	0.504979	0.724814	0.219835
cg26646203	MFAP3L;MFAP3L	Body;TSS1500	OpenSea	chr4	170925670	0.494795	0.714615	0.21982
cg22773662	MIEF1;MIEF1;MIEF1;MIEF1	5'UTR;5'UTR;Body;Body	S_Shore	chr22	39899355	0.509752	0.729571	0.219819
cg21808433	TMEM156;TMEM156	TSS1500;TSS1500	OpenSea	chr4	39035017	0.699869	0.919659	0.219791
cg12946660	HNRNPUL1;HNRNPUL1	Body;5'UTR	S_Shore	chr19	41771873	0.254123	0.473871	0.219748
cg11132673	FAM110A;FAM110A;FAM110A;FAM110A	TSS1500;5'UTR;5'UTR;5'UTR	S_Shore	chr20	816121	0.570063	0.789748	0.219686
cg01395800	CLDN10-AS1;CLDN10;CLDN10	TSS200;Body;Body	OpenSea	chr13	96186168	0.465491	0.68512	0.21963
cg18862260	MSTN	TSS200	OpenSea	chr2	190927550	0.485638	0.70522	0.219581
cg09465288	TRPM1	5'UTR	OpenSea	chr15	31370762	0.402186	0.621703	0.219517
cg04719462	LYRM9	TSS1500	S_Shore	chr17	26221590	0.615314	0.834823	0.21951
cg19052272	ALLC	TSS1500	OpenSea	chr2	3704530	0.581449	0.800898	0.219449
cg18809074	FAR2	5'UTR	OpenSea	chr12	29394828	0.448968	0.668365	0.219397
cg16135180	PKNOX2	TSS1500	N_Shore	chr11	125033342	0.147679	0.367063	0.219383
cg19570657	SPATS2L;SPATS2L;SPATS2L;SPATS2L;SPATS2L;SPATS2L;SPATS2L	5'UTR;Body;Body;Body;Body;Body;Body	OpenSea	chr2	201262839	0.448201	0.66755	0.219349
cg08545268	TGM2;TGM2	TSS200;TSS200	Island	chr20	36793705	0.13817	0.357465	0.219294
cg03044603	ZNF835	5'UTR	N_Shore	chr19	57182816	0.248917	0.468188	0.219271
cg16443366	SOGA3	5'UTR	S_Shore	chr6	127839183	0.494124	0.713377	0.219252
cg11648594	MMP23A;MMP23B	TSS1500;TSS1500	Island	chr1	1566860	0.578154	0.797342	0.219188
cg14462215	CELF6;CELF6;CELF6	TSS200;Body;Body	OpenSea	chr15	72598823	0.586814	0.80584	0.219026
cg16292132	NHSL1;NHSL1	1stExon;5'UTR	OpenSea	chr6	138893111	0.100128	0.319122	0.218994
cg14343680	SORBS1;SORBS1;SORBS1;SORBS1	TSS1500;TSS1500;TSS1500;TSS1500	S_Shore	chr10	97322480	0.5091	0.728016	0.218916
cg18741586	MUSTN1;MUSTN1	1stExon;5'UTR	OpenSea	chr3	52868999	0.216147	0.434902	0.218755
cg04165244	RAPGEF4;RAPGEF4;RAPGEF4;RAPGEF4	TSS200;TSS200;Body;Body	OpenSea	chr2	173724656	0.344876	0.563586	0.21871
cg00253228	PLEC1;PLEC1;PLEC1;PLEC1	Body;Body;Body;TSS1500	S_Shore	chr8	145025610	0.238375	0.457034	0.218659
cg24609969	TRIM2;TRIM2;TRIM2;TRIM2	5'UTR;Body;Body;Body	OpenSea	chr4	154134040	0.577589	0.796223	0.218634
cg24993990	CSRNP3	TSS200	OpenSea	chr2	166428802	0.353538	0.572167	0.218629
cg00006397	NHLH1	TSS200	N_Shelf	chr1	160336699	0.385663	0.60418	0.218517
cg00400992	LHFPL2	5'UTR	OpenSea	chr5	77923936	0.465459	0.683876	0.218418
cg14388488	GATA5	TSS1500	Island	chr20	61051777	0.428161	0.64655	0.218389
cg17995172	MAPK4;MAPK4;MAPK4	5'UTR;5'UTR;5'UTR	OpenSea	chr18	48156147	0.537556	0.755909	0.218353
cg08114731	LPP;LPP;LPP	5'UTR;5'UTR;5'UTR	OpenSea	chr3	187962799	0.586327	0.804672	0.218345
cg00359590	CLU;CLU;CLU	TSS1500;Body;TSS1500	N_Shelf	chr8	27469673	0.551195	0.769503	0.218308
cg21656685	LPIN2;LOC727896	Body;TSS1500	OpenSea	chr18	2947843	0.556972	0.775239	0.218266
cg10253022	TXNRD2;COMT	TSS200;5'UTR	Island	chr22	19929467	0.702888	0.920941	0.218053
cg24248548	NEK6;NEK6;NEK6;NEK6	Body;5'UTR;5'UTR;5'UTR	OpenSea	chr9	127045343	0.341289	0.559323	0.218033
cg00522443	EDAR	5'UTR	OpenSea	chr2	109580567	0.442152	0.66015	0.217998
cg11163901	NKX6-2	TSS1500	Island	chr10	134599807	0.376406	0.594356	0.21795
cg07105005	LOC400620;LINC00469	TSS1500;Body	OpenSea	chr17	71782468	0.193336	0.411184	0.217849
cg07801272	NME4;NME4;NME4;NME4;NME4;NME4;NME4	TSS1500;TSS1500;TSS1500;TSS1500;TSS1500;TSS1500;TSS1500	N_Shore	chr16	446371	0.423638	0.641424	0.217786
cg18664912	SLC1A6;SLC1A6;SLC1A6	5'UTR;5'UTR;Body	N_Shore	chr19	15088058	0.55831	0.776078	0.217768
cg26888153	ELAVL4;ELAVL4;ELAVL4	Body;Body;TSS200	OpenSea	chr1	50571845	0.589614	0.807309	0.217695
cg01284438	CPLX2	5'UTR	OpenSea	chr5	175250977	0.127432	0.345105	0.217673
cg10453019	GALNTL2;GALNTL2	5'UTR;1stExon	OpenSea	chr3	16216215	0.471734	0.689337	0.217602
cg13491563	ABCF3	TSS1500	N_Shore	chr3	183903302	0.136201	0.353803	0.217601
cg04776357	CNTN1;CNTN1	5'UTR;5'UTR	OpenSea	chr12	41221689	0.436961	0.654438	0.217477
cg01255527	FBXO32;FBXO32;FBXO32	5'UTR;Body;Body	OpenSea	chr8	124526866	0.549752	0.767158	0.217406
cg17173498	FLJ42875;PRDM16;PRDM16;FLJ42875	TSS1500;TSS1500;TSS1500;TSS1500	Island	chr1	2985494	0.0978215	0.315143	0.217321
cg22854419	HMOX2;HMOX2;HMOX2;HMOX2;HMOX2;HMOX2;HMOX2	5'UTR;5'UTR;5'UTR;5'UTR;5'UTR;5'UTR;5'UTR	S_Shore	chr16	4528222	0.473998	0.691312	0.217314
cg04995108	ATXN1;ATXN1	5'UTR;5'UTR	OpenSea	chr6	16583141	0.505763	0.72299	0.217227
cg26066951	CYTH1;CYTH1;CYTH1;CYTH1	TSS200;5'UTR;Body;Body	OpenSea	chr17	76713222	0.481707	0.698922	0.217215
cg20538093	CES5A	TSS200	OpenSea	chr16	55990009	0.418677	0.635869	0.217192
cg08201248	TRIM2;TRIM2;TRIM2;TRIM2;TRIM2	Body;5'UTR;Body;Body;Body	OpenSea	chr4	154187058	0.543795	0.760777	0.216982
cg04349652	PBK;PBK	5'UTR;5'UTR	N_Shore	chr8	27694006	0.561464	0.778249	0.216785
cg06714705	OLFML1;OLFML1	5'UTR;1stExon	OpenSea	chr11	7506940	0.423154	0.639938	0.216783
cg25733272	AOAH;AOAH	1stExon;5'UTR	OpenSea	chr7	36764082	0.461857	0.67861	0.216753
cg10974068	KCNAB2;KCNAB2;KCNAB2;KCNAB2;KCNAB2;KCNAB2	Body;Body;Body;Body;5'UTR;Body	OpenSea	chr1	6125308	0.427863	0.644598	0.216735
cg12741645	AEN	5'UTR	S_Shelf	chr15	89167736	0.206925	0.423606	0.216681
cg13471365	CORO2A	5'UTR	N_Shore	chr9	100952835	0.277237	0.493802	0.216565
cg24709158	CERS5;CERS5;CERS5;CERS5;CERS5	5'UTR;Body;5'UTR;1stExon;1stExon	Island	chr12	50561193	0.0593757	0.275926	0.21655
cg03442861	EPB41L2;EPB41L2;EPB41L2;EPB41L2	5'UTR;5'UTR;5'UTR;5'UTR	OpenSea	chr6	131337169	0.432293	0.648712	0.216419
cg08686311	FAM110A;FAM110A;FAM110A	5'UTR;5'UTR;TSS1500	N_Shore	chr20	825052	0.0641744	0.280486	0.216311
cg22837107	TEX2;TEX2	5'UTR;5'UTR	OpenSea	chr17	62314379	0.428331	0.644577	0.216247
cg14229362	TRIB2;TRIB2	TSS200;TSS200	Island	chr2	12856859	0.18787	0.403997	0.216127
cg09190470	LOC101929551	TSS200	OpenSea	chr2	8039876	0.245173	0.461276	0.216103
cg23827488	FAM65B	5'UTR	N_Shelf	chr6	24908452	0.302526	0.51861	0.216084
cg25267485	LOC101927081	TSS200	OpenSea	chr14	27342258	0.253405	0.46946	0.216055
cg05031521	SOX8	TSS1500	Island	chr16	1030561	0.126202	0.342161	0.21596
cg18243574	CLEC3A	TSS200	OpenSea	chr16	78056404	0.0755078	0.291403	0.215896
cg15289769	CMKLR1;CMKLR1;CMKLR1;CMKLR1	TSS200;5'UTR;5'UTR;5'UTR	OpenSea	chr12	108714559	0.266572	0.482443	0.215871
cg05348708	C17orf70;C17orf70	TSS1500;TSS1500	S_Shore	chr17	79520615	0.247542	0.463187	0.215646
cg07817266	MGC57346-CRHR1;MGC57346-CRHR1	5'UTR;5'UTR	OpenSea	chr17	43765890	0.301016	0.516655	0.21564
cg04830056	MCF2L2;B3GNT5	Body;5'UTR	OpenSea	chr3	182982965	0.367523	0.583131	0.215607
cg15693573	LRTOMT;LRTOMT;NUMA1;LRTOMT;LRTOMT;LRTOMT;LRTOMT	TSS200;TSS200;5'UTR;TSS1500;TSS200;TSS1500;TSS1500	N_Shore	chr11	71791225	0.029999	0.245565	0.215566
cg18566515	FGFR2;FGFR2;FGFR2;FGFR2;FGFR2;FGFR2	5'UTR;5'UTR;5'UTR;5'UTR;5'UTR;TSS200	N_Shore	chr10	123356236	0.041771	0.257251	0.21548
cg14191698	DHX16;DHX16	TSS200;TSS200	Island	chr6	30640833	0.101365	0.316773	0.215408
cg05257097	MAP3K14-AS1;MAP3K14-AS1;SPATA32;MAP3K14;MAP3K14-AS1;MAP3K14-AS1;MAP3K14-AS1	Body;Body;TSS1500;3'UTR;Body;Body;Body	S_Shore	chr17	43340758	0.593777	0.809127	0.21535
cg23260699	SECTM1	TSS1500	S_Shore	chr17	80292864	0.415338	0.63061	0.215271
cg21635787	LOC100130370;LOC100130370	1stExon;5'UTR	N_Shore	chr17	79359006	0.361516	0.576752	0.215236
cg16281776	PRELP;PRELP	TSS1500;TSS1500	OpenSea	chr1	203444678	0.143316	0.358431	0.215115
cg06101324	SPRR1A	TSS1500	OpenSea	chr1	152955543	0.437421	0.652265	0.214844
cg08802738	MIR7641-2	TSS1500	OpenSea	chr20	30595091	0.268269	0.483054	0.214785
cg04376123	GTF2IRD1;GTF2IRD1	5'UTR;5'UTR	Island	chr7	73895109	0.528507	0.743291	0.214785
cg25355534	SEPT9;SEPT9;SEPT9;SEPT9	Body;Body;5'UTR;Body	OpenSea	chr17	75321775	0.40399	0.618737	0.214746
cg23047236	PIPOX	TSS1500	OpenSea	chr17	27369447	0.493798	0.708504	0.214706
cg17685731	POU2F1;POU2F1;POU2F1;POU2F1	TSS200;Body;Body;Body	OpenSea	chr1	167298151	0.661389	0.875997	0.214608
cg10619248	PPARGC1A	TSS200	OpenSea	chr4	23891798	0.26102	0.475623	0.214603
cg05640128	DPP6;DPP6;DPP6	TSS200;Body;Body	Island	chr7	154002270	0.644194	0.858776	0.214582
cg07189587	RHOJ;RHOJ	5'UTR;1stExon	OpenSea	chr14	63671517	0.427281	0.641815	0.214534
cg12713340	SEMA4G;SEMA4G;SEMA4G;SEMA4G	5'UTR;5'UTR;1stExon;1stExon	S_Shelf	chr10	102732290	0.500035	0.714456	0.214422
cg06627114	TCF4;TCF4;TCF4;TCF4;TCF4;TCF4;TCF4;TCF4;TCF4	TSS1500;Body;Body;Body;Body;Body;Body;Body;Body	OpenSea	chr18	53090930	0.325025	0.539427	0.214402
cg00035526	CNTN4;CNTN4	5'UTR;5'UTR	OpenSea	chr3	2396810	0.486552	0.700951	0.214399
cg17880703	ZNF57;ZNF57	5'UTR;1stExon	Island	chr19	2900938	0.0706554	0.285012	0.214356
cg00014112	GYPC;GYPC	TSS200;TSS200	N_Shore	chr2	127413530	0.123496	0.337839	0.214343
cg05914697	RGS3;RGS3;RGS3;RGS3;RGS3;RGS3;RGS3	1stExon;Body;Body;5'UTR;5'UTR;Body;Body	OpenSea	chr9	116327278	0.322616	0.536954	0.214338
cg11134801	MIR377	TSS200	N_Shelf	chr14	101528354	0.587326	0.801596	0.214271
cg25480102	CYP27A1	TSS1500	N_Shore	chr2	219646269	0.468676	0.6828	0.214123
cg04565201	MIR759	TSS1500	OpenSea	chr13	53382856	0.287466	0.501486	0.21402
cg26265584	UBFD1;EARS2;EARS2;EARS2	TSS1500;Body;Body;Body	N_Shore	chr16	23567523	0.453153	0.667162	0.21401
cg14496660	ATP2B2;ATP2B2	5'UTR;5'UTR	OpenSea	chr3	10505836	0.485092	0.69897	0.213878
cg12914982	GAS8;DBNDD1;DBNDD1;DBNDD1	5'UTR;TSS1500;TSS1500;TSS1500	N_Shore	chr16	90087363	0.316734	0.530602	0.213869
cg16875202	PDZRN3;PDZRN3;PDZRN3	Body;Body;5'UTR	OpenSea	chr3	73553098	0.53405	0.747899	0.213849
cg21300318	MIR7-3;C19orf30	TSS1500;Body	OpenSea	chr19	4769206	0.458526	0.672363	0.213837
cg02102889	SLC7A11	TSS1500	OpenSea	chr4	139164723	0.217282	0.431111	0.213828
cg15120426	LINGO1-AS2;LINGO1-AS2;LINGO1;LINGO1;LINGO1;LINGO1;LINGO1;LINGO1;LINGO1;LINGO1;LINGO1;LINGO1;LINGO1	TSS1500;TSS1500;5'UTR;5'UTR;5'UTR;5'UTR;5'UTR;5'UTR;5'UTR;5'UTR;5'UTR;5'UTR;5'UTR	OpenSea	chr15	77951471	0.332183	0.546007	0.213824
cg10088685	C1QB	TSS1500	OpenSea	chr1	22978660	0.604815	0.818612	0.213797
cg00377915	STOX1;STOX1;STOX1;STOX1;STOX1	5'UTR;Body;Body;Body;Body	OpenSea	chr10	70631035	0.484997	0.698691	0.213694
cg22093121	ABCA9	TSS200	OpenSea	chr17	67057211	0.270886	0.484527	0.213641
cg04246880	CALY	TSS200	Island	chr10	135150497	0.18529	0.398833	0.213543
cg24500900	GATA5	TSS1500	Island	chr20	61051423	0.175258	0.388774	0.213516
cg08944170	OR2L13;OR2L13	1stExon;5'UTR	Island	chr1	248100614	0.105409	0.318891	0.213482
cg21075883	NAV2-AS5;NAV2	TSS1500;Body	OpenSea	chr11	19529405	0.301244	0.514677	0.213433
cg12559474	CDH10	5'UTR	OpenSea	chr5	24622791	0.628073	0.841492	0.213419
cg04274297	SLC25A46;SLC25A46;SLC25A46;SLC25A46	TSS1500;TSS1500;5'UTR;1stExon	N_Shore	chr5	110073856	0.480978	0.694382	0.213404
cg06915226	ADD2;ADD2;ADD2;ADD2;ADD2	5'UTR;5'UTR;5'UTR;5'UTR;5'UTR	OpenSea	chr2	70960959	0.58948	0.802876	0.213396
cg26711732	GSDMD;GSDMD	TSS200;5'UTR	N_Shore	chr8	144640378	0.386557	0.599931	0.213374
cg08076018	ANGPTL2;RALGPS1	TSS200;Body	OpenSea	chr9	129885080	0.0910538	0.304427	0.213373
cg14204731	CD96;CD96;CD96;CD96	5'UTR;5'UTR;1stExon;1stExon	OpenSea	chr3	111260936	0.510982	0.724147	0.213165
cg02579241	IL21-AS1;IL21;IL21	TSS1500;Body;Body	OpenSea	chr4	123538830	0.468103	0.681127	0.213024
cg03196115	SLC24A1;SLC24A1;SLC24A1;SLC24A1;SLC24A1	TSS1500;Body;Body;Body;Body	OpenSea	chr15	65934392	0.431032	0.644033	0.213002
cg22852570	STK3	5'UTR	OpenSea	chr8	99903395	0.672548	0.885519	0.212971
cg03665785	C22orf31	TSS1500	OpenSea	chr22	29458676	0.451798	0.664741	0.212942
cg24500711	KRTAP13-3	TSS1500	OpenSea	chr21	31799091	0.332081	0.544908	0.212827
cg22996009	CPS1;CPS1;CPS1	Body;Body;TSS1500	OpenSea	chr2	211457684	0.392267	0.60509	0.212823
cg02514926	CACTIN-AS1;TBXA2R;TBXA2R	TSS1500;TSS200;TSS200	Island	chr19	3606880	0.152942	0.365689	0.212747
cg27329005	TAF1D;C11orf54	TSS1500;5'UTR	Island	chr11	93475054	0.386992	0.599722	0.21273
cg06751175	OSBPL9;OSBPL9;OSBPL9;OSBPL9	Body;5'UTR;Body;Body	OpenSea	chr1	52083188	0.199087	0.411797	0.21271
cg07235981	RHOT1;RHOT1;RHOT1;RHOT1;RHOT1;RHOT1;RHOT1;RHOT1	5'UTR;5'UTR;5'UTR;Body;Body;Body;Body;Body	S_Shore	chr17	30470872	0.465765	0.678455	0.21269
cg19149693	ZBTB20;ZBTB20	5'UTR;5'UTR	OpenSea	chr3	114599007	0.454676	0.667365	0.212689
cg07630544	RHEBL1	TSS1500	S_Shore	chr12	49464041	0.140901	0.353553	0.212652
cg25374649	C18orf1;C18orf1;C18orf1;C18orf1	TSS1500;Body;Body;TSS1500	OpenSea	chr18	13611400	0.112007	0.324622	0.212615
cg25320780	SLC16A4	5'UTR	OpenSea	chr1	110933345	0.354705	0.567305	0.2126
cg16966952	LOC102546226	TSS200	OpenSea	chr5	87734907	0.574032	0.786584	0.212552
cg22047282	EMILIN1;EMILIN1	1stExon;5'UTR	N_Shelf	chr2	27301649	0.499491	0.711974	0.212483
cg03918313	TSPAN4;TSPAN4;TSPAN4;TSPAN4;TSPAN4;TSPAN4;TSPAN4	5'UTR;Body;Body;Body;Body;Body;Body	N_Shelf	chr11	855971	0.53965	0.752078	0.212429
cg04317686	ASB10;ASB10;ASB10	TSS1500;TSS1500;TSS1500	OpenSea	chr7	150885401	0.421684	0.633991	0.212307
cg20603222	C7orf50;C7orf50;GPR146;C7orf50	Body;Body;TSS1500;Body	N_Shore	chr7	1096387	0.566969	0.779234	0.212266
cg09684846	FAM18A	TSS200	Island	chr16	10912718	0.175252	0.387472	0.21222
cg07839742	MRAP2	5'UTR	OpenSea	chr6	84761960	0.215831	0.427929	0.212099
cg24330922	MRPS18B;PPP1R10	TSS1500;5'UTR	N_Shore	chr6	30584245	0.189632	0.401703	0.212071
cg11133623	ALPL;ALPL;ALPL	5'UTR;5'UTR;5'UTR	OpenSea	chr1	21847674	0.40129	0.613286	0.211996
cg27369286	ARMC5;ARMC5	TSS1500;TSS1500	N_Shore	chr16	31469821	0.197139	0.409134	0.211995
cg19450119	C6orf208;C6orf122	Body;TSS1500	OpenSea	chr6	170199865	0.461717	0.673706	0.211989
cg03043444	ZNF835	TSS200	Island	chr19	57183213	0.0767206	0.288701	0.211981
cg06533934	TAS2R7	TSS200	OpenSea	chr12	10955358	0.598445	0.810356	0.211911
cg19583117	ZMYND8;ZMYND8;ZMYND8;ZMYND8;ZMYND8;ZMYND8;ZMYND8;ZMYND8;ZMYND8;ZMYND8;ZMYND8;ZMYND8;ZMYND8;ZMYND8;ZMYND8;ZMYND8;ZMYND8;ZMYND8	5'UTR;5'UTR;5'UTR;5'UTR;5'UTR;Body;Body;Body;Body;Body;Body;Body;Body;Body;Body;Body;Body;Body	OpenSea	chr20	45985392	0.170731	0.382602	0.211872
cg19204283	PLEKHG1	5'UTR	OpenSea	chr6	151041962	0.189987	0.401846	0.211859
cg07077735	FUK	5'UTR	OpenSea	chr16	70494709	0.309888	0.521704	0.211816
cg10665380	C5orf24;C5orf24	TSS200;5'UTR	Island	chr5	134181494	0.166504	0.378315	0.211811
cg25584771	CD83;CD83;CD83	TSS1500;TSS1500;TSS200	N_Shore	chr6	14117423	0.478307	0.690038	0.21173
cg07387607	BAT2	TSS1500	N_Shore	chr6	31587714	0.215494	0.427207	0.211713
cg00092427	LMF1-AS1;LMF1-AS1;LMF1;LMF1;LMF1	TSS200;TSS200;Body;Body;Body	N_Shore	chr16	970864	0.485813	0.697505	0.211693
cg17633431	SEMA5B	5'UTR	OpenSea	chr3	122712138	0.322077	0.533672	0.211595
cg05286280	C3orf70	TSS1500	S_Shore	chr3	184872119	0.471312	0.682893	0.211581
cg16717867	NCK1	5'UTR	OpenSea	chr3	136601982	0.610817	0.822372	0.211555
cg23244192	ZNF846	TSS200	Island	chr19	9879544	0.133439	0.344969	0.21153
cg20579480	APOBEC4;RGL1	5'UTR;5'UTR	OpenSea	chr1	183622007	0.485156	0.696684	0.211528
cg06822943	CLRN1;CLRN1OS	TSS200;Body	OpenSea	chr3	150690810	0.508099	0.719524	0.211425
cg17971969	RGS3;RGS3;RGS3;RGS3;RGS3	Body;Body;5'UTR;Body;Body	OpenSea	chr9	116306867	0.658732	0.869914	0.211182
cg24091470	LINC01441;LINC01440	Body;TSS200	OpenSea	chr20	54039437	0.635125	0.846262	0.211136
cg11259833	PGBD1	TSS200	Island	chr6	28249221	0.119938	0.331062	0.211124
cg04638679	ARL11;ARL11	5'UTR;1stExon	OpenSea	chr13	50202713	0.266384	0.477462	0.211078
cg04520340	PRKCZ;PRKCZ;PRKCZ	1stExon;Body;5'UTR	N_Shore	chr1	2005132	0.281945	0.492985	0.21104
cg20025963	PYCR1;PYCR1;PYCR1;PYCR1	1stExon;5'UTR;1stExon;5'UTR	Island	chr17	79894795	0.227471	0.43851	0.211039
cg12091331	PLAT;PLAT	TSS200;TSS200	OpenSea	chr8	42065314	0.638597	0.849556	0.210959
cg04530116	RPS27A;C2orf63;RPS27A;C2orf63	5'UTR;TSS200;TSS200;5'UTR	OpenSea	chr2	55459572	0.14071	0.351598	0.210888
cg20874261	PTPRK;PTPRK;PTPRK;PTPRK;PTPRK;PTPRK	5'UTR;Body;Body;Body;Body;Body	OpenSea	chr6	128820621	0.270537	0.481414	0.210877
cg05243498	CSTA	TSS1500	OpenSea	chr3	122043094	0.724279	0.93512	0.210841
cg18023842	NHLH1	TSS1500	OpenSea	chr1	160336475	0.541559	0.752397	0.210837
cg08995609	RIN1	TSS200	S_Shore	chr11	66104115	0.212768	0.42358	0.210812
cg02897359	HSPA1A;HSPA1L	TSS1500;TSS200	Island	chr6	31782918	0.151005	0.361767	0.210762
cg09021112	SLC7A11	TSS1500	OpenSea	chr4	139164790	0.352653	0.563351	0.210698
cg26533635	PRKAR2B	TSS1500	N_Shore	chr7	106684141	0.614516	0.825184	0.210668
cg22691776	NR2C2	5'UTR	OpenSea	chr3	15032403	0.437339	0.647961	0.210622
cg07857113	C8A	TSS1500	OpenSea	chr1	57319088	0.591376	0.801923	0.210547
cg02794892	CD209;CD209;CD209;CD209;CD209;CD209;CD209;CD209	TSS1500;TSS1500;TSS1500;TSS1500;TSS1500;TSS1500;TSS1500;TSS1500	OpenSea	chr19	7813901	0.462461	0.672991	0.21053
cg26866014	C7orf33;C7orf33	1stExon;5'UTR	OpenSea	chr7	148287712	0.291509	0.502016	0.210507
cg10543035	NPHS2	TSS1500	S_Shore	chr1	179545790	0.554055	0.764505	0.21045
cg10514574	ATP8B4;ATP8B4;ATP8B4	TSS1500;TSS1500;TSS1500	OpenSea	chr15	50411829	0.330279	0.540706	0.210426
cg23881926	FAM110B	5'UTR	Island	chr8	59058656	0.546986	0.757324	0.210338
cg02142972	RGS3;RGS3;RGS3;RGS3;RGS3;RGS3	TSS200;Body;Body;5'UTR;Body;Body	OpenSea	chr9	116327210	0.171958	0.382067	0.210109
cg16511462	LOC101928936	TSS200	OpenSea	chr6	89249182	0.634238	0.844236	0.209999
cg25745746	VWA5B1;VWA5B1	5'UTR;1stExon	OpenSea	chr1	20617452	0.268755	0.478749	0.209995
cg10294208	C14orf80;C14orf80;C14orf80;C14orf80	TSS1500;TSS1500;5'UTR;5'UTR	Island	chr14	105957348	0.107455	0.317429	0.209974
cg20234170	CAT	TSS1500	N_Shore	chr11	34460107	0.507127	0.716805	0.209679
cg12671744	FAAH	TSS200	Island	chr1	46859774	0.252369	0.462042	0.209673
cg21413173	KIAA1026;KIAA1026;KIAA1026;KIAA1026;KIAA1026	Body;5'UTR;TSS1500;Body;Body	OpenSea	chr1	15271952	0.255353	0.465007	0.209654
cg14451276	AOAH;AOAH	1stExon;5'UTR	OpenSea	chr7	36764019	0.701046	0.910691	0.209646
cg12494143	SMOX;SMOX;SMOX;SMOX;SMOX	5'UTR;5'UTR;5'UTR;5'UTR;5'UTR	OpenSea	chr20	4148606	0.0921407	0.301768	0.209627
cg00489772	KIAA0562;DFFB	TSS1500;Body	Island	chr1	3775078	0.336968	0.546538	0.209569
cg00039998	OC90	5'UTR	OpenSea	chr8	133069361	0.474658	0.684213	0.209556
cg14104842	NRCAM;NRCAM;NRCAM;NRCAM	5'UTR;5'UTR;5'UTR;5'UTR	OpenSea	chr7	108059732	0.514623	0.724118	0.209495
cg22363971	SMOX;SMOX;SMOX;SMOX;SMOX	5'UTR;5'UTR;5'UTR;5'UTR;5'UTR	OpenSea	chr20	4141571	0.357885	0.567352	0.209467
cg14194956	APOBEC3B	TSS200	OpenSea	chr22	39378235	0.501886	0.71135	0.209464
cg02724472	LRRC17;FBXL13;LRRC17;FBXL13	TSS200;Body;TSS200;Body	OpenSea	chr7	102553293	0.532634	0.742067	0.209433
cg17453220	PDE4D;PDE4D;PDE4D;PDE4D;PDE4D;PDE4D	TSS1500;Body;Body;Body;Body;Body	OpenSea	chr5	58572910	0.307068	0.516472	0.209404
cg06299540	NUMA1;NUMA1;NUMA1	Body;5'UTR;5'UTR	OpenSea	chr11	71753240	0.435679	0.644944	0.209265
cg04130952	PCBP4;PCBP4	5'UTR;TSS1500	OpenSea	chr3	51998051	0.451369	0.660577	0.209209
cg00320453	TMEM225	TSS1500	OpenSea	chr11	123756564	0.618919	0.827955	0.209036
cg22522688	SSH1;SSH1;SSH1;SSH1	1stExon;5'UTR;Body;Body	OpenSea	chr12	109221232	0.463375	0.67232	0.208945
cg21830259	TMOD3	5'UTR	S_Shelf	chr15	52126118	0.732466	0.941341	0.208876
cg12244961	FAM159B	TSS1500	N_Shore	chr5	63984998	0.413563	0.622371	0.208808
cg09983746	NDUFA4	TSS1500	S_Shore	chr7	10981034	0.642156	0.850954	0.208798
cg17663845	SP2-AS1;SP2-AS1;PNPO;PNPO	TSS200;TSS200;5'UTR;1stExon	OpenSea	chr17	46018929	0.337813	0.546608	0.208794
cg19498796	GATAD2A	5'UTR	OpenSea	chr19	19568958	0.271705	0.480484	0.208778
cg07495748	RNF165;RNF165	5'UTR;Body	OpenSea	chr18	43967176	0.289667	0.498431	0.208764
cg23271099	CUL9	TSS1500	N_Shore	chr6	43149472	0.170355	0.379075	0.20872
cg08084655	BTBD17	TSS1500	S_Shore	chr17	72358213	0.313357	0.522038	0.208681
cg22600300	FAM71F1;FAM71F1	TSS1500;TSS1500	OpenSea	chr7	128348894	0.588055	0.79671	0.208655
cg10149159	MTHFS;MTHFS;MTHFS;ST20-MTHFS	TSS1500;TSS1500;TSS1500;Body	S_Shore	chr15	80189934	0.282458	0.491109	0.208651
cg08753951	MIR1286;RTN4R	TSS200;Body	OpenSea	chr22	20236751	0.505671	0.71432	0.208648
cg18892778	PRKAG2;PRKAG2	5'UTR;Body	OpenSea	chr7	151503515	0.25399	0.462638	0.208648
cg04399091	TRIM44;TRIM44	1stExon;5'UTR	Island	chr11	35684645	0.261267	0.469865	0.208598
cg26995083	TJAP1;TJAP1;TJAP1;TJAP1;TJAP1;TJAP1;TJAP1;TJAP1	5'UTR;5'UTR;Body;5'UTR;5'UTR;5'UTR;1stExon;5'UTR	OpenSea	chr6	43457511	0.272849	0.481432	0.208583
cg16920620	CHN2;CHN2;CHN2	5'UTR;Body;1stExon	OpenSea	chr7	29519651	0.356006	0.564579	0.208574
cg03586111	LIMS1;LIMS1;LIMS1;LIMS1;LIMS1	TSS1500;5'UTR;5'UTR;Body;Body	OpenSea	chr2	109237112	0.313139	0.521687	0.208548
cg09723136	ZNF664-FAM101A	5'UTR	OpenSea	chr12	124625840	0.272207	0.48062	0.208414
cg18503912	FXYD1;FXYD1	5'UTR;TSS200	N_Shelf	chr19	35630279	0.50303	0.711438	0.208408
cg15338665	LOC100506700	TSS1500	OpenSea	chr14	81916796	0.477323	0.685699	0.208376
cg24384816	SRC	TSS1500	N_Shore	chr20	35972312	0.283399	0.491759	0.208359
cg08090087	SEMA6D	5'UTR	OpenSea	chr15	47566367	0.55279	0.760967	0.208177
cg25116839	SCN2A	TSS1500	OpenSea	chr2	166095340	0.354687	0.562861	0.208174
cg17610751	KANSL1-AS1;KANSL1	Body;5'UTR	S_Shore	chr17	44272526	0.463256	0.67138	0.208123
cg00118229	PDE9A;PDE9A;PDE9A;PDE9A;PDE9A;PDE9A;PDE9A;PDE9A;PDE9A;PDE9A;PDE9A;PDE9A;PDE9A;PDE9A;PDE9A;PDE9A;PDE9A;PDE9A;PDE9A;PDE9A	Body;Body;5'UTR;Body;Body;Body;5'UTR;5'UTR;Body;Body;5'UTR;5'UTR;5'UTR;Body;5'UTR;Body;Body;Body;Body;Body	N_Shore	chr21	44088420	0.500878	0.708944	0.208066
cg24320612	GATA5	TSS1500	Island	chr20	61051317	0.211345	0.419309	0.207964
cg09150232	GRB10	5'UTR	N_Shore	chr7	50849639	0.541635	0.749575	0.20794
cg11955878	TRIM61	TSS200	OpenSea	chr4	165898967	0.344992	0.552918	0.207925
cg14480149	TSSC4	TSS1500	S_Shore	chr11	2422612	0.0719449	0.279855	0.20791
cg14083707	AGPAT3	5'UTR	OpenSea	chr21	45323543	0.433657	0.641522	0.207865
cg01138305	RHOH;RHOH;RHOH;RHOH;RHOH;RHOH;RHOH;RHOH;RHOH;RHOH;RHOH;RHOH;RHOH;RHOH;RHOH;RHOH;RHOH;RHOH	1stExon;1stExon;1stExon;1stExon;1stExon;1stExon;5'UTR;5'UTR;5'UTR;5'UTR;5'UTR;5'UTR;5'UTR;5'UTR;5'UTR;5'UTR;5'UTR;5'UTR	OpenSea	chr4	40198659	0.206172	0.414028	0.207856
cg14296532	RRAS2;RRAS2;RRAS2;RRAS2	Body;Body;5'UTR;5'UTR	OpenSea	chr11	14318352	0.647274	0.855097	0.207823
cg07929961	FZD2	TSS200	N_Shore	chr17	42634624	0.219394	0.427194	0.2078
cg22792560	FAM160A1	5'UTR	OpenSea	chr4	152446017	0.565915	0.773696	0.207781
cg16405582	ZNF704	5'UTR	Island	chr8	81785455	0.372274	0.580052	0.207777
cg06754698	ITIH3	TSS1500	OpenSea	chr3	52828393	0.462875	0.670631	0.207757
cg03657035	IMMP1L;IMMP1L	5'UTR;5'UTR	OpenSea	chr11	31502600	0.583674	0.79142	0.207746
cg05682911	ERG;ERG;ERG;ERG;ERG;ERG;ERG;ERG	Body;Body;Body;Body;Body;Body;5'UTR;5'UTR	OpenSea	chr21	39821077	0.669466	0.87717	0.207704
cg13239949	TMEM9	5'UTR	N_Shelf	chr1	201136321	0.39604	0.603736	0.207696
cg06001716	BRCA1;NBR2;BRCA1;BRCA1;BRCA1;BRCA1	TSS1500;Body;TSS1500;TSS1500;TSS1500;TSS1500	Island	chr17	41278141	0.583543	0.791195	0.207652
cg14909856	AKNA	5'UTR	OpenSea	chr9	117150236	0.47098	0.678552	0.207572
cg13525870	LDLRAD3;LDLRAD3;LDLRAD3	5'UTR;Body;Body	OpenSea	chr11	36054767	0.610859	0.818409	0.207549
cg23411981	CRIP2	TSS1500	Island	chr14	105940377	0.168208	0.375747	0.207539
cg00175395	KU-MEL-3	TSS200	OpenSea	chr6	4610744	0.483453	0.690982	0.207529
cg10581342	HMCES;HMCES	TSS1500;TSS1500	N_Shore	chr3	128996851	0.335456	0.542911	0.207455
cg01888869	ITGAX	TSS200	OpenSea	chr16	31366418	0.569427	0.776777	0.20735
cg01640727	MAPT;MAPT;MAPT;MAPT;MAPT;MAPT	5'UTR;5'UTR;5'UTR;5'UTR;5'UTR;5'UTR	S_Shelf	chr17	44029468	0.43027	0.637604	0.207333
cg25580018	ADAMTSL2;ADAMTSL2	5'UTR;TSS200	Island	chr9	136399808	0.230412	0.43764	0.207228
cg24664855	FCRLA	TSS1500	OpenSea	chr1	161676266	0.666468	0.87369	0.207223
cg14704531	LOXHD1;LOXHD1;LOXHD1	5'UTR;Body;Body	OpenSea	chr18	44135435	0.470073	0.677294	0.207221
cg17391876	LOC100130370	TSS200	N_Shore	chr17	79359296	0.391934	0.599144	0.20721
cg26196424	C14orf37	5'UTR	N_Shelf	chr14	58615960	0.389235	0.596288	0.207053
cg23993562	DPP6;DPP6;DPP6;DPP6;DPP6;DPP6;DPP6	5'UTR;5'UTR;1stExon;1stExon;Body;Body;Body	S_Shore	chr7	154002505	0.621518	0.8285	0.206982
cg01851874	RUNX1T1;RUNX1T1;RUNX1T1;RUNX1T1	Body;5'UTR;1stExon;5'UTR	OpenSea	chr8	93074929	0.475291	0.682195	0.206903
cg20260140	MYO15A	5'UTR	OpenSea	chr17	18017367	0.49574	0.702587	0.206847
cg13081704	KCNQ1DN	TSS1500	Island	chr11	2890457	0.596875	0.803695	0.20682
cg21613307	SNORD22;SNORD31;SNORD30;SNORD29;SNHG1;SNHG1	TSS1500;TSS1500;TSS1500;TSS1500;ExonBnd;Body	N_Shore	chr11	62621976	0.108603	0.315363	0.20676
cg05726109	SEPT5;GP1BB	Body;TSS1500	Island	chr22	19709755	0.576401	0.783109	0.206708
cg21812470	CNGA1	TSS200	N_Shelf	chr4	48015021	0.679336	0.885998	0.206662
cg22851849	KIAA1958;KIAA1958;KIAA1958	5'UTR;5'UTR;5'UTR	S_Shore	chr9	115251372	0.0717502	0.278265	0.206515
cg13289809	COQ10B	TSS1500	N_Shore	chr2	198317568	0.444693	0.651189	0.206496
cg02743342	CTXN3	TSS200	OpenSea	chr5	126984564	0.49735	0.703831	0.20648
cg15096515	TPH2	TSS200	OpenSea	chr12	72332466	0.0899474	0.296423	0.206476
cg09095748	ESPNL	TSS1500	N_Shore	chr2	239008705	0.457164	0.663626	0.206462
cg05786554	ALKBH3-AS1	TSS200	OpenSea	chr11	43942604	0.386386	0.592847	0.206461
cg05274534	PNPO;SP2-AS1;SP2-AS1	TSS200;TSS200;TSS200	OpenSea	chr17	46018776	0.47896	0.685399	0.206439
cg18198065	C1QTNF1;C1QTNF1;C1QTNF1;C1QTNF1;C1QTNF1	TSS200;5'UTR;5'UTR;5'UTR;Body	OpenSea	chr17	77030192	0.256505	0.46286	0.206355
cg10899018	DEFB115	TSS1500	OpenSea	chr20	29844829	0.520033	0.726387	0.206355
cg22321764	HIF1A;HIF1A;HIF1A	TSS200;Body;Body	S_Shore	chr14	62164219	0.338583	0.544883	0.2063
cg17483959	AGPAT1;AGPAT1	TSS1500;5'UTR	OpenSea	chr6	32144245	0.157119	0.363406	0.206287
cg25483741	LYNX1;LYNX1;LYNX1;LYNX1	TSS1500;TSS1500;TSS1500;TSS1500	S_Shore	chr8	143859895	0.425456	0.631641	0.206185
cg25744056	FAM163B	TSS1500	S_Shore	chr9	136445595	0.557464	0.763544	0.20608
cg24123106	FABP7	TSS200	OpenSea	chr6	123100471	0.227713	0.433787	0.206074
cg00585066	GNG7	5'UTR	OpenSea	chr19	2685807	0.55641	0.762425	0.206016
cg19478129	PRDM16;PRDM16;LINC00982;LINC00982	TSS1500;TSS1500;TSS1500;TSS1500	Island	chr1	2985131	0.0665594	0.272492	0.205932
cg19652483	FILIP1	5'UTR	OpenSea	chr6	76191813	0.557905	0.76383	0.205925
cg22038626	CA4	TSS1500	N_Shore	chr17	58225949	0.193721	0.399586	0.205865
cg13396168	SEPT9;SEPT9;SEPT9;SEPT9;SEPT9;SEPT9;SEPT9;SEPT9;SEPT9;SEPT9	Body;Body;Body;Body;5'UTR;5'UTR;5'UTR;Body;Body;Body	OpenSea	chr17	75461546	0.288333	0.494111	0.205777
cg20998753	DDC;DDC;DDC;DDC;DDC;DDC;DDC	5'UTR;5'UTR;5'UTR;5'UTR;5'UTR;5'UTR;5'UTR	OpenSea	chr7	50624645	0.215001	0.42074	0.205739
cg15710742	HDAC4	5'UTR	OpenSea	chr2	240302888	0.563164	0.768887	0.205723
cg23674344	ACSF2	TSS1500	Island	chr17	48503163	0.235391	0.441092	0.205701
cg13003878	AMBP	TSS200	OpenSea	chr9	116840825	0.405615	0.611303	0.205688
cg13091160	TCAF1;TCAF1	5'UTR;5'UTR	N_Shore	chr7	143597620	0.189148	0.394784	0.205637
cg09119291	DUSP28;DUSP28;ANKMY1	5'UTR;1stExon;Body	Island	chr2	241499583	0.156113	0.361574	0.205461
cg08026941	OCEL1	TSS200	N_Shore	chr19	17336882	0.123887	0.329337	0.20545
cg19019528	TIMM50	TSS1500	N_Shore	chr19	39970265	0.640794	0.846204	0.205409
cg24824472	FYN	5'UTR	OpenSea	chr6	112111043	0.533539	0.738937	0.205398
cg14580628	NNT;NNT	TSS1500;TSS1500	N_Shore	chr5	43602116	0.244689	0.450087	0.205398
cg03619586	CLIC1	TSS1500	N_Shelf	chr6	31705409	0.22929	0.434675	0.205385
cg08499832	CNTN4	5'UTR	OpenSea	chr3	2553187	0.39664	0.602017	0.205376
cg17885063	RNF43;RNF43;RNF43	5'UTR;Body;Body	OpenSea	chr17	56460127	0.167543	0.372893	0.205351
cg09745791	CTRB1	TSS1500	OpenSea	chr16	75252619	0.328651	0.533863	0.205212
cg16397701	SOX5	5'UTR	OpenSea	chr12	24105160	0.326628	0.531834	0.205207
cg05689516	SMARCAD1;SMARCAD1;SMARCAD1;SMARCAD1	1stExon;TSS200;5'UTR;TSS200	Island	chr4	95128817	0.0975304	0.302622	0.205091
cg07570498	PHC2;PHC2	5'UTR;Body	N_Shore	chr1	33813321	0.37928	0.584348	0.205067
cg13076095	LOC102724190	TSS200	OpenSea	chr14	77542600	0.154594	0.359601	0.205007
cg01040280	RALY;RALY	5'UTR;5'UTR	OpenSea	chr20	32612393	0.397016	0.602019	0.205002
cg24575083	CYB5R2	TSS1500	Island	chr11	7695485	0.383777	0.588777	0.205
cg09527438	FAM129B	TSS200	OpenSea	chr9	130341468	0.287108	0.492052	0.204944
cg03191997	NCALD;NCALD;NCALD;NCALD;NCALD;NCALD;NCALD;NCALD;NCALD	1stExon;5'UTR;5'UTR;5'UTR;5'UTR;5'UTR;5'UTR;5'UTR;5'UTR	OpenSea	chr8	102803289	0.446702	0.651581	0.20488
cg27604917	IL16;IL16;IL16;IL16;IL16;IL16	ExonBnd;ExonBnd;1stExon;5'UTR;Body;Body	OpenSea	chr15	81589273	0.45306	0.657938	0.204878
cg18174834	ATF3	5'UTR	OpenSea	chr1	212740460	0.146372	0.351232	0.20486
cg25055992	CHRNA4;CHRNA4;CHRNA4;LOC100130587	TSS200;TSS200;TSS200;Body	Island	chr20	61992932	0.302517	0.507375	0.204859
cg05955301	PRELP;PRELP	TSS1500;TSS1500	OpenSea	chr1	203444536	0.206071	0.410906	0.204835
cg24539779	HES3	TSS1500	S_Shore	chr1	6302896	0.165601	0.370376	0.204775
cg14659930	ZBTB20;ZBTB20;ZBTB20;ZBTB20;ZBTB20;ZBTB20	5'UTR;5'UTR;5'UTR;5'UTR;5'UTR;5'UTR	OpenSea	chr3	114128301	0.399699	0.604444	0.204745
cg05648919	PROK1	TSS1500	OpenSea	chr1	110992530	0.472104	0.676753	0.204649
cg06181761	C14orf184	TSS1500	S_Shore	chr14	92042045	0.277611	0.482233	0.204621
cg01602153	FAM110B	5'UTR	Island	chr8	59058660	0.577249	0.781837	0.204588
cg18040786	HES5	TSS200	Island	chr1	2461875	0.243938	0.448503	0.204565
cg09756225	GTF2IRD1;GTF2IRD1	5'UTR;5'UTR	Island	chr7	73894999	0.207122	0.411657	0.204536
cg25787886	APOBEC3B	TSS200	OpenSea	chr22	39378382	0.288181	0.492621	0.204441
cg01834027	EPB41;EPB41;EPB41;EPB41;EPB41;EPB41	5'UTR;5'UTR;5'UTR;TSS1500;5'UTR;5'UTR	N_Shore	chr1	29240256	0.441424	0.645817	0.204393
cg22315164	MYO15A	TSS200	OpenSea	chr17	18012007	0.559568	0.763944	0.204375
cg15494458	BPI	TSS1500	OpenSea	chr20	36931512	0.472987	0.677355	0.204369
cg08675544	CHCHD4;CHCHD4	Body;5'UTR	N_Shelf	chr3	14163491	0.550412	0.754712	0.204301
cg21626163	MCCC2	TSS1500	N_Shore	chr5	70882722	0.139644	0.343898	0.204254
cg17166440	GFRA4;GFRA4	TSS1500;TSS1500	S_Shelf	chr20	3644256	0.458782	0.662907	0.204125
cg11044011	RGS12;RGS12	TSS1500;TSS1500	N_Shelf	chr4	3315040	0.447204	0.651323	0.204119
cg21584422	RASAL1;RASAL1	1stExon;5'UTR	S_Shore	chr12	113573942	0.310584	0.5147	0.204116
cg23575219	KIAA1958;KIAA1958;KIAA1958	5'UTR;5'UTR;5'UTR	S_Shore	chr9	115250537	0.392731	0.596807	0.204077
cg21355100	ZNF555	TSS1500	Island	chr19	2840865	0.167039	0.371079	0.204041
cg19370817	CHL1;CHL1	5'UTR;5'UTR	OpenSea	chr3	330267	0.291432	0.495468	0.204037
cg14036069	NEK6;NEK6;NEK6;NEK6	5'UTR;5'UTR;Body;5'UTR	OpenSea	chr9	127047671	0.516975	0.720987	0.204012
cg00880984	IBTK	TSS1500	S_Shore	chr6	82958011	0.223221	0.427178	0.203957
cg03540731	LRRC25;LRRC25	1stExon;5'UTR	OpenSea	chr19	18508115	0.385557	0.589404	0.203846
cg22380613	SPATS2;SPATS2;SPATS2;SPATS2	5'UTR;5'UTR;5'UTR;Body	S_Shore	chr12	49762044	0.348161	0.551996	0.203835
cg08652535	LOC101928909;TTC7B	TSS1500;Body	OpenSea	chr14	91108321	0.144331	0.348124	0.203793
cg20731136	CAT	TSS200	Island	chr11	34460298	0.628197	0.831982	0.203786
cg08045906	PPT2;PRRT1;PPT2	TSS1500;TSS1500;TSS1500	N_Shore	chr6	32120625	0.326736	0.530455	0.203719
cg27553890	SSH1;SSH1;SSH1	TSS200;Body;Body	OpenSea	chr12	109221424	0.415975	0.619682	0.203707
cg24607398	EPM2AIP1;MLH1	1stExon;TSS1500	N_Shore	chr3	37033625	0.376731	0.580408	0.203678
cg01854776	SH3BP4	5'UTR	OpenSea	chr2	235904366	0.505188	0.708654	0.203466
cg08134732	PTPN14	5'UTR	OpenSea	chr1	214687980	0.43745	0.640895	0.203444
cg08880817	TXNDC5;TXNDC5	Body;5'UTR	N_Shore	chr6	7909642	0.352584	0.555935	0.20335
cg19921917	PALLD;PALLD;PALLD;PALLD	5'UTR;1stExon;1stExon;5'UTR	OpenSea	chr4	169418224	0.384724	0.58801	0.203286
cg12489601	CLU;MIR6843;CLU;CLU	5'UTR;TSS1500;TSS200;Body	N_Shelf	chr8	27469145	0.252671	0.45593	0.203259
cg01923099	KCNQ1DN	TSS1500	N_Shore	chr11	2889875	0.381486	0.584719	0.203233
cg16059425	NAE1;NAE1;NAE1;NAE1	5'UTR;5'UTR;Body;Body	N_Shore	chr16	66863482	0.57886	0.78202	0.20316
cg10135708	UCN2	5'UTR	OpenSea	chr3	48601117	0.53027	0.733374	0.203103
cg16778289	HMOX2;HMOX2;HMOX2	5'UTR;5'UTR;5'UTR	Island	chr16	4526868	0.167142	0.370232	0.20309
cg00238353	PTPRE	5'UTR	OpenSea	chr10	129785537	0.633808	0.836897	0.203089
cg23674169	MUM1;MUM1	TSS200;5'UTR	S_Shore	chr19	1356278	0.421904	0.624973	0.20307
cg23632995	FAM129B	TSS200	OpenSea	chr9	130341480	0.480728	0.683566	0.202837
cg18566313	SORBS2;SORBS2;SORBS2;SORBS2;SORBS2	TSS200;TSS200;5'UTR;TSS1500;TSS1500	OpenSea	chr4	186733428	0.595024	0.797722	0.202698
cg23404978	TM4SF18;TM4SF18;TM4SF18	5'UTR;TSS200;1stExon	OpenSea	chr3	149051362	0.427829	0.630519	0.202689
cg10296496	CBFA2T3;CBFA2T3	5'UTR;Body	S_Shelf	chr16	88979364	0.24721	0.449548	0.202338
cg24852546	BCAR1;BCAR1;BCAR1;BCAR1;BCAR1	5'UTR;Body;Body;Body;Body	OpenSea	chr16	75292445	0.421264	0.623495	0.20223
cg13133883	RGR;RGR;RGR	TSS200;TSS200;TSS200	OpenSea	chr10	86004660	0.188929	0.391152	0.202223
cg15132385	DCN	5'UTR	OpenSea	chr12	91574910	0.501721	0.703937	0.202215
cg18169877	FPGS;FPGS;FPGS;FPGS	TSS1500;TSS1500;TSS1500;TSS1500	N_Shore	chr9	130564560	0.283419	0.485552	0.202132
cg01998039	DOK5;DOK5	5'UTR;Body	OpenSea	chr20	53127455	0.179983	0.382076	0.202094
cg12238858	KLHDC8A;KLHDC8A;KLHDC8A;KLHDC8A;KLHDC8A	1stExon;5'UTR;5'UTR;5'UTR;5'UTR	OpenSea	chr1	205325788	0.24528	0.44719	0.20191
cg14648877	CCDC92;CCDC92;CCDC92;CCDC92;CCDC92;CCDC92	5'UTR;5'UTR;5'UTR;5'UTR;5'UTR;5'UTR	OpenSea	chr12	124434035	0.573994	0.775868	0.201874
cg02735333	ANKRD11;ANKRD11;ANKRD11;ANKRD11	Body;5'UTR;5'UTR;5'UTR	OpenSea	chr16	89543331	0.671138	0.872964	0.201826
cg05908051	C6orf52;PAK1IP1;C6orf52;C6orf52	5'UTR;TSS1500;Body;Body	N_Shore	chr6	10693881	0.624744	0.826505	0.201761
cg20256779	FSBP;RAD54B;RAD54B;RAD54B	TSS200;TSS200;Body;Body	OpenSea	chr8	95449369	0.397436	0.599177	0.201741
cg03184588	FAM60A;FAM60A;FAM60A	TSS1500;TSS1500;TSS1500	S_Shore	chr12	31480300	0.365266	0.567003	0.201736
cg12280168	ZNF57	TSS200	Island	chr19	2900884	0.0439312	0.245652	0.201721
cg09915261	LOC101928790;LOC101928790;PEX5L;LOC101928790;PEX5L;PEX5L;PEX5L;PEX5L;PEX5L;PEX5L;PEX5L	TSS200;TSS200;5'UTR;Body;5'UTR;5'UTR;Body;Body;Body;Body;Body	OpenSea	chr3	179617207	0.447733	0.649337	0.201603
cg19383244	ACOT12;RNU5E-1;RNU5D-1	TSS1500;Body;Body	S_Shore	chr5	80691176	0.51726	0.718802	0.201542
cg04062567	HIST1H2AM;HIST1H2BO;HIST1H2BO	TSS1500;1stExon;5'UTR	N_Shore	chr6	27861237	0.383242	0.584719	0.201477
cg04166546	DHX16;DHX16;DHX16;DHX16	1stExon;1stExon;5'UTR;5'UTR	Island	chr6	30640826	0.141746	0.343144	0.201397
cg00029973	TRPV1;TRPV1	TSS1500;5'UTR	OpenSea	chr17	3501741	0.719913	0.921228	0.201315
cg20312390	ATP2B4;ATP2B4	5'UTR;5'UTR	OpenSea	chr1	203626524	0.422733	0.624042	0.201309
cg15386366	AKAP10	TSS1500	S_Shore	chr17	19881720	0.217217	0.418523	0.201306
cg26099316	ITIH3;ITIH3	5'UTR;1stExon	OpenSea	chr3	52828794	0.413646	0.614951	0.201305
cg03994313	LINC01301	TSS1500	OpenSea	chr8	61326843	0.402297	0.603559	0.201262
cg06507244	DHX32;DHX32	5'UTR;1stExon	OpenSea	chr10	127569494	0.421909	0.623008	0.201099
cg09511421	NDST4;NDST4	1stExon;5'UTR	OpenSea	chr4	116034871	0.280146	0.481096	0.20095
cg16318949	MIR184;ANKRD34C-AS1	TSS200;Body	OpenSea	chr15	79502054	0.18554	0.386473	0.200933
cg19547185	SLC1A6;SLC1A6;SLC1A6	5'UTR;5'UTR;Body	N_Shelf	chr19	15088008	0.383914	0.584769	0.200856
cg06027906	CAT	TSS200	Island	chr11	34460318	0.469536	0.670327	0.200791
cg11351987	C19orf30	TSS200	OpenSea	chr19	4769047	0.579612	0.78037	0.200759
cg12976141	APBB1;APBB1;APBB1;APBB1;APBB1;APBB1;APBB1;APBB1;APBB1;APBB1	5'UTR;TSS1500;TSS1500;TSS1500;1stExon;TSS200;TSS200;Body;Body;Body	OpenSea	chr11	6426823	0.47158	0.672314	0.200734
cg09288789	CNKSR3	TSS1500	S_Shore	chr6	154832667	0.0953769	0.296094	0.200717
cg08653930	BTG1;C12orf79;C12orf79;C12orf79;C12orf79;C12orf79	3'UTR;TSS1500;TSS1500;TSS1500;TSS1500;TSS1500	N_Shelf	chr12	92536650	0.179109	0.379798	0.200689
cg05883445	CDH18	TSS1500	OpenSea	chr5	20576898	0.48708	0.687735	0.200656
cg03446876	MIR96	TSS200	N_Shelf	chr7	129414697	0.377077	0.577721	0.200644
cg04095413	MAN2C1;MAN2C1;MAN2C1;MAN2C1	TSS1500;TSS1500;TSS1500;TSS1500	S_Shore	chr15	75661532	0.136538	0.337118	0.20058
cg21466963	ZNF492	5'UTR	S_Shore	chr19	22817774	0.547759	0.748276	0.200517
cg00546117	RERE;RERE;RERE	5'UTR;Body;Body	OpenSea	chr1	8445545	0.264756	0.464997	0.200241
cg26442911	MRVI1;MRVI1;MRVI1;MRVI1;MRVI1;MRVI1;MRVI1;MRVI1;MRVI1	5'UTR;5'UTR;TSS1500;5'UTR;5'UTR;1stExon;1stExon;1stExon;1stExon	OpenSea	chr11	10715379	0.390071	0.590237	0.200165
cg20810117	SLC39A14;SLC39A14;SLC39A14;SLC39A14	5'UTR;5'UTR;5'UTR;5'UTR	OpenSea	chr8	22255186	0.264653	0.464792	0.200139
cg22971501	LDLR	TSS1500	N_Shore	chr19	11199476	0.279882	0.480021	0.200139
cg09419843	VGLL4;VGLL4;VGLL4;VGLL4	TSS1500;Body;Body;Body	OpenSea	chr3	11646363	0.527031	0.727148	0.200118
cg03365937	CHST1	TSS1500	S_Shore	chr11	45688659	0.37111	0.571206	0.200096
cg12798017	SGMS2;LOC101929595	5'UTR;Body	OpenSea	chr4	108792688	0.381687	0.581772	0.200085
cg09867705	PDLIM5;PDLIM5;PDLIM5;PDLIM5;PDLIM5;PDLIM5;PDLIM5;PDLIM5	5'UTR;5'UTR;Body;Body;Body;Body;Body;Body	OpenSea	chr4	95492581	0.506227	0.706247	0.20002
cg18628164	MAP2;MAP2;MAP2;MAP2	TSS1500;TSS1500;TSS1500;5'UTR	OpenSea	chr2	210444075	0.0766271	0.276628	0.2
