# Supplementary material for: PRDM8 reveals aberrant DNA methylation in aging syndromes and is relevant for hematopoietic and neuronal differentiation
Source: Clin Epigenetics. 2020 Aug 20;12:125. doi: 10.1186/s13148-020-00914-5 (PMC7439574; doi:10.1186/s13148-020-00914-5)
Supplement: Supplementary file 4 — Additional file 4:. Tab. S3: Patient data of all DKC, AA samples and healthy controls. List of all patient samples and healthy controls with their according gender, chronological age, diagnosis, mutated genes, and blood counts. [file 13148_2020_914_MOESM4_ESM.xlsx]

## Sheet: Tabelle1
Sample	Gender	Age	Diagnosis	Mutated gene	Leukocytes [per nL]	neutr. Granulocytes [Percent of total neutr. Granulocytes]	Lymphocytes [Percent of total lymphocytes]	Hemoglobin [g/dL]	Thrombocytes [per nL]
DKC1	m	45.0247	DKC	TERT	3.7	50	44	13.5	222
DKC2	f	27.6192	DKC	TERC	4.1	44	44	10.5	85
DKC3	m	31.3973	DKC	ERCC6L	3.6	41	53	6.7	14
DKC4	f	41.3562	DKC		4.9	42	46	9.8	148
DKC5	m	40.4575	DKC	TERC	2.9	48	45	9.7	11
DKC6	f	20.9616	DKC	TERC	4.6	54	38	12	127
DKC7	f	47.5288	DKC	TERC	8.9	86	12	12.7	259
DKC8	m	46.074	DKC	TERT	6.1	6.1		11.3	52
DKC9	f	24.0219	DKC	TERT	9.32	62	18	7	139
DKC10	f	30.8493	DKC	TERC	4.25	60	29	11.9	94
DKC11	f	51.6466	DKC	TERC	5.4	25	53	8.7	21
DKC12	f	19.3671	DKC	TERT	5.52	42	48	13	305
DKC13	f	28.937	DKC	TERC	6.4	50	33	13.2	247
DKC14	f	42.3342	DKC	TERC	3.22	56	32	6.9	11
DKC15	f	6.74521	DKC	NHP2	6.9	74	20	12.7	353
DKC16	f	11.6822	DKC	NHP2	3.8	54	33	11.5	157
DKC17	f	27.1425	DKC	TERC	1.62	53	30	8.8	15
DKC18	m	56.8521	DKC	TERT	6.18	32	43	10.1	179
AA1	f	75.7562	AA		4.1	78	20	9.4	151
AA2	f	52.537	AA		6.3	60	26	12.4	381
AA3	f	31.3534	AA		3.8	38	57	9.4	33
AA4	f	33.1616	AA		3.1	17	81	7.7	16
AA5	m	63.2986	AA		12.3	60	30	12.1	132
AA6	m	28.7589	AA		1.7	27	63	8.6	26
AA7	f	60.9397	AA		3.8	20	76	7.7	12
AA8	m	2.0274	AA		10.5	21	68	12.7	464
AA9	f	19.8658	AA		2.2	38	57	6.9	15
AA10	m	17.5644	AA		3.2	52	35	8.8	84
AA11	m	53.2219	AA		3.8	26	68	9.3	7
AA12	f	24.4685	AA		2.6	18	77	8.6	20
AA13	f	22.1726	AA		9.7	95	3	12.8	58
AA14	f	14.1973	AA		1.1	1	98	6.9	14
AA15	f	41.5068	AA		3.5	41	50	11	95
AA16	m	10.9507	AA		2.3	32	61	11.3	82
AA17	m	56.4548	AA		7	76	20	8.1	58
AA18	f	14.2822	AA		5.8	42	53	11.7	105
AA19	m	9.22466	AA		3.2	64	61	5.6	91
AA20	f	27.811	AA		2.2	10	86	8.9	16
AA21	f	48.5726	AA		2.5	39	48	10.8	10.8
AA22	m	49.0795	AA		4.8	47	47	12.7	141
AA23	m	72.3425	AA		8.1	72	21	14.4	210
AA24	m	76.8192	AA		3.5	65	20	9.3	43
AA25	m	13.4932	AA		2.4	15	78	5.9	21
AA26	f	30.4904	AA		2.2			8.9	20
AA27	m	27.8959	AA		2	32	57	5.9	25
AA28	m	67.9397	AA		1.7	41	46	9.4	81
AA29	f	20.5233	AA		3.2	28	67	7.6	12
AA30	f	29.5945	AA		3.2	44	47	10.9	17
AA31	f	78.2137	AA		8.8	74	18	11.5	218
AA32	m	26.2986	AA		9.8	81	12	7.2	29
AA33	m	84.7863	AA		7.5	76	13	13	124
AA34	m	47.6438	AA		1.6	33	53	11.2	20
AA35	f	19.6438	AA		2.8	55	37	10.4	89
AA36	f	24.2849	AA		2.3	7.6	89.4	7.4	5
AA37	f	30.0082	AA
AA38	f	30.5288	AA
AA39	f	49.0904	AA		1.9	0	96	8.2	1
AA40	f	72.7479	AA		2.3	26	68	8.3	15
AA41	m	68.4521	AA
AA42	f	8.50685	AA		2.4	4	94	6.6	17
AA43	f	87.5014	AA
AA44	f	79.5233	AA
AA45	m	54.7233	AA		4.7	52	45	11.3	43
AA46	m	21.7068	AA		2.1	29	67	6.9	13
AA47	m	11.6767	AA		3	28	44	14.4	2
AA48	f	50.2767	AA		5.4	61	26	13.2	314
AA49	m	40.5233	AA
AA50	m	28.526	AA		1.6	55	19	8.6	52
AA51	m	64.2219	AA		1.8	77	13	8.8	44
AA52	f	13.5315	AA		2			12.5	264
AA53	f	21.8932	AA		3.8	43	47	8	33
AA54	f	30.6219	AA		20.9	52	39	8.5	38
AA55	m	28.9315	AA		2.8	34	55	7.5	50
AA56	f	57.0986	AA
AA57	m	20.1041	AA
AA58	m	24.0877	AA		2.9	44	47	12.5	71
AA59	f	35.411	AA		6	57	33	12.8	299
AA60	m	34.9288	AA		9.6	63	26	16.6	222
AA61	m	12.811	AA		4.7	44	41	14.1	316
AA62	m	2.16986	AA		8	52	34	12.2	332
AA63	f	23.6575	AA		1.73	54	40	7.7	45
AA64	m	43.8795	AA		3.41	34	55	8.5	20
AA65	m	66.4849	AA		5.55	60	28	12.6	33
AA66	m	60.6438	AA		2.03	41	48	8.9	19
AA67	f	69.2055	AA		3.89	59	34	10.8	27
AA68	f	59	AA		2	42	50	9.4	20
AA69	m	24.7233	AA		2.49	51	37	6.2	17
AA70	f	64.9671	AA		1.3	49	34	8.7	34
AA71	m	60.326	AA		10.5	42	34	11.8	366
Control 1		32	Healthy
Control 2	m	40	Healthy
Control 3		54	Healthy
Control 4		29	Healthy
Control 5		27	Healthy
Control 6		25	Healthy
Control 7		60	Healthy
Control 8		52	Healthy
Control 9	f	30	Healthy
Control 10		28	Healthy
Control 11	m	24	Healthy
Control 12	m	83	Healthy
Control 13	m	25	Healthy
Control 14	m	50	Healthy
Control 15	f	67	Healthy
Control 16	m	47	Healthy
Control 17	f	39	Healthy
Control 18	m	44	Healthy
Control 19	m	26	Healthy
Control 20	f	30	Healthy
Control 21	m	74	Healthy
Control 22	f	35	Healthy
Control 23		123	Healthy
Control 24		49	Healthy
Control 25		28	Healthy
Control 26		35	Healthy
Control 27		72	Healthy
Control 28		54	Healthy
Control 29		46	Healthy
Control 30		19	Healthy
Control 31		22	Healthy
Control 32		65	Healthy
Control 33		25	Healthy
Control 34		42	Healthy
Control 35		62	Healthy
Control 36		31	Healthy
Control 37		27	Healthy
Control 38		26	Healthy
Control 39		37	Healthy
Control 40		55	Healthy
Control 41		24	Healthy
Control 42		53	Healthy
Control 43		51	Healthy
Control 44		40	Healthy
Control 45		43	Healthy
Control 46		33	Healthy
Control 47		61	Healthy
Control 48		52	Healthy
Control 49		34	Healthy
Control 50		50	Healthy
Control 51		66	Healthy
Control 52		64	Healthy
Control 53		27	Healthy
Control 54		29	Healthy
Control 55		23	Healthy
Control 56		50	Healthy
Control 57		21	Healthy
Control 58		30	Healthy
Control 59		44	Healthy
Control 60		47	Healthy
Control 61		73	Healthy
Control 62		59	Healthy
Control 63	f	21	Healthy
Control 64	m	21	Healthy
Control 65	f	21	Healthy
Control 66	f	22	Healthy
Control 67	f	22	Healthy
Control 68	m	23	Healthy
Control 69	m	23	Healthy
Control 70	f	25	Healthy
Control 71	m	26	Healthy
Control 72	m	27	Healthy
Control 73	f	27	Healthy
Control 74	f	27	Healthy
Control 75	f	27	Healthy
Control 76	f	29	Healthy
Control 77	f	29	Healthy
Control 78	f	29	Healthy
Control 79	m	30	Healthy
Control 80	f	30	Healthy
Control 81	f	30	Healthy
Control 82	m	31	Healthy
Control 83	m	38	Healthy
Control 84	m	41	Healthy
Control 85	f	43	Healthy
Control 86	m	43	Healthy
Control 87	f	44	Healthy
Control 88	m	46	Healthy
Control 89	f	47	Healthy
Control 90	m	50	Healthy
Control 91	f	50	Healthy
Control 92	m	50	Healthy
Control 93	m	51	Healthy
Control 94	m	52	Healthy
Control 95	f	54	Healthy
Control 96	m	54	Healthy
Control 97	f	56	Healthy
Control 98	f	57	Healthy
Control 99	m	60	Healthy
Control 100	m	63	Healthy
Control 101	f	65	Healthy
Control 102	m	66	Healthy
Control 103		45	Healthy
Control 104		47	Healthy
Control 105		75	Healthy
Control 106		48	Healthy
Control 107		75	Healthy
Control 108		75	Healthy
Control 109		75	Healthy
Control 110		47	Healthy
Control 111		64	Healthy
Control 112		54	Healthy
Control 113		59	Healthy
Control 114		59	Healthy
Control 115		48	Healthy
Control 116		58	Healthy
Control 117		59	Healthy
Control 118		72	Healthy
Control 119		73	Healthy
Control 120		50	Healthy
Control 121		53	Healthy
Control 122		50	Healthy
Control 123		64	Healthy
Control 124		48	Healthy
Control 125		51	Healthy
Control 126		68	Healthy
Control 127		74	Healthy
Control 128		51	Healthy
Control 129		51	Healthy
Control 130		66	Healthy
Control 131		70	Healthy
Control 132		63	Healthy
Control 133		57	Healthy
Control 134		66	Healthy
Control 135		74	Healthy
Control 136		57	Healthy
Control 137		68	Healthy
Control 138		50	Healthy
Control 139		65	Healthy
Control 140		70	Healthy
Control 141		56	Healthy
Control 142		73	Healthy
Control 143		64	Healthy
Control 144		73	Healthy
Control 145		55	Healthy
Control 146		61	Healthy
Control 147		46	Healthy
Control 148		51	Healthy
Control 149		69	Healthy
Control 150		73	Healthy
Control 151		49	Healthy
Control 152		61	Healthy
Control 153		47	Healthy
Control 154		55	Healthy
Control 155		59	Healthy
Control 156		49	Healthy
Control 157		62	Healthy
Control 158		0	Healthy
Control 159		21	Healthy
Control 160		25	Healthy
Control 161		34	Healthy
Control 162		40	Healthy
Control 163		43	Healthy
Control 164		48	Healthy
Control 165		51	Healthy
Control 166		68	Healthy
Control 167		74	Healthy
Control 168		0	Healthy
Control 169		22	Healthy
Control 170		27	Healthy
Control 171		28	Healthy
Control 172		32	Healthy
Control 173		36	Healthy
Control 174		43	Healthy
Control 175		0	Healthy
Control 176		46	Healthy
Control 177		47	Healthy
Control 178		47	Healthy
Control 179		47	Healthy
Control 180		48	Healthy
Control 181		53	Healthy
Control 182		53	Healthy
Control 183		58	Healthy
Control 184		60	Healthy
Control 185		42.7781	Healthy
Control 186		55.0301	Healthy
Control 187		49.0247	Healthy
Control 188		53.0438	Healthy
Control 189		56.0466	Healthy
Control 190		29.0274	Healthy
Control 191		24.0247	Healthy
Control 192		45.0384	Healthy
Control 193		31.0356	Healthy
Control 194		52.0493	Healthy
Control 195		21.0274	Healthy
Control 196		34.0356	Healthy
Control 197		21.0274	Healthy
Control 198		25.0301	Healthy
Control 199		43.0438	Healthy
Control 200		51.0493	Healthy
Control 201		68.0603	Healthy
Control 202		62.8	Healthy
Control 203		33.8	Healthy
Control 204		71	Healthy
Control 205		49	Healthy
Control 206		74	Healthy
Control 207		63	Healthy
Control 208		54	Healthy
Control 209		63	Healthy
Control 210		63	Healthy
Control 211		70	Healthy
Control 212		61	Healthy
Control 213		55	Healthy
Control 214		56	Healthy
Control 215		60	Healthy
Control 216		49	Healthy
Control 217		47	Healthy
Control 218		65	Healthy
Control 219		67	Healthy
Control 220		68	Healthy
Control 221		59	Healthy
Control 222		61	Healthy
Control 223		69	Healthy
Control 224		54	Healthy
Control 225		53	Healthy
Control 226		56	Healthy
Control 227		68	Healthy
Control 228		57	Healthy
Control 229		70	Healthy
Control 230		58	Healthy
Control 231		74	Healthy
Control 232		59	Healthy
Control 233		64	Healthy
Control 234		54	Healthy
Control 235		49	Healthy
Control 236		48	Healthy
Control 237		67	Healthy
Control 238		50	Healthy
Control 239		58	Healthy
Control 240		67	Healthy
Control 241		69	Healthy
Control 242		71	Healthy
Control 243		55	Healthy
Control 244		57	Healthy
Control 245		71	Healthy
Control 246		53	Healthy
Control 247		46	Healthy
Control 248		47	Healthy
Control 249		51	Healthy
Control 250		57	Healthy
Control 251		74	Healthy
Control 252		49	Healthy
Control 253		45	Healthy
